# Supplementary material for: Widespread genetic heterogeneity and genotypic grouping associated with fungicide resistance among barley spot form net blotch isolates in Australia
Source: G3 (Bethesda). 2023 Apr 1;13(5):jkad076. doi: 10.1093/g3journal/jkad076 (PMC10151411; doi:10.1093/g3journal/jkad076)
Supplement: jkad076_Supplementary_Data [file jkad076_supplementary_data.zip]

Archive with 5 entries (5 files):
- Table S1.xlsx
- Table S2.xlsx
- Table S3.xlsx
- File S1.docx
- Supplemental Figures.docx
