# Supplementary material for: Widespread genetic heterogeneity and genotypic grouping associated with fungicide resistance among barley spot form net blotch isolates in Australia
Source: G3 (Bethesda). 2023 Apr 1;13(5):jkad076. doi: 10.1093/g3journal/jkad076 (PMC10151411; doi:10.1093/g3journal/jkad076)
Supplement: jkad076_Supplementary_Data [file jkad076_supplementary_data.zip › Table S1.xlsx]

## Sheet: Table S1a
						Table S1a. Raw DArTseq SNP data. Isolate names are across the top row, and marker names (CloneID) are in the first column. Metadata information is in the third excel sheet.
																		106/16a	Ptm17-059	Ptm17-052	Ptm17-054	143/16a	86/16a	87/16a	Ptm17-038	Ptm17-044	Ptm17-045	Ptm17-047	Ptm17-056	Ptm17-057	ptm18-160	ptm18-158	18-157	Ptm17-075	ptm18-024	ptm18-025	ptm18-026	ptm18-015	ptm18-019	ptm18-136	ptm18-013	ptm19-057	ptm19-202	ptm19-065	ptm19-061	ptm19-047	ptm19-060	ptm19-069	ptm19-059
AlleleID	CloneID	AlleleSequence	TrimmedSequence	SNP	SnpPosition	CallRate	OneRatioRef	OneRatioSnp	FreqHomRef	FreqHomSnp	FreqHets	PICRef	PICSnp	AvgPIC	AvgCountRef	AvgCountSnp	RepAvg
28945226|F|0-24:T>C-24:T>C	28945226	TGCAGGTACTACACTCTAGGTAGATGAAGCATCCATGCTTACTTGTAGCATCTCAAGATGTAAAAATAA	TGCAGGTACTACACTCTAGGTAGATGAAGCATCCATGCTTACTTGTAGCATCTCAAGATGTAAAAATAA	24:T>C	24	1	0.491039	0.523297	0.476703	0.508961	0.014337	0.499839	0.498914	0.499377	12.9941	13.5062	0.988889	0	0	1	1	0	1	1	0	0	0	1	1	0	0	1	0	0	0	0	1	0	1	1	0	0	0	0	1	0	0	1	0
28947339|F|0-47:A>G-47:A>G	28947339	TGCAGGTTTGCTGCAAGGGTATCATCACACAAAAAACTAACCAACACAAAAATGGCCGTGGACAATGTA	TGCAGGTTTGCTGCAAGGGTATCATCACACAAAAAACTAACCAACACAAAAATGGCCGTGGACAATGTA	47:A>G	47	1	0.526882	0.473118	0.526882	0.473118	0	0.498555	0.498555	0.498555	22.6412	22.6795	1	1	1	0	1	0	0	0	0	1	0	1	0	0	0	0	1	1	1	1	1	1	1	1	1	1	1	0	0	1	1	0	1
36350844|F|0-64:A>G-64:A>G	36350844	TGCAGTCCTCGAGGCGCTGTACAGCTCCGGGTACCCAATGATGTTGCCGTATGGCCATAGGGTTATACT	TGCAGTCCTCGAGGCGCTGTACAGCTCCGGGTACCCAATGATGTTGCCGTATGGCCATAGGGTTATACT	64:A>G	64	1	0.480287	0.562724	0.437276	0.519713	0.043011	0.499223	0.492131	0.495677	125.195	114.955	0.988889	0	0	0	1	0	1	0	1	0	0	0	0	0	1	0	1	0	0	0	0	0	0	0	0	0	0	0	0	0	1	0	0
36350841|F|0-20:T>C-20:T>C	36350841	TGCAGTCACCCCAACGAAAATTGCCAACCCCGCATAAATACAGAGATCCCTCTCAAAGATGGTGTACAT	TGCAGTCACCCCAACGAAAATTGCCAACCCCGCATAAATACAGAGATCCCTCTCAAAGATGGTGTACAT	20:T>C	20	1	0.448029	0.569892	0.430108	0.551971	0.017921	0.494598	0.49023	0.492414	139.262	140.624	1	0	1	0	0	0	0	1	1	1	1	0	1	0	0	1	0	1	0	1	1	1	1	1	1	1	1	2	0	0	0	1	0
36349737|F|0-15:G>A-15:G>A	36349737	TGCAGCTCAGACAATGCAAACTCGCTATCGACGAAACAGGAAACGGGACGTGTCGCTCCCGCCGCAATG	TGCAGCTCAGACAATGCAAACTCGCTATCGACGAAACAGGAAACGGGACGTGTCGCTCCCGCCGCAATG	15:G>A	15	1	0.566308	0.437276	0.562724	0.433692	0.003584	0.491206	0.492131	0.491669	14.8486	14.7324	1	0	1	1	0	0	1	0	0	1	0	0	0	0	0	0	0	0	1	1	1	0	0	1	1	1	0	0	1	1	0	0	0
36347627|F|0-19:A>G-19:A>G	36347627	TGCAGACATCTGAAAAGGCAGGCGTAAAGTCGAGCATCTCCTCCTCGGAAAAATAGAGAGCATCCCAAA	TGCAGACATCTGAAAAGGCAGGCGTAAAGTCGAGCATCTCCTCCTCGGAAAAATAGAGAGCATCCCAAA	19:A>G	19	1	0.598566	0.422939	0.577061	0.401434	0.021505	0.480569	0.488123	0.484346	63.7879	61.8582	0.988889	0	0	1	1	0	1	0	1	1	1	0	1	1	1	1	1	1	0	1	1	0	1	0	0	0	1	0	1	0	0	0	0
36351919|F|0-55:G>C-55:G>C	36351919	TGCAGTTCGTGGCTATTGCTTCGCTGTTCAAGACAAAGGCCATGTTCAAGAGGGTGATTGTTGCTACCG	TGCAGTTCGTGGCTATTGCTTCGCTGTTCAAGACAAAGGCCATGTTCAAGAGGGTGATTGTTGCTACCG	55:G>C	55	1	0.616487	0.397849	0.602151	0.383513	0.014337	0.472861	0.479131	0.475996	97.6912	91.3571	0.988889	0	0	0	1	0	0	0	1	0	0	1	0	0	0	0	0	0	1	1	0	0	0	0	0	0	0	0	0	1	1	1	1
36349443|F|0-68:T>C-68:T>C	36349443	TGCAGACAGGCAAAGAATCTCAACAATAGCTTGAACTCTTTCCACTCGCCGGCATTGAGCGCCTCTTGT	TGCAGACAGGCAAAGAATCTCAACAATAGCTTGAACTCTTTCCACTCGCCGGCATTGAGCGCCTCTTGT	68:T>C	68	1	0.616487	0.387097	0.612903	0.383513	0.003584	0.472861	0.474506	0.473684	15.0355	15.3769	1	1	0	1	0	1	1	1	1	1	0	1	1	1	0	0	1	1	1	0	0	1	0	1	0	1	0	0	0	0	0	0	1
28949056|F|0-38:T>C-38:T>C	28949056	TGCAGACTGGAAGATGGGACACAAGAAGGCTTGCAAGCTTGCTTACAGATCGGAAGAGCGGTTCAGCAG	TGCAGACTGGAAGATGGGACACAAGAAGGCTTGCAAGCTTGCTTAC	38:T>C	38	1	0.645161	0.379928	0.620072	0.354839	0.02509	0.457856	0.471166	0.464511	120.749	71.3934	0.988889	0	0	1	0	1	1	1	1	0	1	2	1	0	1	1	0	0	0	1	0	0	0	0	1	0	1	0	0	0	0	0	0
28949505|F|0-18:A>G-18:A>G	28949505	TGCAGTGCTCATCGCAAGACTTACAGATCGGAAGAGCGGTTCAGCAGGAATGCCGAGACCGATCTCGTA	TGCAGTGCTCATCGCAAGACTTAC	18:A>G	18	1	0.673835	0.415771	0.584229	0.326165	0.089606	0.439563	0.485811	0.462687	238.571	187.079	0.977778	0	1	0	0	1	0	1	1	0	1	0	0	0	0	0	0	0	0	1	0	0	1	1	0	1	0	2	0	1	2	0	1
28947060|F|0-17:A>G-17:A>G	28947060	TGCAGTTGCTGGATAGTAGCCTCTAGCTTTGCGACTTTCTCTTGCGCCTCCTTCTGGGACTGCTCGAGC	TGCAGTTGCTGGATAGTAGCCTCTAGCTTTGCGACTTTCTCTTGCGCCTCCTTCTGGGACTGCTCGAGC	17:A>G	17	1	0.641577	0.358423	0.641577	0.358423	0	0.459912	0.459912	0.459912	13.2087	12.2083	1	1	0	0	0	0	0	0	0	0	0	1	0	0	0	1	1	1	0	0	0	1	0	0	0	0	0	1	1	1	0	1	0
36353462|F|0-24:G>C-24:G>C	36353462	TGCAGCCATGGTTTGTCGTGCCTTGCCGCTCCTCTTTCCCTTTTTGGCTCGCAGCTACCTACTTACAGA	TGCAGCCATGGTTTGTCGTGCCTTGCCGCTCCTCTTTCCCTTTTTGGCTCGCAGCTACCTACTTACAGA	24:G>C	24	1	0.65233	0.369176	0.630824	0.34767	0.021505	0.453591	0.46577	0.459681	81.5283	71.75	1	0	0	0	0	0	0	1	1	1	1	1	0	0	1	0	1	0	0	1	1	0	0	0	1	0	0	0	0	0	0	0	1
36352445|F|0-8:C>G-8:C>G	36352445	TGCAGCGTCCCCTTGCCTTGTTCCCTGGATTAGTGCCGTGCTGTCTACCGGGCATCGGGTAAGATGGTA	TGCAGCGTCCCCTTGCCTTGTTCCCTGGATTAGTGCCGTGCTGTCTACCGGGCATCGGGTAAGATGGTA	8:C>G	8	1	0.358423	0.684588	0.315412	0.641577	0.043011	0.459912	0.431855	0.445883	181.551	175.032	0.966667	1	0	0	1	1	1	1	1	0	1	1	0	0	0	1	1	0	0	1	1	1	1	1	0	1	1	1	1	1	1	0	1
28945709|F|0-7:C>T-7:C>T	28945709	TGCAGTCCTCGGAAACCATTCAGTCTCTATGGGCCGGCTATGGCAAGATATCCCGGCTTTTTGCGACCT	TGCAGTCCTCGGAAACCATTCAGTCTCTATGGGCCGGCTATGGCAAGATATCCCGGCTTTTTGCGACCT	7:C>T	7	1	0.673835	0.340502	0.659498	0.326165	0.014337	0.439563	0.449121	0.444342	7.20183	7.66964	0.988889	0	0	0	1	1	1	0	1	1	0	0	0	0	0	0	0	0	1	0	0	0	0	0	0	0	1	0	1	0	0	0	0
36351426|F|0-53:A>G-53:A>G	36351426	TGCAGAGAGCCAGTAAGCGGGCTCGTAGCTAGCACACCAAATCTTGAGCGACCATTACAGATCGGAAGA	TGCAGAGAGCCAGTAAGCGGGCTCGTAGCTAGCACACCAAATCTTGAGCGACCATTAC	53:A>G	53	1	0.354839	0.695341	0.304659	0.645161	0.050179	0.457856	0.423684	0.44077	172.259	126.112	0.955556	1	1	1	0	1	0	1	1	1	2	1	1	1	0	1	1	2	1	1	1	1	1	0	1	1	1	1	1	1	1	1	1
28949349|F|0-38:A>C-38:A>C	28949349	TGCAGAGTCAGGAGGAAGAGGTCGAGGAGCCGAGTCCGAGGGTTTGGGGCGATGTGCGGGAGGGGGTAG	TGCAGAGTCAGGAGGAAGAGGTCGAGGAGCCGAGTCCGAGGGTTTGGGGCGATGTGCGGGAGGGGGTAG	38:A>C	38	1	0.326165	0.681004	0.318996	0.673835	0.007168	0.439563	0.434475	0.437019	65.6909	53.3762	1	1	0	0	0	1	1	1	1	1	1	1	1	1	0	1	1	1	0	1	0	1	1	1	1	0	1	1	1	0	1	1	1
36348509|F|0-60:A>C-60:A>C	36348509	TGCAGGTTAGTGATGCCATGAGGCAGAAGGGTGTGAACTGGTAAGCGCGTGCAAGTCTGTATACCATGG	TGCAGGTTAGTGATGCCATGAGGCAGAAGGGTGTGAACTGGTAAGCGCGTGCAAGTCTGTATACCATGG	60:A>C	60	1	0.688172	0.311828	0.688172	0.311828	0	0.429183	0.429183	0.429183	17.5204	18.0381	1	1	0	1	0	0	0	0	0	0	0	0	0	0	0	0	0	1	0	1	0	1	0	0	0	1	1	0	1	0	0	0	1
59421922|F|0-37:G>A-37:G>A	59421922	TGCAGTAGACTATCAAAATCGAGGGTGGCGATGGTGGGAAGATCCTGATACCAATGTTTCAACCCTTCC	TGCAGTAGACTATCAAAATCGAGGGTGGCGATGGTGGGAAGATCCTGATACCAATGTTTCAACCCTTCC	37:G>A	37	1	0.293907	0.706093	0.293907	0.706093	0	0.415051	0.415051	0.415051	18.7895	11.8139	1	1	1	1	1	1	1	1	1	1	1	1	1	1	0	1	1	1	1	1	1	1	1	1	1	0	1	1	1	0	1	1	1
36351537|F|0-68:C>T-68:C>T	36351537	TGCAGAATCTTCTCATGCCAATCTGCCAACTCGGAGAAGGCATGGTTATCCACATATCCCGAGTCAAAC	TGCAGAATCTTCTCATGCCAATCTGCCAACTCGGAGAAGGCATGGTTATCCACATATCCCGAGTCAAAC	68:C>T	68	1	0.709677	0.297491	0.702509	0.290323	0.007168	0.412071	0.41798	0.415026	118.819	110.635	1	1	0	0	0	0	0	0	0	0	0	0	1	0	0	1	0	0	0	1	0	1	0	0	0	0	0	1	0	1	0	0	0
36351467|F|0-18:A>G-18:A>G	36351467	TGCAGTCATTGAGAATACAGAGACATCATGGCTTACAGATCGGAAGAGCGGTTCAGCAGGAATGCCGAG	TGCAGTCATTGAGAATACAGAGACATCATGGCTTAC	18:A>G	18	1	0.759857	0.336918	0.663082	0.240143	0.096774	0.364949	0.446808	0.405879	254.211	165.593	0.955556	0	0	0	0	2	1	0	1	1	1	0	0	0	0	1	1	2	0	2	0	2	2	0	0	1	0	0	0	0	0	2	0
36353025|F|0-18:G>T-18:G>T	36353025	TGCAGAATACCATTATTAGGGCACCGTTCAGGGAGTTGTGGAAGGAGGGCTTATCGGCGTGGCCGGCTT	TGCAGAATACCATTATTAGGGCACCGTTCAGGGAGTTGTGGAAGGAGGGCTTATCGGCGTGGCCGGCTT	18:G>T	18	1	0.731183	0.290323	0.709677	0.268817	0.021505	0.393109	0.412071	0.40259	184.189	177.287	1	0	0	0	0	1	2	0	0	0	0	0	0	1	1	1	1	0	0	0	0	1	0	0	0	1	1	1	1	0	1	0	0
28948178|F|0-42:T>C-42:T>C	28948178	TGCAGCTACCGCATTTGGCCATATGCGCAACGTGTAAAGCACTCGTATCCCTTGCACACAAATGAATCC	TGCAGCTACCGCATTTGGCCATATGCGCAACGTGTAAAGCACTCGTATCCCTTGCACACAAATGAATCC	42:T>C	42	1	0.724014	0.27957	0.72043	0.275986	0.003584	0.399635	0.402821	0.401228	54.0517	49.1263	1	1	0	1	0	0	0	0	0	0	0	0	0	0	0	1	0	0	1	0	0	0	0	0	0	1	1	0	0	0	0	0	0
36352444|F|0-26:G>T-26:G>T	36352444	TGCAGCCATGGCGAGACCAAGGTACAGGGACTCCAACAGCCTTGTATAGTCTCTCCAGACGCTTTGACG	TGCAGCCATGGCGAGACCAAGGTACAGGGACTCCAACAGCCTTGTATAGTCTCTCCAGACGCTTTGACG	26:G>T	26	1	0.290323	0.738351	0.261649	0.709677	0.028674	0.412071	0.386377	0.399224	168.391	163.694	0.988889	1	1	1	1	0	1	0	1	1	1	0	1	0	0	1	0	1	1	0	1	1	0	1	1	1	1	1	1	0	1	0	0
36351443|F|0-21:T>C-21:T>C	36351443	TGCAGCTCCATAGAGTTTACATCGGAGACCTTGGGATTACGTGTACCGCCGCATTACAGATCGGAAGAG	TGCAGCTCCATAGAGTTTACATCGGAGACCTTGGGATTACGTGTACCGCCGCATTAC	21:T>C	21	1	0.738351	0.290323	0.709677	0.261649	0.028674	0.386377	0.412071	0.399224	206.686	193.968	1	0	0	0	0	0	1	0	0	0	0	0	0	1	0	0	0	0	0	0	0	0	0	1	0	0	0	0	1	0	1	0	1
28947597|F|0-7:C>T-7:C>T	28947597	TGCAGCTCCCTGTCCGTCCCTTACCAATTCTAGAAGGTGCCTCTTCCAGACTCCTGGTTGGAGGCCCAG	TGCAGCTCCCTGTCCGTCCCTTACCAATTCTAGAAGGTGCCTCTTCCAGACTCCTGGTTGGAGGCCCAG	7:C>T	7	1	0.731183	0.275986	0.724014	0.268817	0.007168	0.393109	0.399635	0.396372	29.5063	33.8242	1	0	0	0	1	1	0	0	1	0	0	1	1	0	1	0	0	0	1	1	0	0	0	0	0	1	0	1	0	0	1	1	0
28949726|F|0-51:C>T-51:C>T	28949726	TGCAGCTATATCGCCATTGGCACGTTTTGTCAGAGCCGAACTAGACGATGGCGCAGCCTGACCATTTGT	TGCAGCTATATCGCCATTGGCACGTTTTGTCAGAGCCGAACTAGACGATGGCGCAGCCTGACCATTTGT	51:C>T	51	1	0.265233	0.741935	0.258065	0.734767	0.007168	0.389769	0.382934	0.386352	85.5181	81.5551	1	1	0	1	1	0	0	0	1	0	1	0	1	1	0	1	1	1	1	1	1	1	0	0	1	1	0	0	1	1	0	0	1
28947366|F|0-28:A>G-28:A>G	28947366	TGCAGTGAGAGATGGCCATGTAATTGGGACAAGACTTACCTGGCCAGAAGCTTCTATGTGAGGGCGGTG	TGCAGTGAGAGATGGCCATGTAATTGGGACAAGACTTACCTGGCCAGAAGCTTCTATGTGAGGGCGGTG	28:A>G	28	1	0.759857	0.247312	0.752688	0.240143	0.007168	0.364949	0.372297	0.368623	31.9839	30.5823	0.988889	0	0	0	0	0	2	1	0	0	1	0	0	0	0	0	0	2	0	0	0	0	0	0	0	0	0	0	0	0	0	0	0
41806324|F|0-29:C>T-29:C>T	41806324	TGCAGGTGCCATGTGGAGAAAGACGCACGCTTGCAGTATTGCTTAGTATTGCTTACAGATCGGAAGAGC	TGCAGGTGCCATGTGGAGAAAGACGCACGCTTGCAGTATTGCTTAGTATTGCTTAC	29:C>T	29	1	0.286738	0.795699	0.204301	0.713262	0.082437	0.409039	0.325124	0.367082	176.956	240.826	0.933333	0	1	0	0	1	1	1	0	1	2	1	1	1	1	0	1	2	1	1	2	0	1	1	1	1	1	0	1	1	1	1	0
36348249|F|0-17:G>A-17:G>A	36348249	TGCAGGAAAACGGGTTTGCGGAAGAGAGTGATGTGTGGCCGCTGGATGTGAACGTTACCAAAGCACCGA	TGCAGGAAAACGGGTTTGCGGAAGAGAGTGATGTGTGGCCGCTGGATGTGAACGTTACCAAAGCACCGA	17:G>A	17	1	0.240143	0.759857	0.240143	0.759857	0	0.364949	0.364949	0.364949	9.08861	8.50202	1	1	1	1	1	1	1	1	1	1	1	1	1	1	1	1	1	1	1	1	1	1	1	1	1	1	1	1	1	1	1	1	1
28948992|F|0-18:T>G-18:T>G	28948992	TGCAGTCGACAGCGAAGCTGCGAAGTTTTCTATGCTTTGGTTTTGGTTTCCAAGAGCCGCTCCTGCGCC	TGCAGTCGACAGCGAAGCTGCGAAGTTTTCTATGCTTTGGTTTTGGTTTCCAAGAGCCGCTCCTGCGCC	18:T>G	18	1	0.767025	0.247312	0.752688	0.232975	0.014337	0.357395	0.372297	0.364846	77.3427	79.5854	1	0	0	0	0	0	1	0	1	1	0	0	0	0	0	1	1	0	0	0	0	0	0	2	0	1	0	0	0	0	0	1	0
28948682|F|0-64:C>T-64:C>T	28948682	TGCAGCAGCCGACGTTGCGGCCCGCCTGCCAGTATTTTGTGACACCTCACCCGCACCACCACCACCACC	TGCAGCAGCCGACGTTGCGGCCCGCCTGCCAGTATTTTGTGACACCTCACCCGCACCACCACCACCACC	64:C>T	64	1	0.767025	0.232975	0.767025	0.232975	0	0.357395	0.357395	0.357395	35.4836	37.9878	1	1	0	0	0	0	1	0	1	0	0	0	0	1	0	0	0	0	0	0	0	0	0	0	0	0	0	1	0	0	1	1	1
36349671|F|0-15:A>G-15:A>G	36349671	TGCAGCCTTCGTGATAGTGTGGGGCGTCAGTGTGATAGAGAGGGCGACGAATAGAGACGTTTGTAGCCT	TGCAGCCTTCGTGATAGTGTGGGGCGTCAGTGTGATAGAGAGGGCGACGAATAGAGACGTTTGTAGCCT	15:A>G	15	1	0.207885	0.792115	0.207885	0.792115	0	0.329338	0.329338	0.329338	35.9091	34.6885	1	1	1	1	1	0	1	1	1	1	0	1	1	1	0	1	1	1	0	0	1	0	1	1	1	1	1	1	1	1	1	1	1
28948675|F|0-57:G>A-57:G>A	28948675	TGCAGCAAGAAATTGTCTTGACTAGTTCTTTTTCTCGTCGGCATGGAAGCAGATTGCGATGTTGCTGAC	TGCAGCAAGAAATTGTCTTGACTAGTTCTTTTTCTCGTCGGCATGGAAGCAGATTGCGATGTTGCTGAC	57:G>A	57	1	0.802867	0.204301	0.795699	0.197133	0.007168	0.316543	0.325124	0.320833	36.8231	36.3382	1	1	1	0	0	1	0	0	0	0	2	0	1	0	0	0	0	1	0	0	1	0	0	1	0	1	0	0	0	0	0	1	1
41806221|F|0-24:C>T-24:C>T	41806221	TGCAGTCGCCAATTTTGCTGCTGCCGGGGAAGGTACCGTCGAAGCGAGCGCCGATTCCGTAGCCGTTGA	TGCAGTCGCCAATTTTGCTGCTGCCGGGGAAGGTACCGTCGAAGCGAGCGCCGATTCCGTAGCCGTTGA	24:C>T	24	1	0.831541	0.229391	0.770609	0.168459	0.060932	0.280161	0.353541	0.316851	172.648	153.918	0.966667	2	1	1	1	0	0	0	0	1	0	0	0	0	1	0	0	0	0	0	0	0	1	0	0	0	0	2	0	0	0	0	1
28947290|F|0-10:C>T-10:C>T	28947290	TGCAGCTTCGCAGATTCCCCACCCACCTCCTCAATTTGATTGCCGATACGAGGATAGGGTTTGCCAGGC	TGCAGCTTCGCAGATTCCCCACCCACCTCCTCAATTTGATTGCCGATACGAGGATAGGGTTTGCCAGGC	10:C>T	10	1	0.193548	0.806452	0.193548	0.806452	0	0.312175	0.312175	0.312175	22.2581	21.3182	1	1	1	1	1	1	1	1	1	1	1	1	1	1	1	1	1	1	0	1	1	1	1	0	0	1	1	1	1	1	0	1	1
28950259|F|0-41:C>T-41:C>T	28950259	TGCAGGTCCTAGTCAAGCACCAGACCCTTGGTATCTGACCCCGTAGCTTACAGATCGGAAGAGCGGTTC	TGCAGGTCCTAGTCAAGCACCAGACCCTTGGTATCTGACCCCGTAGCTTAC	41:C>T	41	1	0.824373	0.193548	0.806452	0.175627	0.017921	0.289565	0.312175	0.30087	154.432	154.246	0.977778	0	0	0	0	0	0	0	2	0	0	0	0	0	0	0	0	0	0	0	0	0	0	0	2	1	0	0	0	0	0	0	0
36348575|F|0-62:A>C-62:A>C	36348575	TGCAGTCACACAAGGGTTGTAGTCTAAAAGTACATTAGCCATATAAGCTAGCAAGACCTTCTAGCATCA	TGCAGTCACACAAGGGTTGTAGTCTAAAAGTACATTAGCCATATAAGCTAGCAAGACCTTCTAGCATCA	62:A>C	62	1	0.820789	0.182796	0.817204	0.179211	0.003584	0.294189	0.298763	0.296476	8.51685	7.93333	1	0	0	0	0	0	0	0	0	0	0	0	0	0	1	0	1	1	0	0	1	1	1	0	0	0	0	0	0	0	1	0	0
28945634|F|0-12:C>G-12:C>G	28945634	TGCAGGAACAACCTACGGTGCTCTCCTCATCTTCTTGATCGGCGCAAATGCACTGGGGTTCCTGAGCGA	TGCAGGAACAACCTACGGTGCTCTCCTCATCTTCTTGATCGGCGCAAATGCACTGGGGTTCCTGAGCGA	12:C>G	12	1	0.16129	0.842294	0.157706	0.83871	0.003584	0.270552	0.26567	0.268111	10.75	11.3309	1	1	1	1	1	1	1	1	1	0	1	1	1	1	1	0	1	1	1	1	1	1	1	1	1	1	1	1	1	1	1	1	1
36349835|F|0-22:G>A-22:G>A	36349835	TGCAGGAGGTGTTCAGGGTCAAGGGTGAGGACGAGAGCGAAGATGGTTTGCAGAAGAGACAGTTGTATA	TGCAGGAGGTGTTCAGGGTCAAGGGTGAGGACGAGAGCGAAGATGGTTTGCAGAAGAGACAGTTGTATA	22:G>A	22	1	0.164875	0.845878	0.154122	0.835125	0.010753	0.275382	0.260737	0.268059	54.2453	55.8551	0.988889	2	1	1	1	1	1	1	0	1	1	1	1	1	0	1	1	1	1	2	1	1	1	1	1	1	1	1	0	0	1	0	1
28948345|F|0-27:A>C-27:A>C	28948345	TGCAGACCCAATCGTCTCTCCGAACACAACGTCCATCTGTTTGAGATCTATGGACTGGTTGACAGTCCC	TGCAGACCCAATCGTCTCTCCGAACACAACGTCCATCTGTTTGAGATCTATGGACTGGTTGACAGTCCC	27:A>C	27	1	0.845878	0.154122	0.845878	0.154122	0	0.260737	0.260737	0.260737	30.9927	27.9434	1	0	0	0	1	0	1	0	0	0	0	1	0	0	0	0	0	0	1	0	0	0	0	1	1	0	0	0	0	1	0	0	0
36351574|F|0-20:C>G-20:C>G	36351574	TGCAGCCATGCAATGGTACTCGGACTGGTACAGTGGGGGTTGCGCAGGGAACCTAGGCCGGGCCTTGTA	TGCAGCCATGCAATGGTACTCGGACTGGTACAGTGGGGGTTGCGCAGGGAACCTAGGCCGGGCCTTGTA	20:C>G	20	1	0.860215	0.154122	0.845878	0.139785	0.014337	0.24049	0.260737	0.250613	229.798	231.062	1	0	0	0	0	0	0	0	0	0	0	0	0	0	0	0	1	0	0	0	0	0	0	0	0	0	0	0	0	0	0	0	0
36352621|F|0-26:T>C-26:T>C	36352621	TGCAGGAGACACCGGACGGGATAGATTGTAGGTGGGGTAAAATTACAGATCGGAAGAGCGGTTCAGCAG	TGCAGGAGACACCGGACGGGATAGATTGTAGGTGGGGTAAAATTAC	26:T>C	26	1	0.16129	0.885305	0.114695	0.83871	0.046595	0.270552	0.203081	0.236816	226.88	301.972	0.955556	1	1	1	0	1	1	1	1	1	1	1	1	1	1	1	1	1	1	1	1	1	1	1	1	1	1	1	1	2	1	1	1
28950223|F|0-27:G>A-27:G>A	28950223	TGCAGCGCCTAGTAGCATATTAGACATGTTTACAGATCGGAAGAGCGGTTCAGCAGGAATGCCGAGACC	TGCAGCGCCTAGTAGCATATTAGACATGTTTAC	27:G>A	27	1	0.896057	0.164875	0.835125	0.103943	0.060932	0.186277	0.275382	0.23083	276.15	178.518	0.933333	0	0	2	0	1	0	0	0	1	0	1	0	1	0	0	0	2	0	0	2	0	0	0	0	0	0	0	0	0	0	0	0
28948698|F|0-12:G>A-12:G>A	28948698	TGCAGCCGGTGAGTGGGAATACAGATTCGAGGAGGTTTGAGGTTGGGTATGATGACGAGGAGAGGGTGT	TGCAGCCGGTGAGTGGGAATACAGATTCGAGGAGGTTTGAGGTTGGGTATGATGACGAGGAGAGGGTGT	12:G>A	12	1	0.870968	0.132616	0.867384	0.129032	0.003584	0.224766	0.230059	0.227412	39.1585	50.3023	1	0	0	1	1	0	0	0	0	0	0	0	0	0	0	0	0	0	0	0	1	0	0	0	0	0	0	0	0	1	0	0	0
28947968|F|0-9:G>A-9:G>A	28947968	TGCAGTCAGGCCGACTGTTTGCGCCGTCGAAGCGTATGCGAGGTTCTCGTTGGAAAGGAGGGTGAGGGC	TGCAGTCAGGCCGACTGTTTGCGCCGTCGAAGCGTATGCGAGGTTCTCGTTGGAAAGGAGGGTGAGGGC	9:G>A	9	1	0.888889	0.11828	0.88172	0.111111	0.007168	0.197531	0.208579	0.203055	25.934	24.475	1	0	0	0	0	0	0	0	0	0	0	0	0	0	0	0	0	0	1	0	0	0	0	0	0	0	0	0	0	0	0	0	0
28947978|F|0-66:G>A-66:G>A	28947978	TGCAGTGACGAGCAGTATGGAGATGAGCTTGATGCGCAGCGGCACGAGCGATAGATGTCCCTGATTGCT	TGCAGTGACGAGCAGTATGGAGATGAGCTTGATGCGCAGCGGCACGAGCGATAGATGTCCCTGATTGCT	66:G>A	66	1	0.111111	0.892473	0.107527	0.888889	0.003584	0.197531	0.19193	0.19473	70.0526	70.391	1	1	1	1	1	1	1	1	1	1	1	1	1	1	1	1	1	1	0	1	0	1	1	1	1	1	1	1	1	1	1	1	1
36348204|F|0-39:C>T-39:C>T	36348204	TGCAGCTGCGTAGTATCTCCGACTCGCACCCTTGACTTCCTTTGTGATTGTGTTGCCATTTCCATTGCC	TGCAGCTGCGTAGTATCTCCGACTCGCACCCTTGACTTCCTTTGTGATTGTGTTGCCATTTCCATTGCC	39:C>T	39	1	0.896057	0.107527	0.892473	0.103943	0.003584	0.186277	0.19193	0.189103	15.6817	14.079	1	0	0	0	0	1	0	0	0	0	1	0	0	0	0	1	0	1	0	0	0	0	0	0	0	1	0	0	0	0	0	0	0
36349849|F|0-65:G>A-65:G>A	36349849	TGCAGGCAAATCATCCGCAAAGATCAAATCGAGCGCGCCCGCATGGCCCCACCAGATTCACCCAGGCCT	TGCAGGCAAATCATCCGCAAAGATCAAATCGAGCGCGCCCGCATGGCCCCACCAGATTCACCCAGGCCT	65:G>A	65	1	0.896057	0.103943	0.896057	0.103943	0	0.186277	0.186277	0.186277	14.6272	14.3846	1	0	0	0	0	0	0	0	0	0	0	0	0	0	0	0	0	0	0	0	0	0	0	0	0	0	0	0	0	0	0	0	0
36352377|F|0-6:A>G-6:A>G	36352377	TGCAGCACGTCTGTATGGAGGCACTCCGCAGTCCACCGAACGTCTCATTACAGATCGGAAGAGCGGTTC	TGCAGCACGTCTGTATGGAGGCACTCCGCAGTCCACCGAACGTCTCATTAC	6:A>G	6	1	0.899642	0.103943	0.896057	0.100358	0.003584	0.180573	0.186277	0.183425	32.7304	22.8529	0.988889	0	0	0	1	0	0	0	0	0	0	0	0	0	0	0	0	0	0	0	0	0	0	0	0	0	0	0	0	0	0	0	0
28947484|F|0-20:C>T-20:C>T	28947484	TGCAGACCTCGGCCTTGCTCCAAAACGCCATACACCAGCAATGTCACCACAGCGATCGCAGTCGGCCCT	TGCAGACCTCGGCCTTGCTCCAAAACGCCATACACCAGCAATGTCACCACAGCGATCGCAGTCGGCCCT	20:C>T	20	1	0.100358	0.899642	0.100358	0.899642	0	0.180573	0.180573	0.180573	32.2424	33.3345	1	1	1	1	0	1	1	1	1	1	1	1	1	1	1	1	1	1	1	1	1	1	1	1	1	1	1	1	1	1	1	1	1
36348544|F|0-61:C>G-61:C>G	36348544	TGCAGTACTCCGAGTTCAACAGACAAGACGCCGTGCCCGACTACATGAACAAGGGCGACGCCCCTGTGC	TGCAGTACTCCGAGTTCAACAGACAAGACGCCGTGCCCGACTACATGAACAAGGGCGACGCCCCTGTGC	61:C>G	61	1	0.903226	0.100358	0.899642	0.096774	0.003584	0.174818	0.180573	0.177696	14.4384	13.7429	1	0	0	0	0	0	0	0	0	1	0	0	0	0	0	0	0	0	0	0	0	0	0	0	0	0	0	0	1	0	0	0	0
28946157|F|0-28:G>A-28:G>A	28946157	TGCAGAGAAGAAGACAAAGACTGATGACGCCGAGGCGGAAGGCGAAGACAAGGCTGAGACCAAGCCCGC	TGCAGAGAAGAAGACAAAGACTGATGACGCCGAGGCGGAAGGCGAAGACAAGGCTGAGACCAAGCCCGC	28:G>A	28	1	0.096774	0.910394	0.089606	0.903226	0.007168	0.174818	0.163153	0.168985	11.7	13.4027	1	1	1	1	1	1	1	1	1	1	1	1	1	1	1	1	1	1	1	1	1	1	1	1	1	1	1	1	1	1	1	1	1
36351915|F|0-8:A>G-8:A>G	36351915	TGCAGTGCATATGGGTGGTGTGGTTCCACCACTGGACATTGCGGTACTGGATGCGATGGTACCTCTGGT	TGCAGTGCATATGGGTGGTGTGGTTCCACCACTGGACATTGCGGTACTGGATGCGATGGTACCTCTGGT	8:A>G	8	1	0.913978	0.086022	0.913978	0.086022	0	0.157244	0.157244	0.157244	124.441	85.1379	1	0	0	0	0	0	0	0	0	0	0	0	0	0	0	0	0	0	0	0	0	0	0	0	0	0	0	0	0	0	0	0	0
41805853|F|0-37:G>A-37:G>A	41805853	TGCAGGCCAAGGTTATTGAGATTCTTTCGACGTACAGGAAAGAGCTGGCAGGTGGCAGCATGGGCGGCG	TGCAGGCCAAGGTTATTGAGATTCTTTCGACGTACAGGAAAGAGCTGGCAGGTGGCAGCATGGGCGGCG	37:G>A	37	1	0.917563	0.082437	0.917563	0.082437	0	0.151283	0.151283	0.151283	140.866	127.704	1	0	0	0	1	0	0	0	0	0	0	0	0	0	0	0	0	0	0	0	0	1	0	0	0	1	0	0	0	0	0	0	0
28946477|F|0-24:C>T-24:C>T	28946477	TGCAGACTTCTTTGATCGAAAGGGCAATTCGAGACAGTCGACGAAGGGCAAGAAGATTCTCCGGCTTCT	TGCAGACTTCTTTGATCGAAAGGGCAATTCGAGACAGTCGACGAAGGGCAAGAAGATTCTCCGGCTTCT	24:C>T	24	1	0.921147	0.086022	0.913978	0.078853	0.007168	0.14527	0.157244	0.151257	38.3046	35.1538	0.988889	0	0	0	0	0	0	0	0	0	0	0	0	0	0	0	0	0	0	0	0	0	0	0	0	0	0	0	0	0	0	0	0
28948943|F|0-24:G>A-24:G>A	28948943	TGCAGCGGCAGTTGTCCTGCTATGGCCACTTGAGCTTGCCTTTGCCATTATGGCGTGGCCCGGGCTCCC	TGCAGCGGCAGTTGTCCTGCTATGGCCACTTGAGCTTGCCTTTGCCATTATGGCGTGGCCCGGGCTCCC	24:G>A	24	1	0.089606	0.924731	0.075269	0.910394	0.014337	0.163153	0.139207	0.15118	37.2581	46.4013	1	1	1	1	1	1	1	1	1	1	0	1	1	1	1	1	1	1	1	1	1	1	1	1	1	1	1	1	1	1	1	1	1
36350496|F|0-48:C>T-48:C>T	36350496	TGCAGATGCGGCGCGTGCGCATTCGGGAGCAGCCACCTAACTAAGCTGCAAGCGTGCTAGTTCGTGTAC	TGCAGATGCGGCGCGTGCGCATTCGGGAGCAGCCACCTAACTAAGCTGCAAGCGTGCTAGTTCGTGTAC	48:C>T	48	1	0.924731	0.086022	0.913978	0.075269	0.010753	0.139207	0.157244	0.148225	146.187	131.1	0.988889	0	0	0	0	0	1	0	0	0	1	0	0	0	0	0	0	0	0	0	0	0	0	0	0	1	0	0	0	0	0	0	0
36351745|F|0-18:G>A-18:G>A	36351745	TGCAGGACCTACGGGACAGTTTACAGATCGGAAGAGCGGTTCAGCAGGAATGCCGAGACCGATCTCGTA	TGCAGGACCTACGGGACAGTTTAC	18:G>A	18	1	0.114695	0.960573	0.039427	0.885305	0.075269	0.203081	0.075744	0.139412	108.324	304.853	0.944444	1	1	1	1	1	1	1	1	1	1	1	1	1	1	1	1	1	1	1	1	2	1	2	1	1	1	2	1	1	1	1	1
36346205|F|0-6:C>T-6:C>T	36346205	TGCAGGCGGAGTCATCGTTGCACTGGTGATAAACTATGCGGATAATATTGCGAAGAATTTCGCCACTTC	TGCAGGCGGAGTCATCGTTGCACTGGTGATAAACTATGCGGATAATATTGCGAAGAATTTCGCCACTTC	6:C>T	6	1	0.924731	0.075269	0.924731	0.075269	0	0.139207	0.139207	0.139207	8.75828	9.3913	1	0	1	0	0	0	0	0	0	0	0	0	0	0	0	0	0	0	0	0	0	1	0	0	1	0	0	0	0	1	0	0	0
28947469|F|0-56:A>G-56:A>G	28947469	TGCAGACAACCCGGGCGCAGACGAGCGCTTCGGATTGCCTTCCAAAACTTCTGACTATTTGGCGGGAGA	TGCAGACAACCCGGGCGCAGACGAGCGCTTCGGATTGCCTTCCAAAACTTCTGACTATTTGGCGGGAGA	56:A>G	56	1	0.0681	0.9319	0.0681	0.9319	0	0.126925	0.126925	0.126925	27.7727	31.5164	1	1	1	1	1	1	1	1	1	1	1	1	1	1	1	1	1	1	1	1	1	1	1	1	1	0	1	1	1	1	1	0	0
36349483|F|0-66:C>G-66:C>G	36349483	TGCAGACTTTCACAGCCCTCTTCACTTCCTCAGGTCACGTGCAACTGGAAAATTGCTTATCCTACCCAC	TGCAGACTTTCACAGCCCTCTTCACTTCCTCAGGTCACGTGCAACTGGAAAATTGCTTATCCTACCCAC	66:C>G	66	1	0.0681	0.939068	0.060932	0.9319	0.007168	0.126925	0.114438	0.120682	83.4545	103.17	0.988889	1	1	1	1	1	1	1	1	0	1	1	1	1	1	1	1	1	1	1	1	1	1	1	1	1	0	1	1	1	1	1	1
36352005|F|0-6:A>G-6:A>G	36352005	TGCAGGAAAGAAGCGATGCGTCGGGTTGTGGCAAGCACGGCAAGAACCTCGGCCTGTTACAGATCGGAA	TGCAGGAAAGAAGCGATGCGTCGGGTTGTGGCAAGCACGGCAAGAACCTCGGCCTGTTAC	6:A>G	6	1	0.964158	0.089606	0.910394	0.035842	0.053763	0.069115	0.163153	0.116134	171.427	58.4074	0.955556	0	0	0	0	0	0	0	0	0	0	0	0	0	0	0	0	0	0	0	0	0	0	0	0	0	0	0	0	0	0	0	0
36351854|F|0-35:A>G-35:A>G	36351854	TGCAGCGTCTGCATGGAGTTACAGTCAGACGTGGTACCACTCCTTTTTCATCCACGGGAAGTGGAAAGA	TGCAGCGTCTGCATGGAGTTACAGTCAGACGTGGTACCACTCCTTTTTCATCCACGGGAAGTGGAAAGA	35:A>G	35	1	0.946237	0.0681	0.9319	0.053763	0.014337	0.101746	0.126925	0.114336	131.097	85.2381	0.966667	0	0	0	0	0	0	0	0	0	0	0	0	0	0	0	0	0	0	0	0	0	0	0	0	0	0	0	0	0	0	0	0
36352050|F|0-23:T>C-23:T>C	36352050	TGCAGTGTTCTTTACCCTTGCAGTCTCCGGAGCAGTAGCCTTGTCCCGAATCTTCTCTAACAACGGTGT	TGCAGTGTTCTTTACCCTTGCAGTCTCCGGAGCAGTAGCCTTGTCCCGAATCTTCTCTAACAACGGTGT	23:T>C	23	1	0.964158	0.086022	0.913978	0.035842	0.050179	0.069115	0.157244	0.113179	144.634	51.3846	1	0	0	0	0	0	0	0	0	0	0	0	0	0	0	0	0	0	0	0	0	0	0	0	0	0	0	0	0	0	0	0	0
36351014|F|0-13:G>A-13:G>A	36351014	TGCAGCACTGTGAGAGATGGACATTACAGATCGGAAGAGCGGTTCAGCAGGAATGCCGAGACCGATCTC	TGCAGCACTGTGAGAGATGGACATTAC	13:G>A	13	1	0.942652	0.060932	0.939068	0.057348	0.003584	0.108118	0.114438	0.111278	343.808	256	1	0	0	0	0	0	0	0	0	0	0	0	0	0	0	0	0	0	0	0	0	0	0	0	0	0	0	0	0	0	0	0	0
36352104|F|0-51:T>C-51:T>C	36352104	TGCAGCTGTAGTGTATGGGATCCCGGTGTATCTGGAGAGGAGGATATGAGGTGTTTGACAGCAACTGCC	TGCAGCTGTAGTGTATGGGATCCCGGTGTATCTGGAGAGGAGGATATGAGGTGTTTGACAGCAACTGCC	51:T>C	51	1	0.964158	0.082437	0.917563	0.035842	0.046595	0.069115	0.151283	0.110199	264.032	91	0.977778	2	0	0	0	0	0	0	0	0	0	0	0	0	0	0	0	0	0	0	0	0	0	0	0	0	0	0	0	0	0	0	0
36352121|F|0-11:A>G-11:A>G	36352121	TGCAGTAAATGAGGTTAGCGAGGGTGTCGACAGTATGTGCTGGCTAGCAAAGAATGCACGAGGCAAAGG	TGCAGTAAATGAGGTTAGCGAGGGTGTCGACAGTATGTGCTGGCTAGCAAAGAATGCACGAGGCAAAGG	11:A>G	11	1	0.964158	0.082437	0.917563	0.035842	0.046595	0.069115	0.151283	0.110199	209.643	82.56	0.944444	2	0	0	0	0	0	0	0	0	0	0	0	0	0	0	0	0	0	0	0	0	0	0	0	0	0	0	0	2	0	0	0
28946107|F|0-52:A>T-52:A>T	28946107	TGCAGTTGCAGTATCAGCGAACTGAACTTTGGAAACACTAACTGTTTTACATAGGAAGATCGGAAGAGC	TGCAGTTGCAGTATCAGCGAACTGAACTTTGGAAACACTAACTGTTTTACATAGGAAGATCGGAAGAGC	52:A>T	52	1	0.942652	0.057348	0.942652	0.057348	0	0.108118	0.108118	0.108118	15.6916	14.5556	1	0	0	0	0	0	0	0	0	0	1	0	0	0	0	0	0	0	0	0	0	0	1	0	0	0	0	0	0	0	0	0	0
36352089|F|0-6:A>G-6:A>G	36352089	TGCAGCAATACGTGCCTTGCGCATGCAGAAGTCATCAAGATACTCGCCAGTGCCGAAACAGTAGTGCAG	TGCAGCAATACGTGCCTTGCGCATGCAGAAGTCATCAAGATACTCGCCAGTGCCGAAACAGTAGTGCAG	6:A>G	6	1	0.964158	0.078853	0.921147	0.035842	0.043011	0.069115	0.14527	0.107193	225.732	69.1667	0.977778	0	0	0	0	0	0	0	0	0	0	0	0	0	0	0	0	0	0	0	0	0	0	0	0	0	0	0	0	0	0	0	0
28949319|F|0-22:C>A-22:C>A	28949319	TGCAGCCTCTACAAGCGCTTCACGATTACAGATCGGAAGAGCGGTTCAGCAGGAATGCCGAGACCGATC	TGCAGCCTCTACAAGCGCTTCACGATTAC	22:C>A	22	1	0.082437	0.967742	0.032258	0.917563	0.050179	0.151283	0.062435	0.106859	77.04	259.413	0.966667	1	1	1	1	2	1	1	1	1	1	1	1	1	1	1	1	1	1	1	1	1	1	2	1	1	1	1	1	1	1	1	1
28946466|F|0-56:C>T-56:C>T	28946466	TGCAGACATGTCCTTCGCATCGACAATCCCAAACCCCAAATACGGACAATGTAGATCCTGAGGCAGACG	TGCAGACATGTCCTTCGCATCGACAATCCCAAACCCCAAATACGGACAATGTAGATCCTGAGGCAGACG	56:C>T	56	1	0.071685	0.960573	0.039427	0.928315	0.032258	0.133092	0.075744	0.104418	8.47826	16.6442	0.966667	1	1	1	1	1	1	1	1	1	1	1	1	1	1	1	1	1	1	1	1	1	1	1	1	1	1	1	1	1	1	1	1
36353233|F|0-33:T>C-33:T>C	36353233	TGCAGAGGCGTCGTATGTTCCCGTCGGAGAAGTTGTGTACTCACTTGATTTCTACATCACTTACAGATC	TGCAGAGGCGTCGTATGTTCCCGTCGGAGAAGTTGTGTACTCACTTGATTTCTACATCACTTAC	33:T>C	33	1	0.964158	0.071685	0.928315	0.035842	0.035842	0.069115	0.133092	0.101104	206.92	82.6364	0.944444	0	0	0	0	0	0	0	0	0	0	0	0	0	0	0	0	0	0	0	0	0	0	0	0	0	0	0	0	0	0	0	0
28949610|F|0-17:A>G-17:A>G	28949610	TGCAGCGAGAACAGGCTAATTACAGATCGGAAGAGCGGTTCAGCAGGAATGCCGAGACCGATCTCGTAT	TGCAGCGAGAACAGGCTAATTAC	17:A>G	17	1	0.982079	0.089606	0.910394	0.017921	0.071685	0.0352	0.163153	0.099177	157.581	41.2308	0.944444	0	2	0	0	0	0	0	0	2	0	0	0	0	0	0	0	0	0	0	0	0	0	0	0	0	2	0	2	0	0	0	0
36352568|F|0-56:C>T-56:C>T	36352568	TGCAGCTATCATGGCAAGGATTGATTTACAAATTTATGCATGTACGGAGTCCGTATCCAGATTGCTGAC	TGCAGCTATCATGGCAAGGATTGATTTACAAATTTATGCATGTACGGAGTCCGTATCCAGATTGCTGAC	56:C>T	56	1	0.064516	0.960573	0.039427	0.935484	0.02509	0.120708	0.075744	0.098226	124.35	217.134	0.988889	1	1	1	1	1	2	1	1	1	1	1	1	1	1	1	1	1	1	1	1	1	1	1	1	1	1	1	1	1	2	1	1
36351312|F|0-44:T>C-44:T>C	36351312	TGCAGTCCATACAGCGCCTAGCGACGTCGCAGCAAGCATGGCTATCAGCGCGTTGGTGTGGTTCGCAAC	TGCAGTCCATACAGCGCCTAGCGACGTCGCAGCAAGCATGGCTATCAGCGCGTTGGTGTGGTTCGCAAC	44:T>C	44	1	0.964158	0.0681	0.9319	0.035842	0.032258	0.069115	0.126925	0.09802	187.446	79.9524	0.988889	0	0	0	0	0	0	0	0	0	0	0	0	0	2	0	0	0	0	0	0	0	0	0	0	0	0	2	0	0	0	0	0
36352222|F|0-42:A>G-42:A>G	36352222	TGCAGTAGAGAAAGAGAAACGTCGGATCGGCGATCTATGGGTACAGCAGCTTGTTACAGATCGGAAGAG	TGCAGTAGAGAAAGAGAAACGTCGGATCGGCGATCTATGGGTACAGCAGCTTGTTAC	42:A>G	42	1	0.964158	0.0681	0.9319	0.035842	0.032258	0.069115	0.126925	0.09802	303.182	136.286	0.977778	0	0	0	0	0	0	0	0	0	0	0	0	0	0	0	0	0	0	0	0	0	0	0	0	0	0	0	0	0	0	0	0
41804907|F|0-42:A>G-42:A>G	41804907	TGCAGGAGAAGTTGGCTGAACTAGGTGCAGGGAAGGACTGGAATGTGTTCAAGAACACACAGCTGGAAG	TGCAGGAGAAGTTGGCTGAACTAGGTGCAGGGAAGGACTGGAATGTGTTCAAGAACACACAGCTGGAAG	42:A>G	42	1	0.967742	0.071685	0.928315	0.032258	0.039427	0.062435	0.133092	0.097763	129.657	68.7273	0.955556	0	0	0	0	0	0	0	0	0	0	0	0	0	0	0	0	0	0	0	0	0	0	0	0	0	0	0	2	2	0	0	0
36349268|F|0-13:C>T-13:C>T	36349268	TGCAGTCCCAATTCCCATTGCTTACAGATCGGAAGAGCGGTTCAGCAGGAATGCCGAGACCGATCTCGT	TGCAGTCCCAATTCCCATTGCTTAC	13:C>T	13	1	0.064516	0.964158	0.035842	0.935484	0.028674	0.120708	0.069115	0.094911	101.4	175.43	0.966667	1	1	1	1	1	1	1	1	1	1	1	1	1	1	1	1	1	1	1	1	1	1	1	1	1	1	1	1	1	1	1	1
28947713|F|0-19:A>G-19:A>G	28947713	TGCAGTGCGGGCGGCGGTCACCAATCACCAGGCCAGCAGGCGTCTGATCGCTCAGCAACGGGAAGCGGA	TGCAGTGCGGGCGGCGGTCACCAATCACCAGGCCAGCAGGCGTCTGATCGCTCAGCAACGGGAAGCGGA	19:A>G	19	1	0.978495	0.078853	0.921147	0.021505	0.057348	0.042086	0.14527	0.093678	36.5392	8.30435	0.944444	0	0	2	0	0	0	2	0	0	0	0	0	0	0	0	0	2	0	2	0	0	0	0	0	0	0	2	0	0	0	0	0
28948701|F|0-63:A>G-63:A>G	28948701	TGCAGCCTCTTGGTCGACGAAGCCAGCGGCATAGGCAGCTGCAATCTCACCACTGGAATGACCAATGAC	TGCAGCCTCTTGGTCGACGAAGCCAGCGGCATAGGCAGCTGCAATCTCACCACTGGAATGACCAATGAC	63:A>G	63	1	0.978495	0.078853	0.921147	0.021505	0.057348	0.042086	0.14527	0.093678	41.6301	8.56522	0.933333	0	0	0	0	0	0	0	0	0	0	0	0	0	0	0	0	0	0	0	0	0	0	0	0	0	0	0	0	0	0	0	0
36351799|F|0-8:C>A-8:C>A	36351799	TGCAGTATCTAATCTCCACCAACCGCCTCGAAGAGCTCAAACGCTGGCCCAGCTCCCTAAAAGCATATC	TGCAGTATCTAATCTCCACCAACCGCCTCGAAGAGCTCAAACGCTGGCCCAGCTCCCTAAAAGCATATC	8:C>A	8	1	0.960573	0.057348	0.942652	0.039427	0.017921	0.075744	0.108118	0.091931	190.729	114.19	1	0	0	0	0	0	0	0	0	0	0	0	0	0	0	0	0	0	0	0	0	0	0	0	0	0	0	0	0	0	0	0	0
28950243|F|0-11:G>A-11:G>A	28950243	TGCAGTAAGTGGAGGAGCATGTACACGTGGATGGGCTTGCGGCTGACAATGAGCTGTCGGGAGGGGAAG	TGCAGTAAGTGGAGGAGCATGTACACGTGGATGGGCTTGCGGCTGACAATGAGCTGTCGGGAGGGGAAG	11:G>A	11	1	0.060932	0.964158	0.035842	0.939068	0.02509	0.114438	0.069115	0.091777	51.7895	160.513	0.977778	1	1	1	1	1	1	1	1	1	1	1	1	2	1	1	1	1	1	1	1	1	1	1	1	1	1	1	1	1	1	1	1
36351258|F|0-13:A>G-13:A>G	36351258	TGCAGGCATAGCCACAGAAGGCGACTAGCCACAGCAGGGGGAATAGCAGCCGCATCCGGGGACACAGCA	TGCAGGCATAGCCACAGAAGGCGACTAGCCACAGCAGGGGGAATAGCAGCCGCATCCGGGGACACAGCA	13:A>G	13	1	0.964158	0.060932	0.939068	0.035842	0.02509	0.069115	0.114438	0.091777	151.688	69.421	0.977778	0	0	0	0	0	0	0	0	0	0	0	0	2	0	2	0	0	0	0	0	0	0	0	0	0	0	0	0	0	0	0	0
28948778|F|0-63:C>T-63:C>T	28948778	TGCAGTGGATCCGCTTGGCTACCCCGGAGACAATTACGGTTCAAAAGCACACGTCTCTCCAGGCCACTC	TGCAGTGGATCCGCTTGGCTACCCCGGAGACAATTACGGTTCAAAAGCACACGTCTCTCCAGGCCACTC	63:C>T	63	1	0.050179	0.956989	0.043011	0.949821	0.007168	0.095323	0.082322	0.088822	35.1875	55.1827	0.988889	1	1	1	1	1	1	1	1	1	1	1	1	1	1	1	1	1	1	1	1	1	1	1	1	1	1	1	1	1	1	1	1
36347801|F|0-52:G>A-52:G>A	36347801	TGCAGATGTTGTTTTCCTGCAAGAGGTATCAAAGGAAGGGCTTGCAGCACTGGTTGAAGAACCCTGGAT	TGCAGATGTTGTTTTCCTGCAAGAGGTATCAAAGGAAGGGCTTGCAGCACTGGTTGAAGAACCCTGGAT	52:G>A	52	1	0.956989	0.046595	0.953405	0.043011	0.003584	0.082322	0.088848	0.085585	13.8141	7.71429	1	0	0	0	0	0	0	0	0	0	0	0	0	0	0	0	0	0	0	0	0	0	0	0	0	0	0	0	0	0	0	0	0
36347530|F|0-14:A>G-14:A>G	36347530	TGCAGAAAGCAATAAACCAAGCGCGGACGTTGCGCGAGAAGCTGTCAAGCCGAGTTCGCAGCTCAGCCC	TGCAGAAAGCAATAAACCAAGCGCGGACGTTGCGCGAGAAGCTGTCAAGCCGAGTTCGCAGCTCAGCCC	14:A>G	14	1	0.964158	0.053763	0.946237	0.035842	0.017921	0.069115	0.101746	0.085431	13.9076	7.76471	1	0	0	0	0	0	0	0	0	0	0	0	0	0	0	0	0	0	0	0	0	0	0	0	0	0	0	0	0	0	0	0	0
36351594|F|0-40:A>G-40:A>G	36351594	TGCAGCTCAAACTAATTCCGGCAGAATGCGACAAGCTGGCAGATTTAGGCGATGGCACGTGCTCACGCG	TGCAGCTCAAACTAATTCCGGCAGAATGCGACAAGCTGGCAGATTTAGGCGATGGCACGTGCTCACGCG	40:A>G	40	1	0.964158	0.053763	0.946237	0.035842	0.017921	0.069115	0.101746	0.085431	155.672	85.4118	0.977778	0	0	0	0	0	0	2	0	0	0	0	0	0	0	0	0	0	0	0	0	0	0	0	0	0	0	0	0	0	0	0	0
36352500|F|0-8:T>C-8:T>C	36352500	TGCAGAGATGATCAAGAGTTGGCTTGCGGAGCGTGTGTCTAGATTTACAGATCGGAAGAGCGGTTCAGC	TGCAGAGATGATCAAGAGTTGGCTTGCGGAGCGTGTGTCTAGATTTAC	8:T>C	8	1	0.971326	0.060932	0.939068	0.028674	0.032258	0.055703	0.114438	0.085071	257.665	99.8947	0.988889	0	0	0	0	0	0	0	0	0	0	0	0	0	0	0	0	0	0	0	0	0	0	0	0	0	0	0	0	0	0	0	0
28947511|F|0-52:A>G-52:A>G	28947511	TGCAGAGTACGAGATCAAGGACCTCCTCATCAGGAAGCGCCTGCAAGAGGGTATGGAAGACAAGTTGGT	TGCAGAGTACGAGATCAAGGACCTCCTCATCAGGAAGCGCCTGCAAGAGGGTATGGAAGACAAGTTGGT	52:A>G	52	1	0.043011	0.956989	0.043011	0.956989	0	0.082322	0.082322	0.082322	30.9286	37.0737	1	1	1	1	1	1	1	1	1	1	1	1	1	1	1	1	1	1	1	1	1	1	1	1	1	1	1	1	1	1	1	1	1
41805949|F|0-53:A>T-53:A>T	41805949	TGCAGAAGCCACTTCGACCTATTTGGGTTACGCAAAAGTCTTCTCTCCCAGAAACTCCACCTTCCTTCC	TGCAGAAGCCACTTCGACCTATTTGGGTTACGCAAAAGTCTTCTCTCCCAGAAACTCCACCTTCCTTCC	53:A>T	53	1	0.043011	0.956989	0.043011	0.956989	0	0.082322	0.082322	0.082322	55.5882	48.5081	1	1	1	1	1	1	1	1	1	1	1	1	1	1	1	1	1	1	1	1	1	1	1	1	1	1	1	1	1	1	1	1	1
28949871|F|0-8:T>C-8:T>C	28949871	TGCAGGATTTTGATGGCGTAGTTCTTTTGCCTTACAGATCGGAAGAGCGGTTCAGCAGGAATGCCGAGA	TGCAGGATTTTGATGGCGTAGTTCTTTTGCCTTAC	8:T>C	8	1	0.050179	0.964158	0.035842	0.949821	0.014337	0.095323	0.069115	0.082219	92.0625	175.156	0.955556	1	1	1	1	1	1	1	1	1	1	1	1	1	1	1	1	1	1	1	1	1	1	1	1	1	1	1	1	1	1	1	1
36350034|F|0-67:C>T-67:C>T	36350034	TGCAGTCCCCGCTAAGTGTGCGATTCCATTTGTACAGTTGATCAAAGATGATCCCGTTCGCCATTGCCA	TGCAGTCCCCGCTAAGTGTGCGATTCCATTTGTACAGTTGATCAAAGATGATCCCGTTCGCCATTGCCA	67:C>T	67	1	0.964158	0.050179	0.949821	0.035842	0.014337	0.069115	0.095323	0.082219	16.6561	8.75	1	0	0	0	0	0	0	0	0	0	0	0	0	0	0	0	0	0	0	0	0	0	0	0	0	0	0	0	0	0	0	0	0
36352682|F|0-30:T>C-30:T>C	36352682	TGCAGCTCCCTCTCCAAGAACCAAGAACACTGCGTTCACCCAAGCACTCCCAACTGTGTGAAACAACTT	TGCAGCTCCCTCTCCAAGAACCAAGAACACTGCGTTCACCCAAGCACTCCCAACTGTGTGAAACAACTT	30:T>C	30	1	0.050179	0.964158	0.035842	0.949821	0.014337	0.095323	0.069115	0.082219	149.75	238.799	0.977778	1	1	1	1	2	1	1	1	1	1	1	1	1	1	1	1	2	1	1	1	1	1	2	1	1	1	1	1	1	1	1	1
28948995|F|0-6:C>A-6:C>A	28948995	TGCAGTCTCGCTCTTGTGCCGTGGCTGCTCTTCATTGGGCGATGTGGTGGTATTCTGCTGGCTTTCGAA	TGCAGTCTCGCTCTTGTGCCGTGGCTGCTCTTCATTGGGCGATGTGGTGGTATTCTGCTGGCTTTCGAA	6:C>A	6	1	0.043011	0.960573	0.039427	0.956989	0.003584	0.082322	0.075744	0.079033	39.3571	48.6933	1	1	1	1	1	1	1	1	1	1	1	1	1	1	1	1	1	1	1	1	1	1	1	1	1	1	1	1	1	1	1	1	1
36353108|F|0-41:A>G-41:A>G	36353108	TGCAGACTGCCGCCATACAGGAAGCAGGTATCATTGCCGCCAACCATGCTGTCTACAAGACCGTGATTG	TGCAGACTGCCGCCATACAGGAAGCAGGTATCATTGCCGCCAACCATGCTGTCTACAAGACCGTGATTG	41:A>G	41	1	0.043011	0.960573	0.039427	0.956989	0.003584	0.082322	0.075744	0.079033	79.5714	106.198	0.988889	1	1	1	1	1	1	1	1	1	1	1	1	1	1	1	1	2	1	1	1	1	1	1	1	1	1	1	1	1	1	1	1
28948072|F|0-57:C>T-57:C>T	28948072	TGCAGAAGTTATCAAACAAAACGCTCAAATGCTTCCCTCTCCATCCCCCTCCAGCTCCTCATCCTCATC	TGCAGAAGTTATCAAACAAAACGCTCAAATGCTTCCCTCTCCATCCCCCTCCAGCTCCTCATCCTCATC	57:C>T	57	1	0.046595	0.964158	0.035842	0.953405	0.010753	0.088848	0.069115	0.078982	17.2	31.7802	0.977778	1	1	1	1	1	1	1	1	1	1	1	1	1	1	1	1	1	1	1	1	1	1	1	1	1	1	1	1	1	1	1	1
28948898|F|0-36:C>T-36:C>T	28948898	TGCAGACGTGTGTGTAGTTTACGCCGTCGTTGCTTTCCTCGCCAGCTTAGACTGGTTTATCAGAGGCCG	TGCAGACGTGTGTGTAGTTTACGCCGTCGTTGCTTTCCTCGCCAGCTTAGACTGGTTTATCAGAGGCCG	36:C>T	36	1	0.046595	0.964158	0.035842	0.953405	0.010753	0.088848	0.069115	0.078982	28.4667	48.2803	0.977778	1	1	1	1	1	1	1	1	1	1	1	1	1	1	1	1	1	1	1	1	1	1	1	1	1	1	1	1	1	1	1	1
36350053|F|0-52:C>T-52:C>T	36350053	TGCAGTCGCTTCTCGTCGTCGCAGCTGTACATGCTCGTGACTGACACCTTCTCATTACCGAAGCTCTCA	TGCAGTCGCTTCTCGTCGTCGCAGCTGTACATGCTCGTGACTGACACCTTCTCATTACCGAAGCTCTCA	52:C>T	52	1	0.046595	0.964158	0.035842	0.953405	0.010753	0.088848	0.069115	0.078982	7.86667	11.7452	1	1	1	1	1	1	1	1	1	1	1	1	1	1	1	1	1	1	1	1	1	1	1	1	1	1	1	1	1	1	1	1	1
36350601|F|0-30:C>T-30:C>T	36350601	TGCAGATGCCAAGTGGCTATTGGACGACAACACACGGGAGCGATTGGCCGAGTTGTACACTATTCGCCA	TGCAGATGCCAAGTGGCTATTGGACGACAACACACGGGAGCGATTGGCCGAGTTGTACACTATTCGCCA	30:C>T	30	1	0.964158	0.046595	0.953405	0.035842	0.010753	0.069115	0.088848	0.078982	138.91	111.278	0.977778	0	0	0	0	0	0	0	0	0	0	0	0	0	0	0	0	0	0	0	0	0	0	0	0	0	0	0	0	0	0	0	0
36351908|F|0-67:A>T-67:A>T	36351908	TGCAGTCAGAGAACAAATCAGCGGCTGCTGCTGTGGAACCTGTACGTATGTCACCCTTTGTCAAACCAA	TGCAGTCAGAGAACAAATCAGCGGCTGCTGCTGTGGAACCTGTACGTATGTCACCCTTTGTCAAACCAA	67:A>T	67	1	0.967742	0.050179	0.949821	0.032258	0.017921	0.062435	0.095323	0.078879	143.784	83.875	0.977778	0	0	0	0	0	0	0	0	0	0	0	0	2	0	0	0	0	0	0	0	0	0	0	0	0	0	0	0	0	0	0	0
28949672|F|0-24:A>G-24:A>G	28949672	TGCAGTCACGGAAGTGGCGGCTTCATCATTGCCGCCTTAGGGTTGACTGGACAACTCGTTGCTGCGGTT	TGCAGTCACGGAAGTGGCGGCTTCATCATTGCCGCCTTAGGGTTGACTGGACAACTCGTTGCTGCGGTT	24:A>G	24	1	0.0681	0.985663	0.014337	0.9319	0.053763	0.126925	0.028263	0.077594	46.3	207.421	0.966667	1	1	1	1	1	2	1	1	1	1	1	1	2	1	2	2	1	1	1	1	1	1	1	1	1	1	1	1	1	1	1	1
28947602|F|0-41:T>G-41:T>G	28947602	TGCAGCTGACCAACAAAGAGATTTAGTCCGTAGATGGCAAATGGAATCAGCAAACTCAGTGAGACAAAC	TGCAGCTGACCAACAAAGAGATTTAGTCCGTAGATGGCAAATGGAATCAGCAAACTCAGTGAGACAAAC	41:T>G	41	1	0.960573	0.039427	0.960573	0.039427	0	0.075744	0.075744	0.075744	27.371	22.875	1	0	0	0	0	0	0	0	0	0	0	0	0	0	0	0	0	0	0	0	0	0	0	0	0	0	0	0	0	0	0	0	0
36346434|F|0-51:G>A-51:G>A	36346434	TGCAGTTCAGAAACGGAACCATCTTGACTATGGTGCGGTCAAGTCCAGTGCGTTCCCGCCATGTCGTAC	TGCAGTTCAGAAACGGAACCATCTTGACTATGGTGCGGTCAAGTCCAGTGCGTTCCCGCCATGTCGTAC	51:G>A	51	1	0.960573	0.039427	0.960573	0.039427	0	0.075744	0.075744	0.075744	14.5032	14.9286	1	0	0	0	0	0	0	0	0	0	0	0	0	0	0	0	0	0	0	0	0	0	0	0	0	0	0	0	0	0	0	0	0
28946956|F|0-38:C>T-38:C>T	28946956	TGCAGCTGCCTGCCAAGGCTGCGAGTTACTACTCGATGCGGCGACGACTCATATTCATGAACGTCTTCA	TGCAGCTGCCTGCCAAGGCTGCGAGTTACTACTCGATGCGGCGACGACTCATATTCATGAACGTCTTCA	38:C>T	38	1	0.043011	0.964158	0.035842	0.956989	0.007168	0.082322	0.069115	0.075718	7.14286	12.5605	0.988889	1	1	1	1	1	1	1	1	1	1	1	1	1	1	1	1	1	1	1	1	1	1	1	1	1	1	1	1	1	1	1	1
28948000|F|0-13:G>A-13:G>A	28948000	TGCAGTTTTATCCGAGTCCAGAGGTCGTTTCGTTGTTTTGTTGGACATGTCAGTGTCTAGACAACCAAC	TGCAGTTTTATCCGAGTCCAGAGGTCGTTTCGTTGTTTTGTTGGACATGTCAGTGTCTAGACAACCAAC	13:G>A	13	1	0.043011	0.964158	0.035842	0.956989	0.007168	0.082322	0.069115	0.075718	28	14.4236	0.988889	1	1	1	1	1	1	1	1	1	1	1	1	1	1	1	1	1	1	1	1	1	1	1	1	1	1	1	1	1	1	1	1
28949967|F|0-8:A>C-8:A>C	28949967	TGCAGAGTAATCTTCGAGTTGCTGAGGATTCCAAAAGAACCGCCGTGTGGAGTAACGCCTACATGCGAC	TGCAGAGTAATCTTCGAGTTGCTGAGGATTCCAAAAGAACCGCCGTGTGGAGTAACGCCTACATGCGAC	8:A>C	8	1	0.043011	0.964158	0.035842	0.956989	0.007168	0.082322	0.069115	0.075718	97.3571	128.465	1	1	1	1	1	1	1	1	1	1	1	1	1	1	1	1	1	1	1	1	1	1	1	1	1	1	1	1	1	1	1	1	1
36347739|F|0-49:A>G-49:A>G	36347739	TGCAGAGTGGTCTGAATATAAGGGTCTTACAAGGCCTGTCGACGGTTGGAGTACATGGGCCCGATTTTT	TGCAGAGTGGTCTGAATATAAGGGTCTTACAAGGCCTGTCGACGGTTGGAGTACATGGGCCCGATTTTT	49:A>G	49	1	0.964158	0.043011	0.956989	0.035842	0.007168	0.069115	0.082322	0.075718	134.755	80.6429	1	0	0	0	0	0	0	0	0	0	0	0	0	0	0	0	0	0	0	0	0	0	0	0	0	0	0	0	0	0	0	0	0
36348200|F|0-16:C>T-16:C>T	36348200	TGCAGCTGCCGGTCGCCTATCGACTGCTGGTGGGTTGTTTCGCTGCTGGGTGCAGCAGCAATGCCATGA	TGCAGCTGCCGGTCGCCTATCGACTGCTGGTGGGTTGTTTCGCTGCTGGGTGCAGCAGCAATGCCATGA	16:C>T	16	1	0.964158	0.043011	0.956989	0.035842	0.007168	0.069115	0.082322	0.075718	11.414	6.78571	0.988889	0	0	0	0	0	0	0	0	0	0	0	0	0	0	0	0	0	0	0	0	0	0	0	0	0	0	0	0	0	0	0	0
36351265|F|0-60:A>G-60:A>G	36351265	TGCAGGCGATGGTACAATCCCACCGGGAACTGCTGCTGTAGCACCGTCACGTCTTCTTGTAGCTCGGCG	TGCAGGCGATGGTACAATCCCACCGGGAACTGCTGCTGTAGCACCGTCACGTCTTCTTGTAGCTCGGCG	60:A>G	60	1	0.964158	0.043011	0.956989	0.035842	0.007168	0.069115	0.082322	0.075718	71.1178	40.2143	0.977778	0	0	0	0	0	0	0	0	0	0	0	0	0	0	0	0	0	0	0	0	0	0	0	0	0	0	0	0	0	0	0	0
36351810|F|0-54:A>G-54:A>G	36351810	TGCAGTGTTCGCCGATGCAAAAGGATTAGAAGAAATGAAGGAGAGCACACCGATAGCTATCACTAATCG	TGCAGTGTTCGCCGATGCAAAAGGATTAGAAGAAATGAAGGAGAGCACACCGATAGCTATCACTAATCG	54:A>G	54	1	0.043011	0.964158	0.035842	0.956989	0.007168	0.082322	0.069115	0.075718	137.643	183.889	0.977778	1	1	1	1	1	1	1	1	1	1	1	1	1	1	1	1	1	1	1	1	1	1	1	1	1	1	1	1	1	1	1	1
36352957|F|0-60:T>C-60:T>C	36352957	TGCAGAGATCGTCCTGTCCCTTATCGGACTGATGGTGAAAGCACCAGCTTAGCAGGCATATTATACATG	TGCAGAGATCGTCCTGTCCCTTATCGGACTGATGGTGAAAGCACCAGCTTAGCAGGCATATTATACATG	60:T>C	60	1	0.046595	0.967742	0.032258	0.953405	0.014337	0.088848	0.062435	0.075641	179.467	304.359	0.977778	1	1	1	1	1	1	1	1	1	1	1	1	1	1	1	1	1	1	1	1	1	1	1	1	1	1	1	1	1	1	1	1
36352699|F|0-49:C>T-49:C>T	36352699	TGCAGTCTGGCGTACCAAGAACAGCGAATGCCTTTTCAATACGGCGAAGCTCTAGTATGGTGTTGACTT	TGCAGTCTGGCGTACCAAGAACAGCGAATGCCTTTTCAATACGGCGAAGCTCTAGTATGGTGTTGACTT	49:C>T	49	1	0.064516	0.985663	0.014337	0.935484	0.050179	0.120708	0.028263	0.074485	56.8421	216.364	0.944444	1	1	1	1	2	1	1	1	1	1	1	1	1	1	1	1	1	1	1	1	1	1	1	1	2	1	1	1	1	1	1	1
28947305|F|0-15:A>G-15:A>G	28947305	TGCAGGCACATTCGTATTGGTCAGACCAGTACCGCTACTTTGGGTTTCCTGAGCAGCAGCGCTGGTGGC	TGCAGGCACATTCGTATTGGTCAGACCAGTACCGCTACTTTGGGTTTCCTGAGCAGCAGCGCTGGTGGC	15:A>G	15	1	0.039427	0.964158	0.035842	0.960573	0.003584	0.075744	0.069115	0.07243	19.5385	22.3853	1	1	1	1	1	1	1	1	1	1	1	1	1	1	1	1	1	1	1	1	1	1	1	1	1	1	1	1	1	1	1	1	1
28948548|F|0-8:G>C-8:G>C	28948548	TGCAGTTTGACAGCTCAAACATTTGGGACAAGCGTAGACTCGATGAAGATGACGCACGGGAGTCATATA	TGCAGTTTGACAGCTCAAACATTTGGGACAAGCGTAGACTCGATGAAGATGACGCACGGGAGTCATATA	8:G>C	8	1	0.039427	0.964158	0.035842	0.960573	0.003584	0.075744	0.069115	0.07243	33.7692	58.4267	1	1	1	1	1	1	1	1	1	1	1	1	1	1	1	1	1	1	1	1	1	1	1	1	1	1	1	1	1	1	1	1	1
36348451|F|0-42:G>A-42:G>A	36348451	TGCAGGTACCTGCCATTATACCCTTGAGGGCTTTTCTGTGTGGTTACCTGAGCATTCGTTGTGGTGTAG	TGCAGGTACCTGCCATTATACCCTTGAGGGCTTTTCTGTGTGGTTACCTGAGCATTCGTTGTGGTGTAG	42:G>A	42	1	0.964158	0.039427	0.960573	0.035842	0.003584	0.069115	0.075744	0.07243	9.63376	6.69231	1	0	0	0	0	0	0	0	0	0	0	0	0	0	0	0	0	0	0	0	0	0	0	0	0	0	0	0	0	0	0	0	0
36348750|F|0-21:G>A-21:G>A	36348750	TGCAGTTGATGTGGGAAGGACGTGATATATGATGGGAACCACGGTGCTTCTCCGTACCTTTGATATGCA	TGCAGTTGATGTGGGAAGGACGTGATATATGATGGGAACCACGGTGCTTCTCCGTACCTTTGATATGCA	21:G>A	21	1	0.964158	0.039427	0.960573	0.035842	0.003584	0.069115	0.075744	0.07243	12.5446	9.07692	1	0	0	0	0	0	0	0	0	0	0	0	0	0	0	0	0	0	0	0	0	0	0	0	0	0	0	0	0	0	0	0	0
36349566|F|0-30:A>C-30:A>C	36349566	TGCAGATGGAAGCTTCACTTCAGCTGACTTAGGCTTAGCAGTTGACCCCTCAGCTACTGTTGGTATAAC	TGCAGATGGAAGCTTCACTTCAGCTGACTTAGGCTTAGCAGTTGACCCCTCAGCTACTGTTGGTATAAC	30:A>C	30	1	0.964158	0.039427	0.960573	0.035842	0.003584	0.069115	0.075744	0.07243	41.4841	9.30769	0.988889	0	0	0	0	0	0	0	0	0	0	0	0	0	0	0	0	0	0	0	0	0	0	0	0	0	0	0	0	0	0	0	0
36350503|F|0-60:G>A-60:G>A	36350503	TGCAGTAGCCGTGTTGATCGGGACCGCCCGCTTTCCTACGCGTCGATTCACGCTAGCCATGCCTAACCG	TGCAGTAGCCGTGTTGATCGGGACCGCCCGCTTTCCTACGCGTCGATTCACGCTAGCCATGCCTAACCG	60:G>A	60	1	0.039427	0.964158	0.035842	0.960573	0.003584	0.075744	0.069115	0.07243	93.7692	111.153	0.988889	1	1	1	1	1	1	1	1	1	1	1	1	1	1	1	1	1	1	1	1	1	1	1	1	1	1	1	1	1	1	1	1
36350702|F|0-18:T>C-18:T>C	36350702	TGCAGCGTTGGCGCTACCTAGACCCCAGCACTCGTTACCTGGTTCAAGACAGGAGAGGAATCGTAGAGC	TGCAGCGTTGGCGCTACCTAGACCCCAGCACTCGTTACCTGGTTCAAGACAGGAGAGGAATCGTAGAGC	18:T>C	18	1	0.964158	0.039427	0.960573	0.035842	0.003584	0.069115	0.075744	0.07243	84.1789	56.8462	1	0	0	0	0	0	0	0	0	0	0	0	0	0	0	0	0	0	0	0	0	0	0	0	0	0	0	0	0	0	0	0	0
36351648|F|0-33:C>T-33:C>T	36351648	TGCAGTGAAAGTCTCACGCCGTAACCAGCAGACCAACGTTTTGGCAATCTTCCAAGTGAATTCGACTAC	TGCAGTGAAAGTCTCACGCCGTAACCAGCAGACCAACGTTTTGGCAATCTTCCAAGTGAATTCGACTAC	33:C>T	33	1	0.964158	0.039427	0.960573	0.035842	0.003584	0.069115	0.075744	0.07243	132.717	103.923	0.988889	0	0	0	0	0	0	0	0	0	0	0	0	0	0	0	0	0	0	0	0	0	0	0	0	0	0	0	0	0	0	0	0
36352110|F|0-57:A>G-57:A>G	36352110	TGCAGGGGGGCTGAAGGGTATGGTATTGGGCAAGCTGGGGAGAGTGAGAGCGATGTTAGGGAAGTAGTT	TGCAGGGGGGCTGAAGGGTATGGTATTGGGCAAGCTGGGGAGAGTGAGAGCGATGTTAGGGAAGTAGTT	57:A>G	57	1	0.039427	0.964158	0.035842	0.960573	0.003584	0.075744	0.069115	0.07243	78.2308	107.525	1	1	1	1	1	1	1	1	1	1	1	1	1	1	1	1	1	1	1	1	1	1	1	1	1	1	1	1	1	1	1	1	1
36352553|F|0-18:A>G-18:A>G	36352553	TGCAGATTCCACCAACCAATCCAAAGTCGCAACCTACCCCGACGTCCTCGGTACCTCTGACTGGTGTCT	TGCAGATTCCACCAACCAATCCAAAGTCGCAACCTACCCCGACGTCCTCGGTACCTCTGACTGGTGTCT	18:A>G	18	1	0.964158	0.039427	0.960573	0.035842	0.003584	0.069115	0.075744	0.07243	213.866	161.846	1	0	0	0	0	0	0	0	0	0	0	0	0	0	0	0	0	0	0	0	0	0	0	0	0	0	0	0	0	0	0	0	0
36353611|F|0-5:G>A-5:G>A	36353611	TGCAGGATGTCAATCTCCTTGAGCGTGTCTTGGAGGTTCTTGTGCGTCATCTCCTCATAGTCGACCTTG	TGCAGGATGTCAATCTCCTTGAGCGTGTCTTGGAGGTTCTTGTGCGTCATCTCCTCATAGTCGACCTTG	5:G>A	5	1	0.964158	0.039427	0.960573	0.035842	0.003584	0.069115	0.075744	0.07243	95.0223	71.3077	1	0	0	0	0	0	0	0	0	0	0	0	0	0	0	0	0	0	0	0	0	0	0	0	0	0	0	0	0	0	0	0	0
28947999|F|0-44:A>G-44:A>G	28947999	TGCAGTTTGGTATGTCTGCCTTGCATCATCCGTCCGACTTCCGAATACGGAGTGGGACAGGTCAGGTCG	TGCAGTTTGGTATGTCTGCCTTGCATCATCCGTCCGACTTCCGAATACGGAGTGGGACAGGTCAGGTCG	44:A>G	44	1	0.982079	0.057348	0.942652	0.017921	0.039427	0.0352	0.108118	0.071659	28.3906	8.94118	0.977778	0	0	0	2	0	0	0	0	0	0	0	0	0	0	0	0	0	0	2	0	0	0	0	0	0	0	0	0	0	0	0	0
41806103|F|0-8:C>T-8:C>T	41806103	TGCAGGTACGTGGTCTCGCTGCCTAGTTCCATGTCGAATGCGCTGACATGATTACAGATCGGAAGAGCG	TGCAGGTACGTGGTCTCGCTGCCTAGTTCCATGTCGAATGCGCTGACATGATTAC	8:C>T	8	1	0.982079	0.057348	0.942652	0.017921	0.039427	0.0352	0.108118	0.071659	263.809	70.8824	0.944444	0	0	0	0	0	0	0	0	0	0	0	0	0	0	2	0	0	0	0	0	0	0	0	0	0	0	0	0	0	0	0	0
28945620|F|0-55:G>A-55:G>A	28945620	TGCAGCTCCTGTGACTGGCGGATAGGCATTTCCCGCTTGTTTCTTGACTTCACCTGTAGAGCCAGCAAA	TGCAGCTCCTGTGACTGGCGGATAGGCATTTCCCGCTTGTTTCTTGACTTCACCTGTAGAGCCAGCAAA	55:G>A	55	1	0.035842	0.964158	0.035842	0.964158	0	0.069115	0.069115	0.069115	17.4167	20.4554	1	1	1	1	1	1	1	1	1	1	1	1	1	1	1	1	1	1	1	1	1	1	1	1	1	1	1	1	1	1	1	1	1
28945735|F|0-18:C>G-18:C>G	28945735	TGCAGTGGGTGAGATGGTCTTCCGATCCTTAGTCAGATTTGTATTGAGCCACAGACCCTAAATGTGGCG	TGCAGTGGGTGAGATGGTCTTCCGATCCTTAGTCAGATTTGTATTGAGCCACAGACCCTAAATGTGGCG	18:C>G	18	1	0.035842	0.964158	0.035842	0.964158	0	0.069115	0.069115	0.069115	5.25	7.02885	1	1	1	1	1	1	1	1	1	1	1	1	1	1	1	1	1	1	1	1	1	1	1	1	1	1	1	1	1	1	1	1	1
28946138|F|0-5:A>T-5:A>T	28946138	TGCAGAATAATCGGCGTAAGAAACGGACACAAAAACTGTCCAATCACCGACTGCACAACTGTCAGCGCA	TGCAGAATAATCGGCGTAAGAAACGGACACAAAAACTGTCCAATCACCGACTGCACAACTGTCAGCGCA	5:A>T	5	1	0.964158	0.035842	0.964158	0.035842	0	0.069115	0.069115	0.069115	16.4809	15.8333	1	0	0	0	0	0	0	0	0	0	0	0	0	0	0	0	0	0	0	0	0	0	0	0	0	0	0	0	0	0	0	0	0
28946240|F|0-61:G>T-61:G>T	28946240	TGCAGCGCTGGCTCGACCTGGACACGGACAGGGCGGATGCGCGAGCGACTTGTCTTGTCTCGTTTGTCT	TGCAGCGCTGGCTCGACCTGGACACGGACAGGGCGGATGCGCGAGCGACTTGTCTTGTCTCGTTTGTCT	61:G>T	61	1	0.035842	0.964158	0.035842	0.964158	0	0.069115	0.069115	0.069115	22.75	31.3917	1	1	1	1	1	1	1	1	1	1	1	1	1	1	1	1	1	1	1	1	1	1	1	1	1	1	1	1	1	1	1	1	1
28946461|F|0-14:T>C-14:T>C	28946461	TGCAGACACTGTCATATCACCTAAGACTGAGCGGTCCGGTTCAGTGGATGGCGGCTGGGAAGAGGTCGG	TGCAGACACTGTCATATCACCTAAGACTGAGCGGTCCGGTTCAGTGGATGGCGGCTGGGAAGAGGTCGG	14:T>C	14	1	0.964158	0.035842	0.964158	0.035842	0	0.069115	0.069115	0.069115	32.6783	19.3333	1	0	0	0	0	0	0	0	0	0	0	0	0	0	0	0	0	0	0	0	0	0	0	0	0	0	0	0	0	0	0	0	0
28946608|F|0-59:G>A-59:G>A	28946608	TGCAGCTTTGTACAATTGCTCAAAAGGTAACTTTTGCTCAATCGTCTCTTTCAGAATAGGCAATACGTC	TGCAGCTTTGTACAATTGCTCAAAAGGTAACTTTTGCTCAATCGTCTCTTTCAGAATAGGCAATACGTC	59:G>A	59	1	0.035842	0.964158	0.035842	0.964158	0	0.069115	0.069115	0.069115	18.0833	24.9172	1	1	1	1	1	1	1	1	1	1	1	1	1	1	1	1	1	1	1	1	1	1	1	1	1	1	1	1	1	1	1	1	1
28946732|F|0-51:A>G-51:A>G	28946732	TGCAGTGGAGAGACCACCAAGTGCACGGAATGCAAGTATAGTCCCAAAGTTAGGCGCGATGCCTACGGG	TGCAGTGGAGAGACCACCAAGTGCACGGAATGCAAGTATAGTCCCAAAGTTAGGCGCGATGCCTACGGG	51:A>G	51	1	0.035842	0.964158	0.035842	0.964158	0	0.069115	0.069115	0.069115	20.3333	22.914	1	1	1	1	1	1	1	1	1	1	1	1	1	1	1	1	1	1	1	1	1	1	1	1	1	1	1	1	1	1	1	1	1
28946951|F|0-55:G>T-55:G>T	28946951	TGCAGCTCTCATACGCAAGATGGGTCGCACGCATCTTGAACACCCACCTCTTGACGGGGGCATTCCCCA	TGCAGCTCTCATACGCAAGATGGGTCGCACGCATCTTGAACACCCACCTCTTGACGGGGGCATTCCCCA	55:G>T	55	1	0.035842	0.964158	0.035842	0.964158	0	0.069115	0.069115	0.069115	25.0833	32.4395	1	1	1	1	1	1	1	1	1	1	1	1	1	1	1	1	1	1	1	1	1	1	1	1	1	1	1	1	1	1	1	1	1
28947030|F|0-29:G>T-29:G>T	28947030	TGCAGTCAAAGACCATGCCTGAGCATATCGGTGCGGCTTGGCTTTTCCATTTGGCTTGCGTTTGACTTC	TGCAGTCAAAGACCATGCCTGAGCATATCGGTGCGGCTTGGCTTTTCCATTTGGCTTGCGTTTGACTTC	29:G>T	29	1	0.035842	0.964158	0.035842	0.964158	0	0.069115	0.069115	0.069115	17.75	19.2771	1	1	1	1	1	1	1	1	1	1	1	1	1	1	1	1	1	1	1	1	1	1	1	1	1	1	1	1	1	1	1	1	1
28947181|F|0-15:A>T-15:A>T	28947181	TGCAGATCACGTTCTATTCAAGCTTGAAAAGGCAAGAAATTCCGTTGAGTCTTTCGAGAAGAACGCAGG	TGCAGATCACGTTCTATTCAAGCTTGAAAAGGCAAGAAATTCCGTTGAGTCTTTCGAGAAGAACGCAGG	15:A>T	15	1	0.035842	0.964158	0.035842	0.964158	0	0.069115	0.069115	0.069115	29.3333	31.4841	1	1	1	1	1	1	1	1	1	1	1	1	1	1	1	1	1	1	1	1	1	1	1	1	1	1	1	1	1	1	1	1	1
28947372|F|0-54:A>G-54:A>G	28947372	TGCAGTGGACAATACTCACCGCTTCGCCTACCTCGTTCGAGAACCTTGCGGACAACACTCATACCAATG	TGCAGTGGACAATACTCACCGCTTCGCCTACCTCGTTCGAGAACCTTGCGGACAACACTCATACCAATG	54:A>G	54	1	0.035842	0.964158	0.035842	0.964158	0	0.069115	0.069115	0.069115	28.1667	33.2038	1	1	1	1	1	1	1	1	1	1	1	1	1	1	1	1	1	1	1	1	1	1	1	1	1	1	1	1	1	1	1	1	1
28947445|F|0-22:T>A-22:T>A	28947445	TGCAGCGCAGGATTCGGAAATGTGCTCGATGGAGACACTTACCGCCAGTAACGGTCGCCCATCCCGCGC	TGCAGCGCAGGATTCGGAAATGTGCTCGATGGAGACACTTACCGCCAGTAACGGTCGCCCATCCCGCGC	22:T>A	22	1	0.035842	0.964158	0.035842	0.964158	0	0.069115	0.069115	0.069115	21.8333	32.5064	1	1	1	1	1	1	1	1	1	1	1	1	1	1	1	1	1	1	1	1	1	1	1	1	1	1	1	1	1	1	1	1	1
28947524|F|0-9:T>C-9:T>C	28947524	TGCAGATGATCTACAGATACCACCGGTTTCGAAAGGAAGACTCCGGTTGCAAACGAATATCCCCCAAGC	TGCAGATGATCTACAGATACCACCGGTTTCGAAAGGAAGACTCCGGTTGCAAACGAATATCCCCCAAGC	9:T>C	9	1	0.035842	0.964158	0.035842	0.964158	0	0.069115	0.069115	0.069115	20.5	24.8758	1	1	1	1	1	1	1	1	1	1	1	1	1	1	1	1	1	1	1	1	1	1	1	1	1	1	1	1	1	1	1	1	1
28947570|F|0-27:A>G-27:A>G	28947570	TGCAGCCTTTGTGATTGTGAGAAAGCTAGCGTGCATTTCGCCATGCAAAAGAGCAGCACGCTCTTTGGC	TGCAGCCTTTGTGATTGTGAGAAAGCTAGCGTGCATTTCGCCATGCAAAAGAGCAGCACGCTCTTTGGC	27:A>G	27	1	0.035842	0.964158	0.035842	0.964158	0	0.069115	0.069115	0.069115	28.8333	35.758	1	1	1	1	1	1	1	1	1	1	1	1	1	1	1	1	1	1	1	1	1	1	1	1	1	1	1	1	1	1	1	1	1
28947603|F|0-42:T>G-42:T>G	28947603	TGCAGCTGAGTTTCAACGGCCAGTTTCGACCGCCGAGTTTGCTAACCAGGCGGCATCAACTGGCCAGAG	TGCAGCTGAGTTTCAACGGCCAGTTTCGACCGCCGAGTTTGCTAACCAGGCGGCATCAACTGGCCAGAG	42:T>G	42	1	0.035842	0.964158	0.035842	0.964158	0	0.069115	0.069115	0.069115	23.5833	32.0159	1	1	1	1	1	1	1	1	1	1	1	1	1	1	1	1	1	1	1	1	1	1	1	1	1	1	1	1	1	1	1	1	1
28947644|F|0-27:A>G-27:A>G	28947644	TGCAGGGAAGCGAGCTCTCATAAAGGAAATCAACCTTCTGTTTCGTTTCAATAGTGCGTGATCGCTCCT	TGCAGGGAAGCGAGCTCTCATAAAGGAAATCAACCTTCTGTTTCGTTTCAATAGTGCGTGATCGCTCCT	27:A>G	27	1	0.035842	0.964158	0.035842	0.964158	0	0.069115	0.069115	0.069115	30	36.0223	1	1	1	1	1	1	1	1	1	1	1	1	1	1	1	1	1	1	1	1	1	1	1	1	1	1	1	1	1	1	1	1	1
28947664|F|0-38:A>G-38:A>G	28947664	TGCAGGTGATGAAGCAGAATACACGCTTCAGACTGCTCAAAGAGATCGCTTCATCGATCGCTTCCCAGG	TGCAGGTGATGAAGCAGAATACACGCTTCAGACTGCTCAAAGAGATCGCTTCATCGATCGCTTCCCAGG	38:A>G	38	1	0.035842	0.964158	0.035842	0.964158	0	0.069115	0.069115	0.069115	24.6667	32.3854	1	1	1	1	1	1	1	1	1	1	1	1	1	1	1	1	1	1	1	1	1	1	1	1	1	1	1	1	1	1	1	1	1
28947719|F|0-63:A>G-63:A>G	28947719	TGCAGTGTACCGGGAGATCGCCAAGACTCTAGATGCTTTCGATCGTGGACTTATCGATGCAGAAGATGA	TGCAGTGTACCGGGAGATCGCCAAGACTCTAGATGCTTTCGATCGTGGACTTATCGATGCAGAAGATGA	63:A>G	63	1	0.035842	0.964158	0.035842	0.964158	0	0.069115	0.069115	0.069115	15.4167	23.4618	1	1	1	1	1	1	1	1	1	1	1	1	1	1	1	1	1	1	1	1	1	1	1	1	1	1	1	1	1	1	1	1	1
28947776|F|0-26:G>A-26:G>A	28947776	TGCAGAACTTCATCGCAAGCTTTGCAGAGACAGGCATCCCAGATGCCAAGGGTGTGAAGCAATTCAACA	TGCAGAACTTCATCGCAAGCTTTGCAGAGACAGGCATCCCAGATGCCAAGGGTGTGAAGCAATTCAACA	26:G>A	26	1	0.035842	0.964158	0.035842	0.964158	0	0.069115	0.069115	0.069115	26.1667	33.8121	1	1	1	1	1	1	1	1	1	1	1	1	1	1	1	1	1	1	1	1	1	1	1	1	1	1	1	1	1	1	1	1	1
28947843|F|0-18:C>T-18:C>T	28947843	TGCAGCAAAACAAAATATCTACGAGTATGTACAATCCATGCAGGAAAATCGTGCGCCGCCGTGGCTGTA	TGCAGCAAAACAAAATATCTACGAGTATGTACAATCCATGCAGGAAAATCGTGCGCCGCCGTGGCTGTA	18:C>T	18	1	0.035842	0.964158	0.035842	0.964158	0	0.069115	0.069115	0.069115	14.4167	18.2038	1	1	1	1	1	1	1	1	1	1	1	1	1	1	1	1	1	1	1	1	1	1	1	1	1	1	1	1	1	1	1	1	1
28947980|F|0-20:A>C-20:A>C	28947980	TGCAGTGCCATCATCACGCCAGCATCGAATCGATAAAGCTTAGCGCACCTGCAACGGGACCATGCGACA	TGCAGTGCCATCATCACGCCAGCATCGAATCGATAAAGCTTAGCGCACCTGCAACGGGACCATGCGACA	20:A>C	20	1	0.035842	0.964158	0.035842	0.964158	0	0.069115	0.069115	0.069115	16.8333	11.9522	1	1	1	1	1	1	1	1	1	1	1	1	1	1	1	1	1	1	1	1	1	1	1	1	1	1	1	1	1	1	1	1	1
28948153|F|0-19:T>A-19:T>A	28948153	TGCAGCGACAATCACAAAATTGCGTGCATCGGTCCAGCAGTTTACATGTGAAACCTGTTTGCAAGAGAG	TGCAGCGACAATCACAAAATTGCGTGCATCGGTCCAGCAGTTTACATGTGAAACCTGTTTGCAAGAGAG	19:T>A	19	1	0.035842	0.964158	0.035842	0.964158	0	0.069115	0.069115	0.069115	74.5833	91.9172	1	1	1	1	1	1	1	1	1	1	1	1	1	1	1	1	1	1	1	1	1	1	1	1	1	1	1	1	1	1	1	1	1
28948231|F|0-48:A>C-48:A>C	28948231	TGCAGGTGCGCCCCAATATGCCCTCCAGACCCTGGTCTATAACCAACCACAAACTGAGCCATAATCGCT	TGCAGGTGCGCCCCAATATGCCCTCCAGACCCTGGTCTATAACCAACCACAAACTGAGCCATAATCGCT	48:A>C	48	1	0.035842	0.964158	0.035842	0.964158	0	0.069115	0.069115	0.069115	17.1667	22.4713	1	1	1	1	1	1	1	1	1	1	1	1	1	1	1	1	1	1	1	1	1	1	1	1	1	1	1	1	1	1	1	1	1
28948356|F|0-25:A>G-25:A>G	28948356	TGCAGCTGTGGGCACAATGTGTAGGAAGCGGTGTAATGCCTCCGGTTCTTGCTTTCATCGAAAAGTACA	TGCAGCTGTGGGCACAATGTGTAGGAAGCGGTGTAATGCCTCCGGTTCTTGCTTTCATCGAAAAGTACA	25:A>G	25	1	0.035842	0.964158	0.035842	0.964158	0	0.069115	0.069115	0.069115	28.4167	39.9809	1	1	1	1	1	1	1	1	1	1	1	1	1	1	1	1	1	1	1	1	1	1	1	1	1	1	1	1	1	1	1	1	1
28948478|F|0-17:C>T-17:C>T	28948478	TGCAGGAAAACCTGCATCAGGAGTTATGCGGAAAAGCCAGCCCAGCGCAGTGTCTCGGGTACTCGATCC	TGCAGGAAAACCTGCATCAGGAGTTATGCGGAAAAGCCAGCCCAGCGCAGTGTCTCGGGTACTCGATCC	17:C>T	17	1	0.035842	0.964158	0.035842	0.964158	0	0.069115	0.069115	0.069115	32.6667	36.5573	1	1	1	1	1	1	1	1	1	1	1	1	1	1	1	1	1	1	1	1	1	1	1	1	1	1	1	1	1	1	1	1	1
28948679|F|0-45:T>C-45:T>C	28948679	TGCAGCAATCCTCATCGTCTCAATTTGTCCACGTAAAACATCCATTTCGCCTGATGTGTGCTTCCTCGC	TGCAGCAATCCTCATCGTCTCAATTTGTCCACGTAAAACATCCATTTCGCCTGATGTGTGCTTCCTCGC	45:T>C	45	1	0.035842	0.964158	0.035842	0.964158	0	0.069115	0.069115	0.069115	43.75	53.2357	1	1	1	1	1	1	1	1	1	1	1	1	1	1	1	1	1	1	1	1	1	1	1	1	1	1	1	1	1	1	1	1	1
28948767|F|0-64:A>G-64:A>G	28948767	TGCAGTCCCCGAAGAACACTGCTCCTACTTGTTCGCGTCTTCCTGTCCAGAAAGACTTTGGCAAAAAGA	TGCAGTCCCCGAAGAACACTGCTCCTACTTGTTCGCGTCTTCCTGTCCAGAAAGACTTTGGCAAAAAGA	64:A>G	64	1	0.035842	0.964158	0.035842	0.964158	0	0.069115	0.069115	0.069115	56.5	72.7516	1	1	1	1	1	1	1	1	1	1	1	1	1	1	1	1	1	1	1	1	1	1	1	1	1	1	1	1	1	1	1	1	1
28948896|F|0-6:C>T-6:C>T	28948896	TGCAGACCCGGCACCACTAGATGGACTTTTCAACTTGACTGCTGGAAACCAAGCCAGACATCCGCTTAG	TGCAGACCCGGCACCACTAGATGGACTTTTCAACTTGACTGCTGGAAACCAAGCCAGACATCCGCTTAG	6:C>T	6	1	0.035842	0.964158	0.035842	0.964158	0	0.069115	0.069115	0.069115	41.5	60.8153	1	1	1	1	1	1	1	1	1	1	1	1	1	1	1	1	1	1	1	1	1	1	1	1	1	1	1	1	1	1	1	1	1
28948916|F|0-57:A>G-57:A>G	28948916	TGCAGATTTTATGGATCGCATCGACAGGTCCTTGCATACCGGCCTCATTTGTGGCAAATTCCAAATCTG	TGCAGATTTTATGGATCGCATCGACAGGTCCTTGCATACCGGCCTCATTTGTGGCAAATTCCAAATCTG	57:A>G	57	1	0.035842	0.964158	0.035842	0.964158	0	0.069115	0.069115	0.069115	34	45.5414	1	1	1	1	1	1	1	1	1	1	1	1	1	1	1	1	1	1	1	1	1	1	1	1	1	1	1	1	1	1	1	1	1
28949173|F|0-54:C>G-54:C>G	28949173	TGCAGCTAGTAATGCGGTGATGCCCACAGTGGGCCACTAATATTTGGTTCTGGTCCTTTTCCGACTCAC	TGCAGCTAGTAATGCGGTGATGCCCACAGTGGGCCACTAATATTTGGTTCTGGTCCTTTTCCGACTCAC	54:C>G	54	1	0.035842	0.964158	0.035842	0.964158	0	0.069115	0.069115	0.069115	54.5833	77.6688	1	1	1	1	1	1	1	1	1	1	1	1	1	1	1	1	1	1	1	1	1	1	1	1	1	1	1	1	1	1	1	1	1
28949876|F|0-32:C>T-32:C>T	28949876	TGCAGAGAGGCATGGGACCATTGTAGCTGCCTCGAAGGATGACGTCAGCGGGGCTAGCAAACCATGATT	TGCAGAGAGGCATGGGACCATTGTAGCTGCCTCGAAGGATGACGTCAGCGGGGCTAGCAAACCATGATT	32:C>T	32	1	0.964158	0.035842	0.964158	0.035842	0	0.069115	0.069115	0.069115	70.8885	54.5833	1	0	0	0	0	0	0	0	0	0	0	0	0	0	0	0	0	0	0	0	0	0	0	0	0	0	0	0	0	0	0	0	0
36347498|F|0-17:G>A-17:G>A	36347498	TGCAGTCACGCTCCCTCGGGGCATAATTGCTCTCAATTTGCTCGTATACTACAGGCATGATTGTGTAGA	TGCAGTCACGCTCCCTCGGGGCATAATTGCTCTCAATTTGCTCGTATACTACAGGCATGATTGTGTAGA	17:G>A	17	1	0.964158	0.035842	0.964158	0.035842	0	0.069115	0.069115	0.069115	56.7675	44.25	1	0	0	0	0	0	0	0	0	0	0	0	0	0	0	0	0	0	0	0	0	0	0	0	0	0	0	0	0	0	0	0	0
36347499|F|0-59:A>G-59:A>G	36347499	TGCAGATCTCTTCACTTACAAGCTCCTCTTCCAGCCTCTCGACCGCCTGCTCAATCTTGATCTTCATGC	TGCAGATCTCTTCACTTACAAGCTCCTCTTCCAGCCTCTCGACCGCCTGCTCAATCTTGATCTTCATGC	59:A>G	59	1	0.035842	0.964158	0.035842	0.964158	0	0.069115	0.069115	0.069115	16.6667	9.42628	1	1	1	1	1	1	1	1	1	1	1	1	1	1	1	1	1	1	1	1	1	1	1	1	1	1	1	1	1	1	1	1	1
36347509|F|0-45:T>C-45:T>C	36347509	TGCAGGGTAATAGCCATATTGAGCGACGGGACTGGCAAAGGTCGATCCAATGATGGCACCAGCGATGAA	TGCAGGGTAATAGCCATATTGAGCGACGGGACTGGCAAAGGTCGATCCAATGATGGCACCAGCGATGAA	45:T>C	45	1	0.964158	0.035842	0.964158	0.035842	0	0.069115	0.069115	0.069115	82.2866	64.8333	1	0	0	0	0	0	0	0	0	0	0	0	0	0	0	0	0	0	0	0	0	0	0	0	0	0	0	0	0	0	0	0	0
36347737|F|0-39:C>T-39:C>T	36347737	TGCAGAGTGCGATTGAGCTCGGCCGTGGCTGCTAATCATCAGTAGTGCAGGCAGGATCGGGTGAAATTG	TGCAGAGTGCGATTGAGCTCGGCCGTGGCTGCTAATCATCAGTAGTGCAGGCAGGATCGGGTGAAATTG	39:C>T	39	1	0.964158	0.035842	0.964158	0.035842	0	0.069115	0.069115	0.069115	10.4377	7.25	1	0	0	0	0	0	0	0	0	0	0	0	0	0	0	0	0	0	0	0	0	0	0	0	0	0	0	0	0	0	0	0	0
36347894|F|0-25:C>G-25:C>G	36347894	TGCAGCAGGACGACTCAGCCAAACCCTTCTGCCATGCTAACTATGTAACCAACTATCAGCGCCGCCGCC	TGCAGCAGGACGACTCAGCCAAACCCTTCTGCCATGCTAACTATGTAACCAACTATCAGCGCCGCCGCC	25:C>G	25	1	0.964158	0.035842	0.964158	0.035842	0	0.069115	0.069115	0.069115	44.0541	24.5833	1	0	0	0	0	0	0	0	0	0	0	0	0	0	0	0	0	0	0	0	0	0	0	0	0	0	0	0	0	0	0	0	0
36348459|F|0-36:T>C-36:T>C	36348459	TGCAGGTATCATGTTGCACCAGAACTTCTAGAACATTCATCTCAAATATGTTCCTAAGTACCTAATCCC	TGCAGGTATCATGTTGCACCAGAACTTCTAGAACATTCATCTCAAATATGTTCCTAAGTACCTAATCCC	36:T>C	36	1	0.964158	0.035842	0.964158	0.035842	0	0.069115	0.069115	0.069115	13.586	11.4167	1	0	0	0	0	0	0	0	0	0	0	0	0	0	0	0	0	0	0	0	0	0	0	0	0	0	0	0	0	0	0	0	0
36348499|F|0-40:C>T-40:C>T	36348499	TGCAGGTGGGAAGGGCCTAGGAGCGAAACTGTAGACTTTGCAACTTGCCACAGGTAGCACTAAAACAAG	TGCAGGTGGGAAGGGCCTAGGAGCGAAACTGTAGACTTTGCAACTTGCCACAGGTAGCACTAAAACAAG	40:C>T	40	1	0.964158	0.035842	0.964158	0.035842	0	0.069115	0.069115	0.069115	27.9682	17.25	1	0	0	0	0	0	0	0	0	0	0	0	0	0	0	0	0	0	0	0	0	0	0	0	0	0	0	0	0	0	0	0	0
36348510|F|0-51:T>C-51:T>C	36348510	TGCAGGTTCATAGTTGTAGCATCAAACCAATCTACAACTCATCCCTCGCCGTCTCTGCACCATCACTCA	TGCAGGTTCATAGTTGTAGCATCAAACCAATCTACAACTCATCCCTCGCCGTCTCTGCACCATCACTCA	51:T>C	51	1	0.035842	0.964158	0.035842	0.964158	0	0.069115	0.069115	0.069115	15.4167	15.9108	1	1	1	1	1	1	1	1	1	1	1	1	1	1	1	1	1	1	1	1	1	1	1	1	1	1	1	1	1	1	1	1	1
36348627|F|0-46:A>T-46:A>T	36348627	TGCAGTCTCGTTCTTGCAGATGATAACGATCTCGAAATGTCGGCGAACATGGCTGATATGGGTCTGGAC	TGCAGTCTCGTTCTTGCAGATGATAACGATCTCGAAATGTCGGCGAACATGGCTGATATGGGTCTGGAC	46:A>T	46	1	0.035842	0.964158	0.035842	0.964158	0	0.069115	0.069115	0.069115	14.3333	16.9459	1	1	1	1	1	1	1	1	1	1	1	1	1	1	1	1	1	1	1	1	1	1	1	1	1	1	1	1	1	1	1	1	1
36348755|F|0-11:T>C-11:T>C	36348755	TGCAGTTGCCGTGGGATGCCAAGATCCAGTTGGCACTGTATCCTATTACAAGAATTGGTTGCAGGAGGC	TGCAGTTGCCGTGGGATGCCAAGATCCAGTTGGCACTGTATCCTATTACAAGAATTGGTTGCAGGAGGC	11:T>C	11	1	0.964158	0.035842	0.964158	0.035842	0	0.069115	0.069115	0.069115	17.1752	13.5833	1	0	0	0	0	0	0	0	0	0	0	0	0	0	0	0	0	0	0	0	0	0	0	0	0	0	0	0	0	0	0	0	0
36348776|F|0-5:C>T-5:C>T	36348776	TGCAGCTGTGGCTGCGCATTGCGGCTCCTCGCGAGGCACGTCATCACCGACCGTTTGCACACTGCAAAT	TGCAGCTGTGGCTGCGCATTGCGGCTCCTCGCGAGGCACGTCATCACCGACCGTTTGCACACTGCAAAT	5:C>T	5	1	0.964158	0.035842	0.964158	0.035842	0	0.069115	0.069115	0.069115	37.1943	30.8333	1	0	0	0	0	0	0	0	0	0	0	0	0	0	0	0	0	0	0	0	0	0	0	0	0	0	0	0	0	0	0	0	0
36349388|F|0-25:T>C-25:T>C	36349388	TGCAGAAGACGCTGACCCCACTGATTACCGCCAAGCCTGAATCGCCACTGAAAGCACGTCTGGACGCTG	TGCAGAAGACGCTGACCCCACTGATTACCGCCAAGCCTGAATCGCCACTGAAAGCACGTCTGGACGCTG	25:T>C	25	1	0.964158	0.035842	0.964158	0.035842	0	0.069115	0.069115	0.069115	115.838	93.25	1	0	0	0	0	0	0	0	0	0	0	0	0	0	0	0	0	0	0	0	0	0	0	0	0	0	0	0	0	0	0	0	0
36349560|F|0-61:G>A-61:G>A	36349560	TGCAGATGCATGCATATGCATTCACCGGGATTCCTCGTGCTACCACAACTGTCTACTCCCCGCTCCCAA	TGCAGATGCATGCATATGCATTCACCGGGATTCCTCGTGCTACCACAACTGTCTACTCCCCGCTCCCAA	61:G>A	61	1	0.964158	0.035842	0.964158	0.035842	0	0.069115	0.069115	0.069115	6.75641	5.75	1	0	0	0	0	0	0	0	0	0	0	0	0	0	0	0	0	0	0	0	0	0	0	0	0	0	0	0	0	0	0	0	0
36349627|F|0-51:T>C-51:T>C	36349627	TGCAGCATTCATGCACATCAGTAAAATGCAGGGACGACTTCTTCTATGCTGTGATTGGAGAGTGAATCC	TGCAGCATTCATGCACATCAGTAAAATGCAGGGACGACTTCTTCTATGCTGTGATTGGAGAGTGAATCC	51:T>C	51	1	0.964158	0.035842	0.964158	0.035842	0	0.069115	0.069115	0.069115	71.3854	58.3333	1	0	0	0	0	0	0	0	0	0	0	0	0	0	0	0	0	0	0	0	0	0	0	0	0	0	0	0	0	0	0	0	0
36349654|F|0-9:C>T-9:C>T	36349654	TGCAGCCGACCATGTGCGGACAAGGCAAAAATGGGAAGAGATGGGTGTTCCGGTGATGAAGGGCATGAC	TGCAGCCGACCATGTGCGGACAAGGCAAAAATGGGAAGAGATGGGTGTTCCGGTGATGAAGGGCATGAC	9:C>T	9	1	0.964158	0.035842	0.964158	0.035842	0	0.069115	0.069115	0.069115	30.3248	24.4167	1	0	0	0	0	0	0	0	0	0	0	0	0	0	0	0	0	0	0	0	0	0	0	0	0	0	0	0	0	0	0	0	0
36349762|F|0-26:G>A-26:G>A	36349762	TGCAGCTGCATAGACGCCGTGCGCCAGCAGCAACAGGGTTGTGAGGCAGGCCATCTAGGAGAGCGATTG	TGCAGCTGCATAGACGCCGTGCGCCAGCAGCAACAGGGTTGTGAGGCAGGCCATCTAGGAGAGCGATTG	26:G>A	26	1	0.035842	0.964158	0.035842	0.964158	0	0.069115	0.069115	0.069115	40.1667	45.6624	1	1	1	1	1	1	1	1	1	1	1	1	1	1	1	1	1	1	1	1	1	1	1	1	1	1	1	1	1	1	1	1	1
36349820|F|0-54:C>A-54:C>A	36349820	TGCAGGAGAGCTGAAGACGTGGCTTACAGACCGCGTTGCCAAATTCAAGCTACCCAAGAAGGTATTCCG	TGCAGGAGAGCTGAAGACGTGGCTTACAGACCGCGTTGCCAAATTCAAGCTACCCAAGAAGGTATTCCG	54:C>A	54	1	0.964158	0.035842	0.964158	0.035842	0	0.069115	0.069115	0.069115	103.627	83.75	1	0	0	0	0	0	0	0	0	0	0	0	0	0	0	0	0	0	0	0	0	0	0	0	0	0	0	0	0	0	0	0	0
36349829|F|0-38:T>G-38:T>G	36349829	TGCAGGAGCTGAGATCGCTCAATTCAGATTCGTCATCATAGATAAGATCGTAATGTCCTATGTTGTCTG	TGCAGGAGCTGAGATCGCTCAATTCAGATTCGTCATCATAGATAAGATCGTAATGTCCTATGTTGTCTG	38:T>G	38	1	0.964158	0.035842	0.964158	0.035842	0	0.069115	0.069115	0.069115	91.1178	67.75	1	0	0	0	0	0	0	0	0	0	0	0	0	0	0	0	0	0	0	0	0	0	0	0	0	0	0	0	0	0	0	0	0
36349881|F|0-41:C>A-41:C>A	36349881	TGCAGGCGTCTCTATCCACCCCCCGGGAAGGTGAGATAGACCGGGAGTCGCATCGTTTGAAGCCATTAC	TGCAGGCGTCTCTATCCACCCCCCGGGAAGGTGAGATAGACCGGGAGTCGCATCGTTTGAAGCCATTAC	41:C>A	41	1	0.035842	0.964158	0.035842	0.964158	0	0.069115	0.069115	0.069115	6.75	7.50637	1	1	1	1	1	1	1	1	1	1	1	1	1	1	1	1	1	1	1	1	1	1	1	1	1	1	1	1	1	1	1	1	1
36349930|F|0-39:A>G-39:A>G	36349930	TGCAGGGTGAATGACGCTGTCTATATGCGATATCGTTTTACGCAAACTATCTGTTGTTGCTACAGGCAC	TGCAGGGTGAATGACGCTGTCTATATGCGATATCGTTTTACGCAAACTATCTGTTGTTGCTACAGGCAC	39:A>G	39	1	0.964158	0.035842	0.964158	0.035842	0	0.069115	0.069115	0.069115	12	11.3333	1	0	0	0	0	0	0	0	0	0	0	0	0	0	0	0	0	0	0	0	0	0	0	0	0	0	0	0	0	0	0	0	0
36350041|F|0-62:A>T-62:A>T	36350041	TGCAGTCCTACGCGATCTACAGTTGAGCCTGACATCCAATTGTCTTTGCTTCCGGTGTCGAAACTTGCA	TGCAGTCCTACGCGATCTACAGTTGAGCCTGACATCCAATTGTCTTTGCTTCCGGTGTCGAAACTTGCA	62:A>T	62	1	0.964158	0.035842	0.964158	0.035842	0	0.069115	0.069115	0.069115	23.965	17.8333	1	0	0	0	0	0	0	0	0	0	0	0	0	0	0	0	0	0	0	0	0	0	0	0	0	0	0	0	0	0	0	0	0
36350107|F|0-11:C>T-11:C>T	36350107	TGCAGTTCGAACTGTACTGCAAGGTTCGTTTTTTTATATTATTGAAGAACTTTGTCATGTTGTGACGTG	TGCAGTTCGAACTGTACTGCAAGGTTCGTTTTTTTATATTATTGAAGAACTTTGTCATGTTGTGACGTG	11:C>T	11	1	0.964158	0.035842	0.964158	0.035842	0	0.069115	0.069115	0.069115	66.8344	47.8333	1	0	0	0	0	0	0	0	0	0	0	0	0	0	0	0	0	0	0	0	0	0	0	0	0	0	0	0	0	0	0	0	0
36350113|F|0-6:T>C-6:T>C	36350113	TGCAGTTGAGCCTATTGGTCATAGAACGTGTACAAGTGCAGACAGTCGAGCTCAAAGACTTGTGGTAAA	TGCAGTTGAGCCTATTGGTCATAGAACGTGTACAAGTGCAGACAGTCGAGCTCAAAGACTTGTGGTAAA	6:T>C	6	1	0.964158	0.035842	0.964158	0.035842	0	0.069115	0.069115	0.069115	14.0191	11.6667	1	0	0	0	0	0	0	0	0	0	0	0	0	0	0	0	0	0	0	0	0	0	0	0	0	0	0	0	0	0	0	0	0
36350129|F|0-56:G>A-56:G>A	36350129	TGCAGTTTCTCAAGCCCAACTCGCCAAGCCTATTACATATGTTGAAAAGGAAATGGGGGACAATCGATC	TGCAGTTTCTCAAGCCCAACTCGCCAAGCCTATTACATATGTTGAAAAGGAAATGGGGGACAATCGATC	56:G>A	56	1	0.964158	0.035842	0.964158	0.035842	0	0.069115	0.069115	0.069115	34.3089	30.5	1	0	0	0	0	0	0	0	0	0	0	0	0	0	0	0	0	0	0	0	0	0	0	0	0	0	0	0	0	0	0	0	0
36350393|F|0-16:T>C-16:T>C	36350393	TGCAGGTTATGGGCCATGCAGACAACAAGGCTACTATCATGGTCGCCAAGCTTACAGATCGGAAGAGCG	TGCAGGTTATGGGCCATGCAGACAACAAGGCTACTATCATGGTCGCCAAGCTTAC	16:T>C	16	1	0.035842	0.964158	0.035842	0.964158	0	0.069115	0.069115	0.069115	99.9167	127.752	1	1	1	1	1	1	1	1	1	1	1	1	1	1	1	1	1	1	1	1	1	1	1	1	1	1	1	1	1	1	1	1	1
36350629|F|0-12:C>T-12:C>T	36350629	TGCAGCAATGGACATTGCATCGCCGGGCATTCAACTGTCCCTGCAAAAGCGAAAGATGTATAGAGTCTT	TGCAGCAATGGACATTGCATCGCCGGGCATTCAACTGTCCCTGCAAAAGCGAAAGATGTATAGAGTCTT	12:C>T	12	1	0.964158	0.035842	0.964158	0.035842	0	0.069115	0.069115	0.069115	159.459	120.25	1	0	0	0	0	0	0	0	0	0	0	0	0	0	0	0	0	0	0	0	0	0	0	0	0	0	0	0	0	0	0	0	0
36350740|F|0-24:G>A-24:G>A	36350740	TGCAGGAGCTGCCACCACCAAGACGAGGGAAAGAAAGAAAAGAAGCACGCTATCAGTCAATGGGAAGCA	TGCAGGAGCTGCCACCACCAAGACGAGGGAAAGAAAGAAAAGAAGCACGCTATCAGTCAATGGGAAGCA	24:G>A	24	1	0.964158	0.035842	0.964158	0.035842	0	0.069115	0.069115	0.069115	40.7325	34.6667	1	0	0	0	0	0	0	0	0	0	0	0	0	0	0	0	0	0	0	0	0	0	0	0	0	0	0	0	0	0	0	0	0
36351132|F|0-16:T>C-16:T>C	36351132	TGCAGACCACAACCATTTGGCTTCGGCGTCGTCGGCGTCCTCTGAACATCCGATTGGACCCATGTACTC	TGCAGACCACAACCATTTGGCTTCGGCGTCGTCGGCGTCCTCTGAACATCCGATTGGACCCATGTACTC	16:T>C	16	1	0.964158	0.035842	0.964158	0.035842	0	0.069115	0.069115	0.069115	106.207	76.8333	1	0	0	0	0	0	0	0	0	0	0	0	0	0	0	0	0	0	0	0	0	0	0	0	0	0	0	0	0	0	0	0	0
36351245|F|0-33:A>T-33:A>T	36351245	TGCAGGAGAGGTGCTTCCATTGGTGGTACATCTACGAGAGGTAACCGGATAGGTCTAATAGGCGTGTGT	TGCAGGAGAGGTGCTTCCATTGGTGGTACATCTACGAGAGGTAACCGGATAGGTCTAATAGGCGTGTGT	33:A>T	33	1	0.964158	0.035842	0.964158	0.035842	0	0.069115	0.069115	0.069115	97.4586	79.3333	1	0	0	0	0	0	0	0	0	0	0	0	0	0	0	0	0	0	0	0	0	0	0	0	0	0	0	0	0	0	0	0	0
36351292|F|0-53:C>T-53:C>T	36351292	TGCAGGTTGAGACTATCGATATCAGTGCATGTTCAAACATCAAGAAGGCAAGACATTCGTACGTGAGTC	TGCAGGTTGAGACTATCGATATCAGTGCATGTTCAAACATCAAGAAGGCAAGACATTCGTACGTGAGTC	53:C>T	53	1	0.964158	0.035842	0.964158	0.035842	0	0.069115	0.069115	0.069115	145.462	108.25	1	0	0	0	0	0	0	0	0	0	0	0	0	0	0	0	0	0	0	0	0	0	0	0	0	0	0	0	0	0	0	0	0
36351299|F|0-35:C>T-35:C>T	36351299	TGCAGTAGCGCCGTTCTCGGAGCTCGAACATGAGCCCCAGGAAAAAAAGACCATCGAGTCATCGCCTTG	TGCAGTAGCGCCGTTCTCGGAGCTCGAACATGAGCCCCAGGAAAAAAAGACCATCGAGTCATCGCCTTG	35:C>T	35	1	0.964158	0.035842	0.964158	0.035842	0	0.069115	0.069115	0.069115	94.7898	70.8333	1	0	0	0	0	0	0	0	0	0	0	0	0	0	0	0	0	0	0	0	0	0	0	0	0	0	0	0	0	0	0	0	0
36351544|F|0-12:T>G-12:T>G	36351544	TGCAGACTGGTGTTCTTGGCCAGGACCATGTGATAGGCGGGCTCGTTCCCAGACAGGATGCGGTTCGCG	TGCAGACTGGTGTTCTTGGCCAGGACCATGTGATAGGCGGGCTCGTTCCCAGACAGGATGCGGTTCGCG	12:T>G	12	1	0.964158	0.035842	0.964158	0.035842	0	0.069115	0.069115	0.069115	141.748	99.0833	1	0	0	0	0	0	0	0	0	0	0	0	0	0	0	0	0	0	0	0	0	0	0	0	0	0	0	0	0	0	0	0	0
36351599|F|0-48:C>T-48:C>T	36351599	TGCAGCTGCTCCCAAAATAATTTCTAACTGCGCAACATCCCCAACATCCCCAACACTCTCGCATAACAA	TGCAGCTGCTCCCAAAATAATTTCTAACTGCGCAACATCCCCAACATCCCCAACACTCTCGCATAACAA	48:C>T	48	1	0.964158	0.035842	0.964158	0.035842	0	0.069115	0.069115	0.069115	246.924	187.833	1	0	0	0	0	0	0	0	0	0	0	0	0	0	0	0	0	0	0	0	0	0	0	0	0	0	0	0	0	0	0	0	0
36351831|F|0-41:G>A-41:G>A	36351831	TGCAGATGAAGCAAAGTGGAATCCAAAAGCCGCCTTTGCACGCATCGAAGAAGCCATAGAAAAGAACCA	TGCAGATGAAGCAAAGTGGAATCCAAAAGCCGCCTTTGCACGCATCGAAGAAGCCATAGAAAAGAACCA	41:G>A	41	1	0.964158	0.035842	0.964158	0.035842	0	0.069115	0.069115	0.069115	77.2006	66.5833	1	0	0	0	0	0	0	0	0	0	0	0	0	0	0	0	0	0	0	0	0	0	0	0	0	0	0	0	0	0	0	0	0
36352062|F|0-5:G>A-5:G>A	36352062	TGCAGGCTGAGCATCAAACTTTGCCATTTCTCTACAGCTTGCGTCACACCTTCGCCAAAGTGGCTGCGC	TGCAGGCTGAGCATCAAACTTTGCCATTTCTCTACAGCTTGCGTCACACCTTCGCCAAAGTGGCTGCGC	5:G>A	5	1	0.964158	0.035842	0.964158	0.035842	0	0.069115	0.069115	0.069115	140.793	111.583	1	0	0	0	0	0	0	0	0	0	0	0	0	0	0	0	0	0	0	0	0	0	0	0	0	0	0	0	0	0	0	0	0
36352085|F|0-48:C>T-48:C>T	36352085	TGCAGCCCGCGCGACCGCTTGCTACACTTACACCCCTCCGGCCTACCTCTAGATAACGAGGGTTACAGA	TGCAGCCCGCGCGACCGCTTGCTACACTTACACCCCTCCGGCCTACCTCTAGATAACGAGGGTTACAGA	48:C>T	48	1	0.964158	0.035842	0.964158	0.035842	0	0.069115	0.069115	0.069115	160.099	109.667	1	0	0	0	0	0	0	0	0	0	0	0	0	0	0	0	0	0	0	0	0	0	0	0	0	0	0	0	0	0	0	0	0
36352318|F|0-10:T>C-10:T>C	36352318	TGCAGGTGCATTGTTCGATGTTGAACGCAGACCGCGCATCTGGCGACCACGGGTAGTGTAGTCTTGTCC	TGCAGGTGCATTGTTCGATGTTGAACGCAGACCGCGCATCTGGCGACCACGGGTAGTGTAGTCTTGTCC	10:T>C	10	1	0.964158	0.035842	0.964158	0.035842	0	0.069115	0.069115	0.069115	253.401	190.833	1	0	0	0	0	0	0	0	0	0	0	0	0	0	0	0	0	0	0	0	0	0	0	0	0	0	0	0	0	0	0	0	0
36352578|F|0-36:G>A-36:G>A	36352578	TGCAGTCATCCTGGACAACGAACAAAGTCAGGGCGTGATGCGAGATGACCTCCATGACAAGTTCATCGG	TGCAGTCATCCTGGACAACGAACAAAGTCAGGGCGTGATGCGAGATGACCTCCATGACAAGTTCATCGG	36:G>A	36	1	0.964158	0.035842	0.964158	0.035842	0	0.069115	0.069115	0.069115	205.035	162.333	1	0	0	0	0	0	0	0	0	0	0	0	0	0	0	0	0	0	0	0	0	0	0	0	0	0	0	0	0	0	0	0	0
36352665|F|0-58:G>C-58:G>C	36352665	TGCAGATGGGAGGAATTTTTCCCGTCCCCATGGCTTCCTATCGTGCTGCCGCTACTGTGTTCGGCAGGG	TGCAGATGGGAGGAATTTTTCCCGTCCCCATGGCTTCCTATCGTGCTGCCGCTACTGTGTTCGGCAGGG	58:G>C	58	1	0.035842	0.964158	0.035842	0.964158	0	0.069115	0.069115	0.069115	153.417	180.627	1	1	1	1	1	1	1	1	1	1	1	1	1	1	1	1	1	1	1	1	1	1	1	1	1	1	1	1	1	1	1	1	1
36353117|F|0-57:G>A-57:G>A	36353117	TGCAGCTGAGCCTCCTCACGCTGCTTCTTGGCCTGTGCTTTTTGGAGTTTCTCCTCCGCCTTATCTCGC	TGCAGCTGAGCCTCCTCACGCTGCTTCTTGGCCTGTGCTTTTTGGAGTTTCTCCTCCGCCTTATCTCGC	57:G>A	57	1	0.964158	0.035842	0.964158	0.035842	0	0.069115	0.069115	0.069115	29.6401	21.75	1	0	0	0	0	0	0	0	0	0	0	0	0	0	0	0	0	0	0	0	0	0	0	0	0	0	0	0	0	0	0	0	0
36353126|F|0-15:A>G-15:A>G	36353126	TGCAGTTACCATCACATATAGCAGAACCGTAGGTAGAAGCATGGTCTCTACTATGGATGCTACTAAGCG	TGCAGTTACCATCACATATAGCAGAACCGTAGGTAGAAGCATGGTCTCTACTATGGATGCTACTAAGCG	15:A>G	15	1	0.964158	0.035842	0.964158	0.035842	0	0.069115	0.069115	0.069115	138.392	105.917	1	0	0	0	0	0	0	0	0	0	0	0	0	0	0	0	0	0	0	0	0	0	0	0	0	0	0	0	0	0	0	0	0
36353314|F|0-55:T>C-55:T>C	36353314	TGCAGGAAGCAGTCTTGTTCTAGGGTCTCGATAAGGTTCCGTGAACTGTTCCCATTAGATCTTCGCTTC	TGCAGGAAGCAGTCTTGTTCTAGGGTCTCGATAAGGTTCCGTGAACTGTTCCCATTAGATCTTCGCTTC	55:T>C	55	1	0.964158	0.035842	0.964158	0.035842	0	0.069115	0.069115	0.069115	78.2038	31.0833	1	0	0	0	0	0	0	0	0	0	0	0	0	0	0	0	0	0	0	0	0	0	0	0	0	0	0	0	0	0	0	0	0
41806408|F|0-42:C>T-42:C>T	41806408	TGCAGAAGAAACAAGTTCTTAGCGTCTACATCGTTCACCGTACCGAGGCTTCCTTCATCATTATCCTTT	TGCAGAAGAAACAAGTTCTTAGCGTCTACATCGTTCACCGTACCGAGGCTTCCTTCATCATTATCCTTT	42:C>T	42	1	0.964158	0.035842	0.964158	0.035842	0	0.069115	0.069115	0.069115	216.994	176	1	0	0	0	0	0	0	0	0	0	0	0	0	0	0	0	0	0	0	0	0	0	0	0	0	0	0	0	0	0	0	0	0
28948251|F|0-11:G>A-11:G>A	28948251	TGCAGTCGTGCGCCTATAGATTTTAGCCAGTCCTAAGAGGTGATGATATAAGGATACCTCATGACATAT	TGCAGTCGTGCGCCTATAGATTTTAGCCAGTCCTAAGAGGTGATGATATAAGGATACCTCATGACATAT	11:G>A	11	1	0.039427	0.967742	0.032258	0.960573	0.007168	0.075744	0.062435	0.06909	25.8462	41.0762	1	1	1	1	1	1	1	1	1	1	1	1	1	1	1	1	1	1	1	1	1	1	1	1	1	1	1	1	1	1	1	1	1
41806363|F|0-26:T>G-26:T>G	41806363	TGCAGACAGCCCGTACTAATGATCATTTGACTAGACTTTTTCGTTATGGTTTGTTCGCTCGCACTAGCG	TGCAGACAGCCCGTACTAATGATCATTTGACTAGACTTTTTCGTTATGGTTTGTTCGCTCGCACTAGCG	26:T>G	26	1	0.967742	0.039427	0.960573	0.032258	0.007168	0.062435	0.075744	0.06909	224.978	166.583	1	0	0	0	0	0	0	0	0	0	0	0	0	0	0	0	0	0	0	0	0	0	0	0	0	0	0	0	0	0	0	0	2
41806022|F|0-29:G>A-29:G>A	41806022	TGCAGAGGCAAGATTCTTGTACGGGTCGGGATTGCCACGTTTACAGATCGGAAGAGCGGTTCAGCAGGA	TGCAGAGGCAAGATTCTTGTACGGGTCGGGATTGCCACGTTTAC	29:G>A	29	1	0.971326	0.043011	0.956989	0.028674	0.014337	0.055703	0.082322	0.069012	161.826	91.6429	0.988889	0	0	0	0	0	0	0	0	0	0	0	0	0	0	0	0	0	0	0	0	0	0	0	0	0	0	0	0	0	0	0	0
28947155|F|0-6:C>T-6:C>T	28947155	TGCAGACGACTTTTCCTTTTCTGCCATCCTGCGTGCCGTCGATCCCGAGATCAGAGATGCAATTGATGC	TGCAGACGACTTTTCCTTTTCTGCCATCCTGCGTGCCGTCGATCCCGAGATCAGAGATGCAATTGATGC	6:C>T	6	1	0.050179	0.978495	0.021505	0.949821	0.028674	0.095323	0.042086	0.068704	8.93333	16.1285	0.988889	1	1	1	1	1	1	1	1	1	1	1	1	1	1	1	1	1	1	1	1	1	1	1	1	1	1	1	1	1	1	1	1
28949930|F|0-47:T>C-47:T>C	28949930	TGCAGATGTTCCACAAGAGTGCCGCTTGTGCCGCCCATCGACGCTGTTCCAGCTTGGTCATTACCATCG	TGCAGATGTTCCACAAGAGTGCCGCTTGTGCCGCCCATCGACGCTGTTCCAGCTTGGTCATTACCATCG	47:T>C	47	1	0.978495	0.050179	0.949821	0.021505	0.028674	0.042086	0.095323	0.068704	102.361	35.1333	0.988889	0	0	0	0	0	0	0	0	0	0	0	0	0	0	0	0	0	0	0	0	0	0	0	0	0	0	0	2	0	0	0	0
41805739|F|0-13:C>T-13:C>T	41805739	TGCAGATGCAGCGCTCCATCACATGTTACAGATCGGAAGAGCGGTTCAGCAGGAATGCCGAGACCGATC	TGCAGATGCAGCGCTCCATCACATGTTAC	13:C>T	13	1	0.978495	0.050179	0.949821	0.021505	0.028674	0.042086	0.095323	0.068704	403.984	152.133	0.988889	0	0	0	0	0	0	0	0	0	0	0	0	0	0	0	0	0	0	0	0	0	2	0	0	0	0	0	0	0	0	2	0
28948644|F|0-28:T>C-28:T>C	28948644	TGCAGACCACGAGACAAGTCCATATCAATGGGTGCCAGAAACCGCCAGCTTGGAATCGAGAAAAGGAGA	TGCAGACCACGAGACAAGTCCATATCAATGGGTGCCAGAAACCGCCAGCTTGGAATCGAGAAAAGGAGA	28:T>C	28	1	0.035842	0.967742	0.032258	0.964158	0.003584	0.069115	0.062435	0.065775	48.0833	43.9619	1	1	1	1	1	1	1	1	1	1	1	1	1	1	1	1	1	1	1	1	1	1	1	1	1	1	1	1	1	1	1	1	1
28950296|F|0-9:C>T-9:C>T	28950296	TGCAGCATACGCTGCTCATCCATAAACGGGGAGGGTATTTATCCCAATTTCAACCAAGCTAGCGACGGG	TGCAGCATACGCTGCTCATCCATAAACGGGGAGGGTATTTATCCCAATTTCAACCAAGCTAGCGACGGG	9:C>T	9	1	0.035842	0.967742	0.032258	0.964158	0.003584	0.069115	0.062435	0.065775	50.2727	76.7057	0.988889	1	1	1	1	1	1	1	1	1	1	1	1	1	1	1	1	1	1	1	1	1	1	1	1	1	1	1	1	1	1	1	1
36350851|F|0-7:C>T-7:C>T	36350851	TGCAGTCCTGCGAATGCGGTTGCGATAATCCTTTTGCTTTACGCGGCAGCCTCCACCGGCATTACGGAG	TGCAGTCCTGCGAATGCGGTTGCGATAATCCTTTTGCTTTACGCGGCAGCCTCCACCGGCATTACGGAG	7:C>T	7	1	0.967742	0.035842	0.964158	0.032258	0.003584	0.062435	0.069115	0.065775	12.1778	11.1667	1	0	0	0	0	0	0	0	0	0	0	0	0	0	0	0	0	0	0	0	0	0	0	0	0	0	0	0	0	0	0	0	0
36352550|F|0-64:A>T-64:A>T	36352550	TGCAGATATTGGCAGTCGGCCTTGCGGCGCGATGGCAGCGAAAAGGCGTTTTTGGTACCAAACTATCGT	TGCAGATATTGGCAGTCGGCCTTGCGGCGCGATGGCAGCGAAAAGGCGTTTTTGGTACCAAACTATCGT	64:A>T	64	1	0.967742	0.035842	0.964158	0.032258	0.003584	0.062435	0.069115	0.065775	137.816	102.917	1	0	0	0	0	0	0	0	0	0	0	0	0	0	0	0	0	0	0	0	0	0	0	0	0	0	0	0	0	0	0	0	0
28950226|F|0-30:C>A-30:C>A	28950226	TGCAGGTTTCCGCCCCTAAATGTCAGTCCACGAACACTTACAGATCGGAAGAGCGGTTCAGCAGGAATG	TGCAGGTTTCCGCCCCTAAATGTCAGTCCACGAACACTTAC	30:C>A	30	1	0.985663	0.053763	0.946237	0.014337	0.039427	0.028263	0.101746	0.065004	231.336	63.5625	0.955556	0	0	0	0	0	0	0	0	0	0	0	0	0	0	0	0	0	0	0	0	0	0	0	0	0	0	0	0	0	0	0	0
36351448|F|0-22:T>C-22:T>C	36351448	TGCAGCTTCTGCTCCCTCAGACTCTCTTACAGATCGGAAGAGCGGTTCAGCAGGAATGCCGAGACCGAT	TGCAGCTTCTGCTCCCTCAGACTCTCTTAC	22:T>C	22	1	0.060932	0.992832	0.007168	0.939068	0.053763	0.114438	0.014234	0.064336	66.9444	226.071	0.966667	1	1	1	1	1	1	1	1	1	1	1	1	1	1	1	1	1	1	1	1	1	1	2	1	1	1	1	1	1	1	1	1
28950275|F|0-9:A>G-9:A>G	28950275	TGCAGATACACTCGGTCTGGAGAATATTTGCTTTGGTCTCTTGCTCAACCCTTCTACTTGTGGTGGAGA	TGCAGATACACTCGGTCTGGAGAATATTTGCTTTGGTCTCTTGCTCAACCCTTCTACTTGTGGTGGAGA	9:A>G	9	1	0.967742	0.032258	0.967742	0.032258	0	0.062435	0.062435	0.062435	207.013	136.818	1	0	0	0	0	0	0	0	0	0	0	0	0	0	0	0	0	0	0	0	0	0	0	0	0	0	0	0	0	0	0	0	0
36351894|F|0-35:G>C-35:G>C	36351894	TGCAGGTCAGAGCGCGGAGTGTCGACGTGCGGCTTGAATAGGCCAGACGGGGCTTGGTAGACCTATGAT	TGCAGGTCAGAGCGCGGAGTGTCGACGTGCGGCTTGAATAGGCCAGACGGGGCTTGGTAGACCTATGAT	35:G>C	35	1	0.032258	0.967742	0.032258	0.967742	0	0.062435	0.062435	0.062435	87.3636	148.375	1	1	1	1	1	1	1	1	1	1	1	1	1	1	1	1	1	1	1	1	1	1	1	1	1	1	1	1	1	1	1	1	1
28947518|F|0-5:A>G-5:A>G	28947518	TGCAGATCAATGTCGAAATCAACCAAGTAAGCGCATTGCGCAACTGTGACCGGCCAAACTTGACGAGTT	TGCAGATCAATGTCGAAATCAACCAAGTAAGCGCATTGCGCAACTGTGACCGGCCAAACTTGACGAGTT	5:A>G	5	1	0.978495	0.043011	0.956989	0.021505	0.021505	0.042086	0.082322	0.062204	24.7931	9.76923	0.988889	0	0	0	0	0	0	0	0	0	0	0	0	0	0	0	0	0	0	0	0	0	0	0	0	0	0	0	0	0	0	0	0
28950316|F|0-12:C>T-12:C>T	28950316	TGCAGGAGGCGTCGTGACGCTCGGTAACAAAGGAAGCTTCGCATTACAGATCGGAAGAGCGGTTCAGCA	TGCAGGAGGCGTCGTGACGCTCGGTAACAAAGGAAGCTTCGCATTAC	12:C>T	12	1	0.978495	0.043011	0.956989	0.021505	0.021505	0.042086	0.082322	0.062204	254.909	117.538	0.988889	0	0	0	0	0	0	0	0	0	0	0	0	0	0	0	0	0	0	0	0	0	0	0	0	0	0	0	0	0	0	0	0
28946909|F|0-68:G>A-68:G>A	28946909	TGCAGCATTTGACTAGAGAACTTTCGCAACGTTTGTTCAACGCCGCTTTTGTTTGCAACCGCTTGCTCG	TGCAGCATTTGACTAGAGAACTTTCGCAACGTTTGTTCAACGCCGCTTTTGTTTGCAACCGCTTGCTCG	68:G>A	68	1	0.982079	0.046595	0.953405	0.017921	0.028674	0.0352	0.088848	0.062024	27.725	8.42857	0.977778	0	0	2	0	2	0	0	2	0	0	0	0	0	0	2	0	0	0	0	0	0	0	0	0	0	0	0	0	0	0	0	0
28949115|F|0-26:A>G-26:A>G	28949115	TGCAGACACGAATCCTGCGGGAAGTAACAGTTCGCTGGGATTTCCTAGTCGCGGAGTAAAGTTTGCGTC	TGCAGACACGAATCCTGCGGGAAGTAACAGTTCGCTGGGATTTCCTAGTCGCGGAGTAAAGTTTGCGTC	26:A>G	26	1	0.97491	0.035842	0.964158	0.02509	0.010753	0.04892	0.069115	0.059018	89.7943	71.7692	1	0	0	0	0	1	0	0	0	0	0	0	0	0	0	0	0	0	0	0	0	2	0	0	0	0	0	0	0	0	0	0	1
28949809|F|0-18:A>G-18:A>G	28949809	TGCAGTCATGGCACGTTCATGCTTGGGTTCGTAGTTACAGATCGGAAGAGCGGTTCAGCAGGAATGCCG	TGCAGTCATGGCACGTTCATGCTTGGGTTCGTAGTTAC	18:A>G	18	1	0.035842	0.97491	0.02509	0.964158	0.010753	0.069115	0.04892	0.059018	69.5833	100.461	1	1	1	1	1	1	2	1	1	1	1	1	1	1	1	1	1	1	1	1	1	1	1	1	1	1	1	1	1	1	1	1	1
28945637|F|0-6:A>G-6:A>G	28945637	TGCAGGAGAACAAGACGCAGGTGCAGCAGCCTGAGAACAAGGACGATCCTGAAACGGACCGCCTAATGC	TGCAGGAGAACAAGACGCAGGTGCAGCAGCCTGAGAACAAGGACGATCCTGAAACGGACCGCCTAATGC	6:A>G	6	1	0.978495	0.039427	0.960573	0.021505	0.017921	0.042086	0.075744	0.058915	9.00313	4.5	0.966667	0	0	0	0	0	0	0	0	0	0	0	0	0	0	0	0	0	0	0	0	0	0	0	0	0	0	0	0	0	0	0	0
64866880|F|0-10:C>T-10:C>T	64866880	TGCAGAGATTCGTAACGACCTCATTACAGATCGGAAGAGCGGTTCAGCAGGAATGCCGAGACCGATCTC	TGCAGAGATTCGTAACGACCTCATTAC	10:C>T	10	1	0.982079	0.043011	0.956989	0.017921	0.02509	0.0352	0.082322	0.058761	354.144	101.769	0.966667	0	0	0	0	0	0	0	0	0	0	0	0	0	0	0	0	0	0	0	0	0	0	0	2	0	0	0	0	0	0	0	0
28949803|F|0-20:A>G-20:A>G	28949803	TGCAGACAAAAGGTTCGGTCATCCTCGAAGCCTTGGGGGCCAATCTTTCCGGAATTACAGATCGGAAGA	TGCAGACAAAAGGTTCGGTCATCCTCGAAGCCTTGGGGGCCAATCTTTCCGGAATTAC	20:A>G	20	1	0.982079	0.043011	0.956989	0.017921	0.02509	0.0352	0.082322	0.058761	168.234	58.8462	0.977778	2	0	0	0	0	0	0	0	0	0	0	0	0	0	0	0	0	0	0	0	0	0	0	0	0	0	0	0	0	0	0	0
28949528|F|0-46:G>A-46:G>A	28949528	TGCAGATACCCTCCAGGCTGTGATTGTCCTCGTTCACCTCTTCGCCGCAGGTGAAGTAGTAGCGTGGAA	TGCAGATACCCTCCAGGCTGTGATTGTCCTCGTTCACCTCTTCGCCGCAGGTGAAGTAGTAGCGTGGAA	46:G>A	46	1	0.971326	0.028674	0.971326	0.028674	0	0.055703	0.055703	0.055703	70.2398	83.8889	1	0	0	0	0	0	0	0	0	0	0	0	0	0	0	0	0	0	0	0	0	0	0	0	0	0	0	0	0	0	0	0	0
28945824|F|0-50:A>G-50:A>G	28945824	TGCAGAACTCCCAAACCCAGGCGTCCATGACTGGACTCTCGCCTCACAACACGCGGGCGGCTAGGAGAG	TGCAGAACTCCCAAACCCAGGCGTCCATGACTGGACTCTCGCCTCACAACACGCGGGCGGCTAGGAGAG	50:A>G	50	1	0.978495	0.035842	0.964158	0.021505	0.014337	0.042086	0.069115	0.055601	9.43711	4.36364	1	0	0	0	0	0	2	0	0	0	0	0	0	0	0	0	0	0	0	0	0	0	0	0	0	0	0	0	0	0	0	0	0
28945998|F|0-55:C>T-55:C>T	28945998	TGCAGGTTTTCGACCTGCCAGCCTTCAGGACGCCGACCACTGCCAATTTCGACGACAAGCTGCCGTCCA	TGCAGGTTTTCGACCTGCCAGCCTTCAGGACGCCGACCACTGCCAATTTCGACGACAAGCTGCCGTCCA	55:C>T	55	1	0.978495	0.035842	0.964158	0.021505	0.014337	0.042086	0.069115	0.055601	15.1724	6.63636	0.977778	0	0	0	0	0	0	0	0	2	0	0	0	0	0	0	0	0	0	0	0	0	0	0	0	0	0	0	0	0	0	0	0
28948833|F|0-27:T>C-27:T>C	28948833	TGCAGTTTTTGATGCTGGTAAAGACATTTTATGGCATCTTTCTGCTCATCGTATTGGTCGAGTTGTAGA	TGCAGTTTTTGATGCTGGTAAAGACATTTTATGGCATCTTTCTGCTCATCGTATTGGTCGAGTTGTAGA	27:T>C	27	1	0.978495	0.035842	0.964158	0.021505	0.014337	0.042086	0.069115	0.055601	13.1128	7.72727	0.988889	0	0	0	0	0	0	0	0	0	0	0	0	0	0	0	0	0	0	0	0	0	0	0	0	0	0	0	0	2	0	0	0
28948933|F|0-30:A>G-30:A>G	28948933	TGCAGCCCCTGCCGCACTACACTTGTATCCATCTCCCCGGCGCCCACCGCGATTTCAGCTGGGCCCGTC	TGCAGCCCCTGCCGCACTACACTTGTATCCATCTCCCCGGCGCCCACCGCGATTTCAGCTGGGCCCGTC	30:A>G	30	1	0.978495	0.035842	0.964158	0.021505	0.014337	0.042086	0.069115	0.055601	110.517	44.1818	0.988889	0	0	0	0	0	0	0	0	0	0	0	0	0	0	0	0	0	2	0	0	0	0	0	0	0	0	0	0	0	0	0	0
28949875|F|0-25:T>C-25:T>C	28949875	TGCAGGCTCAAGGCGCATCGCCAATTCTAAAGGTCGATGCCATCAAGTTTCTCTACGTTTTCCGCAGCC	TGCAGGCTCAAGGCGCATCGCCAATTCTAAAGGTCGATGCCATCAAGTTTCTCTACGTTTTCCGCAGCC	25:T>C	25	1	0.978495	0.035842	0.964158	0.021505	0.014337	0.042086	0.069115	0.055601	103.207	49.3636	1	0	0	0	0	0	0	0	0	0	0	0	0	0	0	0	0	0	0	0	0	0	0	0	0	0	0	0	0	0	0	0	0
28949926|F|0-49:T>C-49:T>C	28949926	TGCAGAAGACTGGCCTCGCCAAGGAAGACGTTGATATTTATGAAATCAATGAGGCGTTTGCTAGTCAGT	TGCAGAAGACTGGCCTCGCCAAGGAAGACGTTGATATTTATGAAATCAATGAGGCGTTTGCTAGTCAGT	49:T>C	49	1	0.978495	0.035842	0.964158	0.021505	0.014337	0.042086	0.069115	0.055601	189.088	89.1818	1	0	0	0	0	0	0	0	0	0	0	0	0	0	0	0	0	0	0	0	0	0	0	0	0	0	0	0	0	0	0	0	0
28950168|F|0-6:C>T-6:C>T	28950168	TGCAGCCAGGGCGCATCTAGAAAAGGATGCACAGGATGGGATACCAGATAAGCCCGAGCCCGAAGAGGA	TGCAGCCAGGGCGCATCTAGAAAAGGATGCACAGGATGGGATACCAGATAAGCCCGAGCCCGAAGAGGA	6:C>T	6	1	0.978495	0.035842	0.964158	0.021505	0.014337	0.042086	0.069115	0.055601	158.658	78.3636	0.977778	2	0	0	0	0	0	0	0	0	0	0	0	0	0	0	0	0	0	0	0	0	0	0	0	0	0	0	0	0	0	0	0
36352582|F|0-34:C>T-34:C>T	36352582	TGCAGTTGTACCATGGTTCCACAAGCAGCTCTTCCGCGATCTCGTCCCAACCCTTCAAGAAGAACAACT	TGCAGTTGTACCATGGTTCCACAAGCAGCTCTTCCGCGATCTCGTCCCAACCCTTCAAGAAGAACAACT	34:C>T	34	1	0.978495	0.035842	0.964158	0.021505	0.014337	0.042086	0.069115	0.055601	175.371	93.5833	0.977778	0	0	0	0	0	0	0	0	0	0	0	0	0	0	0	0	0	0	0	0	0	0	0	0	0	0	0	0	0	0	0	0
41805745|F|0-44:C>G-44:C>G	41805745	TGCAGCTGACACATATAAATCCCAAAATACTCACATAACCGAGTCTTACAGATCGGAAGAGCGGTTCAG	TGCAGCTGACACATATAAATCCCAAAATACTCACATAACCGAGTCTTAC	44:C>G	44	1	0.978495	0.035842	0.964158	0.021505	0.014337	0.042086	0.069115	0.055601	262.21	144.364	0.988889	0	0	0	0	0	0	0	0	0	0	0	0	0	0	0	0	0	0	0	0	0	0	0	0	0	0	0	0	0	0	0	0
41805813|F|0-55:A>G-55:A>G	41805813	TGCAGACTCTCCATGGAGCTTCTCGAACTGAGTGTCGTAGACGACATGTTTGATGATTGAGCTGGATTT	TGCAGACTCTCCATGGAGCTTCTCGAACTGAGTGTCGTAGACGACATGTTTGATGATTGAGCTGGATTT	55:A>G	55	1	0.978495	0.035842	0.964158	0.021505	0.014337	0.042086	0.069115	0.055601	87.2194	37.7273	0.977778	0	0	0	0	0	0	0	0	0	0	0	0	0	0	0	0	0	0	0	0	0	0	0	0	0	0	0	2	0	0	2	0
28950282|F|0-40:T>C-40:T>C	28950282	TGCAGGCCAATGATGTTACATGCAAGATTCCCAGTTCAGATATGTGCCAGGCCTGTGGGATCCCATTGT	TGCAGGCCAATGATGTTACATGCAAGATTCCCAGTTCAGATATGTGCCAGGCCTGTGGGATCCCATTGT	40:T>C	40	1	0.982079	0.039427	0.960573	0.017921	0.021505	0.0352	0.075744	0.055472	227.569	100.167	0.955556	2	0	0	0	0	0	0	0	0	0	0	0	0	0	0	0	0	0	0	0	0	0	0	0	2	0	0	0	0	0	0	0
28950027|F|0-46:C>T-46:C>T	28950027	TGCAGTTTTGGCAGTACCACCTCAGGCGATCCAGACTGCCTTCTGGCCGCTTCTGCTCCAACACAATAC	TGCAGTTTTGGCAGTACCACCTCAGGCGATCCAGACTGCCTTCTGGCCGCTTCTGCTCCAACACAATAC	46:C>T	46	1	0.043011	0.985663	0.014337	0.956989	0.028674	0.082322	0.028263	0.055292	58.1538	146.576	1	1	1	1	1	1	1	1	1	1	1	1	1	1	1	1	1	1	1	1	1	1	1	2	1	1	1	1	1	1	1	2	1
28949997|F|0-51:T>C-51:T>C	28949997	TGCAGACAATGATGTAGTCATAGGGCTGTGTGGCTTTTTCTGCTGCCTCGGTACAGTCTCGGGTAACAT	TGCAGACAATGATGTAGTCATAGGGCTGTGTGGCTTTTTCTGCTGCCTCGGTACAGTCTCGGGTAACAT	51:T>C	51	1	0.978495	0.032258	0.967742	0.021505	0.010753	0.042086	0.062435	0.05226	115.52	65.2	0.988889	0	0	0	0	0	0	0	0	0	0	0	0	0	0	0	0	0	0	0	0	0	0	0	0	0	0	0	0	2	0	0	0
28945694|F|0-29:T>C-29:T>C	28945694	TGCAGTAGATTAGGTACTGCAACTGCATCTTCAATTACAATACAATCATTTCTTACTGGTGTCGGTTGT	TGCAGTAGATTAGGTACTGCAACTGCATCTTCAATTACAATACAATCATTTCTTACTGGTGTCGGTTGT	29:T>C	29	1	0.978495	0.032258	0.967742	0.021505	0.010753	0.042086	0.062435	0.05226	9.03448	5.6	1	0	0	0	0	0	0	0	0	0	0	0	0	0	0	0	0	0	0	0	0	0	0	0	0	0	0	0	0	0	0	0	0
28946706|F|0-60:T>C-60:T>C	28946706	TGCAGTCACGTTTCCAGCGCCGTGATTGCTGCGAATACACGCCACTCGCACTTGCGCAAGTTGCATTAT	TGCAGTCACGTTTCCAGCGCCGTGATTGCTGCGAATACACGCCACTCGCACTTGCGCAAGTTGCATTAT	60:T>C	60	1	0.978495	0.032258	0.967742	0.021505	0.010753	0.042086	0.062435	0.05226	10.0503	5.7	1	0	0	0	0	0	0	0	0	0	0	0	0	0	0	0	0	0	0	0	0	0	0	2	0	0	0	0	0	0	0	0	0
28947042|F|0-8:C>T-8:C>T	28947042	TGCAGTCTCACACCAGCTGTACCCTTCTTCTTCGCCTGGTCGTCAAACGCATTACCCAGTCCACCGCCC	TGCAGTCTCACACCAGCTGTACCCTTCTTCTTCGCCTGGTCGTCAAACGCATTACCCAGTCCACCGCCC	8:C>T	8	1	0.978495	0.032258	0.967742	0.021505	0.010753	0.042086	0.062435	0.05226	15.6175	7.8	1	0	0	0	0	0	0	0	0	0	0	0	0	0	0	0	0	0	0	0	0	0	0	0	0	0	0	0	0	0	0	0	0
28949767|F|0-13:A>G-13:A>G	28949767	TGCAGATGCCACTAGATGCACACAAGACATCCAGCAATATGAGCAGGCCGGCCAAGATCAAGGAAGGGG	TGCAGATGCCACTAGATGCACACAAGACATCCAGCAATATGAGCAGGCCGGCCAAGATCAAGGAAGGGG	13:A>G	13	1	0.978495	0.032258	0.967742	0.021505	0.010753	0.042086	0.062435	0.05226	128.245	74.7	0.977778	0	0	0	0	0	0	0	0	0	0	0	0	0	0	0	0	0	0	0	0	0	0	0	0	0	0	0	0	0	0	0	0
28949843|F|0-21:C>T-21:C>T	28949843	TGCAGGTGAGAGGTTGTCTAACGCCCAACGCAAGATCTCGATCGGATCTGAATCAATATGTGCCATGAT	TGCAGGTGAGAGGTTGTCTAACGCCCAACGCAAGATCTCGATCGGATCTGAATCAATATGTGCCATGAT	21:C>T	21	1	0.978495	0.032258	0.967742	0.021505	0.010753	0.042086	0.062435	0.05226	121.517	67.5	0.988889	0	0	0	0	0	0	2	0	0	0	0	0	0	0	0	0	0	0	0	0	0	0	0	0	0	0	0	0	0	0	0	0
28949867|F|0-22:A>T-22:A>T	28949867	TGCAGAGGAAGAGGGAGAAAGCAGCTCCAAAGCCCAACCATTCGGCTTACAGATCGGAAGAGCGGTTCA	TGCAGAGGAAGAGGGAGAAAGCAGCTCCAAAGCCCAACCATTCGGCTTAC	22:A>T	22	1	0.032258	0.978495	0.021505	0.967742	0.010753	0.062435	0.042086	0.05226	58.4	119.16	0.977778	1	1	1	1	1	1	1	1	1	1	1	1	1	1	1	1	1	1	1	1	1	1	1	1	1	1	1	1	1	1	1	1
41805737|F|0-11:G>A-11:G>A	41805737	TGCAGACTAAGGAGAAAGTTCTCCAAGCAGGGTCTTACAGATCGGAAGAGCGGTTCAGCAGGAATGCCG	TGCAGACTAAGGAGAAAGTTCTCCAAGCAGGGTCTTAC	11:G>A	11	1	0.978495	0.032258	0.967742	0.021505	0.010753	0.042086	0.062435	0.05226	281.536	155.6	0.988889	0	0	0	0	0	0	0	0	0	0	0	0	0	0	0	0	0	0	0	0	0	0	0	0	0	0	0	0	0	0	0	0
41806177|F|0-44:C>T-44:C>T	41806177	TGCAGCAAAGAATGCCAAAAGAGCGCGTGGGTCTTCCACCGCCACTGGTGTGTAGCGGCGTCGTAGGAG	TGCAGCAAAGAATGCCAAAAGAGCGCGTGGGTCTTCCACCGCCACTGGTGTGTAGCGGCGTCGTAGGAG	44:C>T	44	1	0.978495	0.032258	0.967742	0.021505	0.010753	0.042086	0.062435	0.05226	280.088	139.4	1	0	0	0	0	0	0	0	0	0	0	0	0	0	0	0	0	0	0	0	0	0	0	0	0	0	0	0	0	0	0	0	0
41806217|F|0-66:C>T-66:C>T	41806217	TGCAGCCAAATCGTACCTAGATCTGTTCATGTTATACCGGAAGGACAGTCGGAACCACCAATCTAGCCT	TGCAGCCAAATCGTACCTAGATCTGTTCATGTTATACCGGAAGGACAGTCGGAACCACCAATCTAGCCT	66:C>T	66	1	0.978495	0.032258	0.967742	0.021505	0.010753	0.042086	0.062435	0.05226	223.668	116.3	1	0	0	0	0	0	0	0	0	0	0	0	0	0	0	0	0	0	0	0	0	0	0	0	0	0	0	0	0	0	0	0	0
28947666|F|0-59:C>T-59:C>T	28947666	TGCAGGTGCGATGGCATCTTTTTAGATCGATCGGCTATCGTCTAGTCCAACATGGTGATCTTCCTGATC	TGCAGGTGCGATGGCATCTTTTTAGATCGATCGGCTATCGTCTAGTCCAACATGGTGATCTTCCTGATC	59:C>T	59	1	0.039427	0.985663	0.014337	0.960573	0.02509	0.075744	0.028263	0.052003	7.58333	18.8349	0.977778	1	1	1	1	1	1	1	1	1	1	1	2	1	1	1	1	1	1	1	1	1	1	1	1	1	1	1	1	1	1	1	1
41806232|F|0-36:T>C-36:T>C	41806232	TGCAGGGTCCAGAGCAGGTGAGCGTGAGCGCAAGTGTAAGTGAGAATGAGGAGAGGGGAAGGGTGATTC	TGCAGGGTCCAGAGCAGGTGAGCGTGAGCGCAAGTGTAAGTGAGAATGAGGAGAGGGGAAGGGTGATTC	36:T>C	36	1	0.985663	0.039427	0.960573	0.014337	0.02509	0.028263	0.075744	0.052003	222.34	59.5833	0.944444	0	0	0	0	0	0	0	0	0	0	0	0	0	0	0	0	0	0	0	0	0	0	0	0	0	0	0	0	0	0	0	0
28947594|F|0-28:G>A-28:G>A	28947594	TGCAGCTAGCGGTGGTGGAGTCGATTGCGTTGATGTGAGGTAATCGGAAGGTCGCTGCAACTTGTTATA	TGCAGCTAGCGGTGGTGGAGTCGATTGCGTTGATGTGAGGTAATCGGAAGGTCGCTGCAACTTGTTATA	28:G>A	28	1	0.97491	0.02509	0.97491	0.02509	0	0.04892	0.04892	0.04892	16.6435	13	1	0	0	0	0	0	0	0	0	0	0	0	0	0	0	0	0	0	0	0	0	0	0	0	0	0	0	0	0	0	0	0	0
41804802|F|0-31:C>T-31:C>T	41804802	TGCAGACGCGGAAGATTGCCGATGGATGCAACGCATTGCCAACATAATGCTCACGGCATTTCTAGAGTA	TGCAGACGCGGAAGATTGCCGATGGATGCAACGCATTGCCAACATAATGCTCACGGCATTTCTAGAGTA	31:C>T	31	1	0.97491	0.02509	0.97491	0.02509	0	0.04892	0.04892	0.04892	31.4873	28.5	1	0	0	0	0	0	0	1	0	0	0	1	0	0	0	0	0	0	0	0	0	0	0	0	0	0	0	0	0	0	0	0	0
41805658|F|0-38:G>A-38:G>A	41805658	TGCAGTACCGTTCGCGATTTTTTTCCTGTCAGGACCCGGCATACTCTGCTATACTCTGGCCTGATCTCA	TGCAGTACCGTTCGCGATTTTTTTCCTGTCAGGACCCGGCATACTCTGCTATACTCTGGCCTGATCTCA	38:G>A	38	1	0.97491	0.02509	0.97491	0.02509	0	0.04892	0.04892	0.04892	100.154	113.429	1	0	0	0	0	0	0	0	0	0	0	0	0	0	0	0	0	0	0	0	0	0	0	0	0	0	0	0	0	0	0	0	0
41805260|F|0-9:G>A-9:G>A	41805260	TGCAGCTGAGTTCAAAGCATCGACTGAGGCTTCCTGGAAGGAGGTCAGGAGGAAGAGTACACCAGAAGT	TGCAGCTGAGTTCAAAGCATCGACTGAGGCTTCCTGGAAGGAGGTCAGGAGGAAGAGTACACCAGAAGT	9:G>A	9	1	0.978495	0.028674	0.971326	0.021505	0.007168	0.042086	0.055703	0.048895	75.0063	37.8889	1	0	0	0	2	0	0	0	0	0	0	0	0	0	0	0	0	0	0	0	0	0	0	0	0	0	0	0	0	0	0	0	0
41806114|F|0-20:G>A-20:G>A	41806114	TGCAGAGAGCTCAGCTCTGTGAAATTTCCAATGTTTATTGATGCTTGAAGACGTCTGGCATATACAGAA	TGCAGAGAGCTCAGCTCTGTGAAATTTCCAATGTTTATTGATGCTTGAAGACGTCTGGCATATACAGAA	20:G>A	20	1	0.978495	0.028674	0.971326	0.021505	0.007168	0.042086	0.055703	0.048895	159.618	89.1111	1	0	0	0	0	0	0	0	0	0	0	0	0	0	0	0	0	0	0	0	0	0	0	0	0	0	0	0	0	0	0	0	0
28945900|F|0-37:C>T-37:C>T	28945900	TGCAGCAGCTTCAACAAGCTCTTATATGTCAGGCCGACTTGACACCCACACCTCGGACTTGGCGCCCGG	TGCAGCAGCTTCAACAAGCTCTTATATGTCAGGCCGACTTGACACCCACACCTCGGACTTGGCGCCCGG	37:C>T	37	1	0.982079	0.032258	0.967742	0.017921	0.014337	0.0352	0.062435	0.048817	39.4702	8.63636	1	0	0	0	0	0	0	0	0	0	0	0	0	0	0	0	0	0	0	0	0	0	0	0	0	0	0	0	0	0	0	0	0
28945947|F|0-55:G>A-55:G>A	28945947	TGCAGCTCCTGTTGGTGGGTCGTAGCTTACAACTAGCTCCGACTATACGGAGATGGACGATGCTTTTCC	TGCAGCTCCTGTTGGTGGGTCGTAGCTTACAACTAGCTCCGACTATACGGAGATGGACGATGCTTTTCC	55:G>A	55	1	0.035842	0.985663	0.014337	0.964158	0.021505	0.069115	0.028263	0.048689	5.54545	9.56075	1	1	1	1	1	1	1	1	1	1	1	1	1	1	1	1	1	1	1	1	1	1	1	1	1	1	1	1	1	1	1	1	1
28949705|F|0-23:G>A-23:G>A	28949705	TGCAGTACCGGTATAGCTTTCTCGTGGCTTACAGATCGGAAGAGCGGTTCAGCAGGAATGCCGAGACCG	TGCAGTACCGGTATAGCTTTCTCGTGGCTTAC	23:G>A	23	1	0.989247	0.039427	0.960573	0.010753	0.028674	0.021274	0.075744	0.048509	170.047	54.5833	1	0	0	0	0	0	0	0	0	0	0	0	0	0	0	0	0	0	0	0	0	0	0	0	0	0	0	0	0	0	0	0	0
100035148|F|0-55:A>G-55:A>G	100035148	TGCAGTGGCGCAGCCCAGGGACACGGTTTCAGTGAGGGATCCAGGATACGCTGGTATCTTACAGATCGG	TGCAGTGGCGCAGCCCAGGGACACGGTTTCAGTGAGGGATCCAGGATACGCTGGTATCTTAC	55:A>G	55	1	0.978495	0.02509	0.97491	0.021505	0.003584	0.042086	0.04892	0.045503	160.301	101.75	1	0	0	0	0	0	0	0	0	0	0	0	0	0	0	0	0	0	0	0	0	0	0	0	0	0	0	0	0	0	0	0	0
28947342|F|0-35:A>G-35:A>G	28947342	TGCAGTAAGAGAATCAGCAAGTTACGTACACAAGCATATCATTGGAGACTCACGTTGGCGACCGTAGCA	TGCAGTAAGAGAATCAGCAAGTTACGTACACAAGCATATCATTGGAGACTCACGTTGGCGACCGTAGCA	35:A>G	35	1	0.978495	0.02509	0.97491	0.021505	0.003584	0.042086	0.04892	0.045503	60.0596	30	1	0	0	0	0	0	0	0	0	0	0	0	0	0	0	0	0	0	0	0	0	0	0	0	0	0	0	0	0	0	0	0	0
28947448|F|0-68:C>T-68:C>T	28947448	TGCAGTGCCGTTGGGGTAGGCCATGCAGTTGACCAAGAAATGCATGTCTCCGGTAGGAGTCTTGGAGAC	TGCAGTGCCGTTGGGGTAGGCCATGCAGTTGACCAAGAAATGCATGTCTCCGGTAGGAGTCTTGGAGAC	68:C>T	68	1	0.978495	0.02509	0.97491	0.021505	0.003584	0.042086	0.04892	0.045503	38.0345	13.875	1	0	0	0	0	0	0	0	0	0	0	0	0	0	0	0	0	0	0	0	0	0	0	0	0	0	0	0	0	0	0	0	0
28947954|F|0-13:A>G-13:A>G	28947954	TGCAGGTTCTCCAATAGACCAGCCTCAGCCGCAACATCCTCCAGCGGGCTGCCCTTCTCTACCATATGC	TGCAGGTTCTCCAATAGACCAGCCTCAGCCGCAACATCCTCCAGCGGGCTGCCCTTCTCTACCATATGC	13:A>G	13	1	0.978495	0.02509	0.97491	0.021505	0.003584	0.042086	0.04892	0.045503	52.3918	31.75	1	0	0	0	0	0	0	0	0	0	0	0	0	0	0	0	0	0	2	0	0	0	0	0	0	0	0	0	0	0	0	0	0
28948624|F|0-46:G>A-46:G>A	28948624	TGCAGAATAGTCAGAGTTGGGCAACTGGCGGGGTTGCACGGATGTAGTAACGCACCGTTCTGCGCCGAC	TGCAGAATAGTCAGAGTTGGGCAACTGGCGGGGTTGCACGGATGTAGTAACGCACCGTTCTGCGCCGAC	46:G>A	46	1	0.978495	0.02509	0.97491	0.021505	0.003584	0.042086	0.04892	0.045503	68.9781	39.5	1	0	0	0	2	0	0	0	0	0	0	0	0	0	0	0	0	0	0	0	0	0	0	0	0	0	0	0	0	0	0	0	0
28948779|F|0-8:C>T-8:C>T	28948779	TGCAGTGGCTGATTGCCCGTGCCAGCAAGTAAGATGTTGTGGTGTTCGTATTTCGATCCGTCGATAACG	TGCAGTGGCTGATTGCCCGTGCCAGCAAGTAAGATGTTGTGGTGTTCGTATTTCGATCCGTCGATAACG	8:C>T	8	1	0.978495	0.02509	0.97491	0.021505	0.003584	0.042086	0.04892	0.045503	71.1097	49.5	1	0	0	0	0	0	0	0	0	0	0	0	0	0	0	0	0	0	0	0	0	0	0	0	0	0	0	0	0	0	0	0	0
28949356|F|0-66:A>G-66:A>G	28949356	TGCAGGTTTACCGCTCAAGGAGAAGCTGATAACATGCTTTTGGATTGCGCTGAACACGCTCTCAACACT	TGCAGGTTTACCGCTCAAGGAGAAGCTGATAACATGCTTTTGGATTGCGCTGAACACGCTCTCAACACT	66:A>G	66	1	0.978495	0.02509	0.97491	0.021505	0.003584	0.042086	0.04892	0.045503	64.1912	42.875	1	0	0	0	0	0	0	0	0	0	0	0	0	0	0	0	0	0	0	0	0	0	0	0	0	0	0	0	0	0	0	0	0
28949614|F|0-12:C>T-12:C>T	28949614	TGCAGGCGAGGTCCTCGTTACAGATCGGAAGAGCGGTTCAGCAGGAATGCCGAGACCGATCTCGTATGC	TGCAGGCGAGGTCCTCGTTAC	12:C>T	12	1	0.978495	0.02509	0.97491	0.021505	0.003584	0.042086	0.04892	0.045503	153.947	80.625	1	0	0	0	0	0	0	0	0	0	0	0	0	0	0	0	0	0	0	0	0	0	0	0	0	0	0	0	0	0	0	0	0
28949742|F|0-20:T>C-20:T>C	28949742	TGCAGTGCTTTTGATCCGTATCCCATGTTGGCGTACTCTGGGTTTGTCGCTATCCGCACTACGCGTGCA	TGCAGTGCTTTTGATCCGTATCCCATGTTGGCGTACTCTGGGTTTGTCGCTATCCGCACTACGCGTGCA	20:T>C	20	1	0.978495	0.02509	0.97491	0.021505	0.003584	0.042086	0.04892	0.045503	75.1034	47.75	1	0	0	0	0	0	0	0	0	0	0	0	0	0	0	2	0	0	0	0	0	0	0	0	0	0	0	0	0	0	0	0	0
36345735|F|0-37:G>A-37:G>A	36345735	TGCAGACGATGGTCGATTTGCCTGTCTCTGTCGATGGGTGCCATATTTTTTGACACTTGCTGCTCCTGT	TGCAGACGATGGTCGATTTGCCTGTCTCTGTCGATGGGTGCCATATTTTTTGACACTTGCTGCTCCTGT	37:G>A	37	1	0.978495	0.02509	0.97491	0.021505	0.003584	0.042086	0.04892	0.045503	8.75549	6.5	1	0	0	0	0	0	0	0	0	0	0	0	0	0	0	0	0	0	0	0	0	0	0	0	0	0	0	0	0	0	0	0	0
41805254|F|0-6:G>C-6:G>C	41805254	TGCAGAGGCGAACTATTGACTCAGCTGTCTGAAGATGTCTCAATATTTCTCGTTGTGCCTCAAATAGGG	TGCAGAGGCGAACTATTGACTCAGCTGTCTGAAGATGTCTCAATATTTCTCGTTGTGCCTCAAATAGGG	6:G>C	6	1	0.978495	0.02509	0.97491	0.021505	0.003584	0.042086	0.04892	0.045503	100.216	66	1	0	0	0	0	0	0	0	0	0	0	0	0	0	0	0	0	0	0	0	0	0	0	0	0	0	0	0	0	0	0	0	0
41805382|F|0-53:G>A-53:G>A	41805382	TGCAGGTTTCCGGCTTTGTTTCCTTTATCGAGCAGCTCAAGAAATGCAACGACGGTGAAGAAAGCAGCA	TGCAGGTTTCCGGCTTTGTTTCCTTTATCGAGCAGCTCAAGAAATGCAACGACGGTGAAGAAAGCAGCA	53:G>A	53	1	0.978495	0.02509	0.97491	0.021505	0.003584	0.042086	0.04892	0.045503	84.7116	52.25	1	0	0	0	0	0	0	0	0	0	0	0	0	0	0	0	0	0	0	0	0	0	0	0	0	0	0	0	0	0	0	0	0
41805626|F|0-5:C>A-5:C>A	41805626	TGCAGCTGGCTGTCTTGTGCTCCGTATGCGATCGAACGAGATCTGCCATGTCACAAAGACAGAGTTGCT	TGCAGCTGGCTGTCTTGTGCTCCGTATGCGATCGAACGAGATCTGCCATGTCACAAAGACAGAGTTGCT	5:C>A	5	1	0.978495	0.02509	0.97491	0.021505	0.003584	0.042086	0.04892	0.045503	79.953	62.625	1	0	0	0	0	0	0	0	0	0	0	0	0	0	0	0	0	0	0	0	0	0	0	0	0	0	0	0	0	0	0	0	0
41805649|F|0-43:T>C-43:T>C	41805649	TGCAGGGTACGGTGGTATAGTGTAGTGTTGTACCCGTAAGGTTTCATAGCAAAAGATCGATCACATATC	TGCAGGGTACGGTGGTATAGTGTAGTGTTGTACCCGTAAGGTTTCATAGCAAAAGATCGATCACATATC	43:T>C	43	1	0.978495	0.02509	0.97491	0.021505	0.003584	0.042086	0.04892	0.045503	56.605	38.5	1	0	0	0	0	0	0	0	0	0	0	0	0	0	0	0	0	0	0	0	0	0	0	0	0	0	0	0	0	0	0	0	0
41805670|F|0-59:C>T-59:C>T	41805670	TGCAGTGCAATGGGCTGTCTAGCCGCCGCATCGCGCATGACATGGTCCTTTGCGCGCGACCGCGGCCTC	TGCAGTGCAATGGGCTGTCTAGCCGCCGCATCGCGCATGACATGGTCCTTTGCGCGCGACCGCGGCCTC	59:C>T	59	1	0.978495	0.02509	0.97491	0.021505	0.003584	0.042086	0.04892	0.045503	108.539	63.875	1	0	0	0	0	0	0	0	0	0	0	0	0	0	0	0	0	0	0	0	0	0	0	0	0	0	0	0	0	0	0	0	0
41805790|F|0-65:C>T-65:C>T	41805790	TGCAGTTGCTCAAGGTATTCTTCTGTCGGAGCTTTACTCTGTGGGCAAAAGAATGCCACTGATGGCCTG	TGCAGTTGCTCAAGGTATTCTTCTGTCGGAGCTTTACTCTGTGGGCAAAAGAATGCCACTGATGGCCTG	65:C>T	65	1	0.978495	0.02509	0.97491	0.021505	0.003584	0.042086	0.04892	0.045503	127.734	91.125	1	0	0	0	0	0	0	0	0	0	0	0	0	0	0	0	0	0	0	0	0	0	0	0	0	0	0	0	0	0	0	0	0
41805985|F|0-11:C>T-11:C>T	41805985	TGCAGGTTGGGCTGTTGACCTGCAAAACTACATACAACGCTGATGAAGTCAACGGTTATTTTGACGACG	TGCAGGTTGGGCTGTTGACCTGCAAAACTACATACAACGCTGATGAAGTCAACGGTTATTTTGACGACG	11:C>T	11	1	0.978495	0.02509	0.97491	0.021505	0.003584	0.042086	0.04892	0.045503	202.699	76.5	1	0	0	0	0	0	0	0	0	0	0	0	0	0	0	0	0	0	0	0	0	0	0	0	0	0	0	0	0	0	0	0	0
41806074|F|0-31:C>T-31:C>T	41806074	TGCAGCTGAGCGTGGCTGATATCTTCCGACACCCCACTCTTGCAGTCCTGGCCTGTGTGCAGCCTAGCC	TGCAGCTGAGCGTGGCTGATATCTTCCGACACCCCACTCTTGCAGTCCTGGCCTGTGTGCAGCCTAGCC	31:C>T	31	1	0.978495	0.02509	0.97491	0.021505	0.003584	0.042086	0.04892	0.045503	115.354	72.25	1	0	0	0	0	0	0	0	0	0	0	0	0	0	0	0	0	0	0	0	0	0	0	0	0	0	0	0	0	0	0	0	0
28946524|F|0-48:T>C-48:T>C	28946524	TGCAGCATCGTGGTGTCGACAATGAGTCTTTTCACTGTAGGCTCACAATTCATACCTCTGAGTATAAAA	TGCAGCATCGTGGTGTCGACAATGAGTCTTTTCACTGTAGGCTCACAATTCATACCTCTGAGTATAAAA	48:T>C	48	1	0.032258	0.985663	0.014337	0.967742	0.017921	0.062435	0.028263	0.045349	9.1	13.2305	1	1	1	1	1	1	1	1	1	1	1	1	1	1	1	2	1	1	1	1	1	1	1	1	1	1	1	1	1	1	1	1	1
28950076|F|0-21:A>G-21:A>G	28950076	TGCAGCTACCCGTCACGCCCCACCTTCTCATTCCACTACCTTCCATACCATATCCGCTTACAGATCGGA	TGCAGCTACCCGTCACGCCCCACCTTCTCATTCCACTACCTTCCATACCATATCCGCTTAC	21:A>G	21	1	0.032258	0.985663	0.014337	0.967742	0.017921	0.062435	0.028263	0.045349	45.4444	99.0994	1	1	1	1	1	1	1	1	1	1	1	1	1	1	1	1	1	1	1	1	1	1	1	1	1	1	1	1	1	1	1	1	1
100012787|F|0-8:C>T-8:C>T	100012787	TGCAGATCCGATGGCGTTGATTTCAAATGCAAACCGCGTTCTGTGGCGCTCTTTCCCACGGCCAGAGAG	TGCAGATCCGATGGCGTTGATTTCAAATGCAAACCGCGTTCTGTGGCGCTCTTTCCCACGGCCAGAGAG	8:C>T	8	1	0.021505	0.978495	0.021505	0.978495	0	0.042086	0.042086	0.042086	21.1429	6.00946	1	1	1	1	1	1	1	1	1	1	1	1	1	1	1	1	1	1	1	1	1	1	1	1	1	1	1	1	1	1	1	1	1
28949905|F|0-52:A>C-52:A>C	28949905	TGCAGTATCTAGGGAACGAGCCAGGTGGGTGGTTCTTAGAAGAGAAGGAAATATCAACTGCATAGTCCT	TGCAGTATCTAGGGAACGAGCCAGGTGGGTGGTTCTTAGAAGAGAAGGAAATATCAACTGCATAGTCCT	52:A>C	52	1	0.978495	0.021505	0.978495	0.021505	0	0.042086	0.042086	0.042086	85.0188	68.1429	1	0	0	0	0	0	0	0	0	0	0	0	0	0	0	0	0	0	0	0	0	0	0	0	0	0	0	0	0	0	0	0	0
100027882|F|0-35:C>T-35:C>T	100027882	TGCAGTGCATGTTACATCGCCGTCTTCAGCAAGAACTACGTGTGATGAAAGTGGCCATACAATTCAATT	TGCAGTGCATGTTACATCGCCGTCTTCAGCAAGAACTACGTGTGATGAAAGTGGCCATACAATTCAATT	35:C>T	35	1	0.978495	0.021505	0.978495	0.021505	0	0.042086	0.042086	0.042086	82.768	57.2857	1	0	0	0	0	0	0	0	0	0	0	0	0	0	0	0	0	0	0	0	0	0	0	0	0	0	0	0	0	0	0	0	0
100029933|F|0-11:C>T-11:C>T	100029933	TGCAGAAGAGGCTTCACGCTTACAGATCGGAAGAGCGGTTCAGCAGGAATGCCGAGACCGATCTCGTAT	TGCAGAAGAGGCTTCACGCTTAC	11:C>T	11	1	0.978495	0.021505	0.978495	0.021505	0	0.042086	0.042086	0.042086	56.8025	19.7143	1	0	0	0	0	0	0	0	0	0	0	0	0	0	0	0	0	0	0	0	0	0	0	0	0	0	0	0	0	0	0	0	0
64866877|F|0-5:G>A-5:G>A	64866877	TGCAGGGAAAATGGCCAGAAAACGCCTTTTCCCACCCGTTTGGCCCGTCATCAGCGCATTGGCAGGGCT	TGCAGGGAAAATGGCCAGAAAACGCCTTTTCCCACCCGTTTGGCCCGTCATCAGCGCATTGGCAGGGCT	5:G>A	5	1	0.978495	0.021505	0.978495	0.021505	0	0.042086	0.042086	0.042086	186.752	152.429	1	0	0	0	0	0	0	0	0	0	0	0	0	0	0	0	0	0	0	0	0	0	0	0	0	0	0	0	0	0	0	0	0
100037346|F|0-24:T>C-24:T>C	100037346	TGCAGTGAAGCCCTGGCTTGAGACTGACTCTGAAAGTGAGCTATTACAGATCGGAAGAGCGGTTCAGCA	TGCAGTGAAGCCCTGGCTTGAGACTGACTCTGAAAGTGAGCTATTAC	24:T>C	24	1	0.978495	0.021505	0.978495	0.021505	0	0.042086	0.042086	0.042086	248.414	161.571	1	0	0	0	0	0	0	0	0	0	0	0	0	0	0	0	0	0	0	0	0	0	0	0	0	0	0	0	0	0	0	0	0
28945729|F|0-29:A>G-29:A>G	28945729	TGCAGTGCGATAAACACGAGATACACGGTATAGGTGACTTTGCCGGCTTGGTCGCGGTCGGCGTTGAGA	TGCAGTGCGATAAACACGAGATACACGGTATAGGTGACTTTGCCGGCTTGGTCGCGGTCGGCGTTGAGA	29:A>G	29	1	0.978495	0.021505	0.978495	0.021505	0	0.042086	0.042086	0.042086	12.6175	9.71429	1	0	0	0	0	0	0	0	0	0	0	0	0	0	0	0	0	0	0	0	0	0	0	0	0	0	0	0	0	0	0	0	0
28946173|F|0-8:C>T-8:C>T	28946173	TGCAGATACCGGAAGCACACTCCAAATACCAGTTTGAATTCATCCTCGCGGAAGTTTTTGAAGAGCTCC	TGCAGATACCGGAAGCACACTCCAAATACCAGTTTGAATTCATCCTCGCGGAAGTTTTTGAAGAGCTCC	8:C>T	8	1	0.978495	0.021505	0.978495	0.021505	0	0.042086	0.042086	0.042086	12.6175	10.1429	1	0	0	0	0	0	0	0	0	0	0	0	0	0	0	0	0	0	0	0	0	0	0	0	0	0	0	0	0	0	0	0	0
28946295|F|0-37:T>G-37:T>G	28946295	TGCAGGCGGAACACAGACGATGAAGGTTGATGTGATATACGGCAAGCGTTGAAGGGACCATGGTGGTTG	TGCAGGCGGAACACAGACGATGAAGGTTGATGTGATATACGGCAAGCGTTGAAGGGACCATGGTGGTTG	37:T>G	37	1	0.978495	0.021505	0.978495	0.021505	0	0.042086	0.042086	0.042086	12.0219	10.8571	1	0	0	0	0	0	0	0	0	0	0	0	0	0	0	0	0	0	0	0	0	0	0	0	0	0	0	0	0	0	0	0	0
28946500|F|0-31:A>G-31:A>G	28946500	TGCAGATTCCGATACACCGATGCTATGCAGGAGACTAAGCTGACTATACCTGATGCTCCCGGAAGGATC	TGCAGATTCCGATACACCGATGCTATGCAGGAGACTAAGCTGACTATACCTGATGCTCCCGGAAGGATC	31:A>G	31	1	0.978495	0.021505	0.978495	0.021505	0	0.042086	0.042086	0.042086	19.5141	25.8571	1	0	0	0	0	0	0	0	0	0	0	0	0	0	0	0	0	0	0	0	0	0	0	0	0	0	0	0	0	0	0	0	0
28946669|F|0-24:C>T-24:C>T	28946669	TGCAGGTCTATCAAATACTTTGTACAACGGCAATGTTCCACCGACACCCGACAGTGCCGCAGCGTTCAA	TGCAGGTCTATCAAATACTTTGTACAACGGCAATGTTCCACCGACACCCGACAGTGCCGCAGCGTTCAA	24:C>T	24	1	0.978495	0.021505	0.978495	0.021505	0	0.042086	0.042086	0.042086	27.2006	18.2857	1	0	0	0	0	0	0	0	0	0	0	0	0	0	0	0	0	0	0	0	0	0	0	0	0	0	0	0	0	0	0	0	0
28946686|F|0-20:C>A-20:C>A	28946686	TGCAGTACATTAGCGAGGAACTCAAAGAAAACAGCCTTGCCAGGCACCGAGCAGACTTGGGTCTTTCCA	TGCAGTACATTAGCGAGGAACTCAAAGAAAACAGCCTTGCCAGGCACCGAGCAGACTTGGGTCTTTCCA	20:C>A	20	1	0.978495	0.021505	0.978495	0.021505	0	0.042086	0.042086	0.042086	16.6771	13.4286	1	0	0	0	0	0	0	0	0	0	0	0	0	0	0	0	0	0	0	0	0	0	0	0	0	0	0	0	0	0	0	0	0
28946747|F|0-29:A>G-29:A>G	28946747	TGCAGTTGTACCCGTCTGAGCCTCACCAGACCATGTCGACGTACTCATTGTCTAGTGTCGCTTGGCATG	TGCAGTTGTACCCGTCTGAGCCTCACCAGACCATGTCGACGTACTCATTGTCTAGTGTCGCTTGGCATG	29:A>G	29	1	0.978495	0.021505	0.978495	0.021505	0	0.042086	0.042086	0.042086	35.8965	25.7143	1	0	0	0	0	0	0	0	0	0	0	0	0	0	0	0	0	0	0	0	0	0	0	0	0	0	0	0	0	0	0	0	0
28946843|F|0-38:C>T-38:C>T	28946843	TGCAGACTGACTTTTTCTCGTATCCTTACGAGCATCTACTCATGGTACAAGAATATTGGCAGAAGCCAA	TGCAGACTGACTTTTTCTCGTATCCTTACGAGCATCTACTCATGGTACAAGAATATTGGCAGAAGCCAA	38:C>T	38	1	0.978495	0.021505	0.978495	0.021505	0	0.042086	0.042086	0.042086	18.5204	15.2857	1	0	0	0	0	0	0	0	0	0	0	0	0	0	0	0	0	0	0	0	0	0	0	0	0	0	0	0	0	0	0	0	0
28946942|F|0-36:T>C-36:T>C	28946942	TGCAGCGTAAAGCACAAAAGGCACTGCATAACCCTATAACATTCCAAGCCTTTCCCACTGGATAAACGG	TGCAGCGTAAAGCACAAAAGGCACTGCATAACCCTATAACATTCCAAGCCTTTCCCACTGGATAAACGG	36:T>C	36	1	0.978495	0.021505	0.978495	0.021505	0	0.042086	0.042086	0.042086	34.9655	29.8571	1	0	0	0	0	0	0	0	0	0	0	0	0	0	0	0	0	0	0	0	0	0	0	0	0	0	0	0	0	0	0	0	0
28946990|F|0-48:G>C-48:G>C	28946990	TGCAGGCGTGAGGATGGCGCAGGAAACTAGTTCTGCAAGGGAGGAGGCGGAGGCGTGGACAAAGGCTAT	TGCAGGCGTGAGGATGGCGCAGGAAACTAGTTCTGCAAGGGAGGAGGCGGAGGCGTGGACAAAGGCTAT	48:G>C	48	1	0.978495	0.021505	0.978495	0.021505	0	0.042086	0.042086	0.042086	22.3041	13.8571	1	0	0	0	0	0	0	0	0	0	0	0	0	0	0	0	0	0	0	0	0	0	0	0	0	0	0	0	0	0	0	0	0
28947033|F|0-5:T>C-5:T>C	28947033	TGCAGTCAGGTACTTTGATCCATCATCTAGGCACTGGAAGGAAGAGATGTTTGGTAGCTTGTTGGTATT	TGCAGTCAGGTACTTTGATCCATCATCTAGGCACTGGAAGGAAGAGATGTTTGGTAGCTTGTTGGTATT	5:T>C	5	1	0.978495	0.021505	0.978495	0.021505	0	0.042086	0.042086	0.042086	26.511	15	1	0	0	0	0	0	0	0	0	0	0	0	0	0	0	0	0	0	0	0	0	0	0	0	0	0	0	0	0	0	0	0	0
28947282|F|0-13:G>A-13:G>A	28947282	TGCAGCTGACGGAGCGACGGCAAGATGCAGGTCAGCTTCGGGACCAGCACTACTTAGCAGCACTACCGC	TGCAGCTGACGGAGCGACGGCAAGATGCAGGTCAGCTTCGGGACCAGCACTACTTAGCAGCACTACCGC	13:G>A	13	1	0.978495	0.021505	0.978495	0.021505	0	0.042086	0.042086	0.042086	24.9373	24.5714	1	0	0	0	0	0	0	0	0	0	0	0	0	0	0	0	0	0	0	0	0	0	0	0	0	0	0	0	0	0	0	0	0
28947321|F|0-18:C>T-18:C>T	28947321	TGCAGGGCAGAAGATATACGGTGAGGTGTATTGGAATCCGCCAGGTGAGAGGTCATTGAACAGACTGCG	TGCAGGGCAGAAGATATACGGTGAGGTGTATTGGAATCCGCCAGGTGAGAGGTCATTGAACAGACTGCG	18:C>T	18	1	0.978495	0.021505	0.978495	0.021505	0	0.042086	0.042086	0.042086	23.2508	18.8571	1	0	0	0	0	0	0	0	0	0	0	0	0	0	0	0	0	0	0	0	0	0	0	0	0	0	0	0	0	0	0	0	0
28947328|F|0-30:C>A-30:C>A	28947328	TGCAGGGTCTAAAATGCTCTAGTGCGAATACACACCGAATAAAAGAAGAAGCGGTGGGGAACCTACTCC	TGCAGGGTCTAAAATGCTCTAGTGCGAATACACACCGAATAAAAGAAGAAGCGGTGGGGAACCTACTCC	30:C>A	30	1	0.978495	0.021505	0.978495	0.021505	0	0.042086	0.042086	0.042086	27.7398	21.7143	1	0	0	0	0	0	0	0	0	0	0	0	0	0	0	0	0	0	0	0	0	0	0	0	0	0	0	0	0	0	0	0	0
28947332|F|0-30:G>A-30:G>A	28947332	TGCAGGTATGGAGTCTGGGCTACCACGCAGGAGGGGCCGAAAGTACTAATCTCTCTATCAATTTCTTCT	TGCAGGTATGGAGTCTGGGCTACCACGCAGGAGGGGCCGAAAGTACTAATCTCTCTATCAATTTCTTCT	30:G>A	30	1	0.978495	0.021505	0.978495	0.021505	0	0.042086	0.042086	0.042086	22.2351	17.7143	1	0	0	0	0	0	0	0	0	0	0	0	0	0	0	0	0	0	0	0	0	0	0	0	0	0	0	0	0	0	0	0	0
28947334|F|0-39:A>G-39:A>G	28947334	TGCAGGTGGCGGTCTCGAGTCGTGGCTGAATGTGGAAGGATTCATACAAGGCATGACCAAAGTCGGTAT	TGCAGGTGGCGGTCTCGAGTCGTGGCTGAATGTGGAAGGATTCATACAAGGCATGACCAAAGTCGGTAT	39:A>G	39	1	0.978495	0.021505	0.978495	0.021505	0	0.042086	0.042086	0.042086	27.8777	18.2857	1	0	0	0	0	0	0	0	0	0	0	0	0	0	0	0	0	0	0	0	0	0	0	0	0	0	0	0	0	0	0	0	0
28947344|F|0-36:C>T-36:C>T	28947344	TGCAGTACATACAGTCCGCGGAGCATTTCACTTTGTCGCCCGTGCATGAGTATGGGGTTGCCAGCATCC	TGCAGTACATACAGTCCGCGGAGCATTTCACTTTGTCGCCCGTGCATGAGTATGGGGTTGCCAGCATCC	36:C>T	36	1	0.978495	0.021505	0.978495	0.021505	0	0.042086	0.042086	0.042086	36.5705	24.7143	1	0	0	0	0	0	0	0	0	0	0	0	0	0	0	0	0	0	0	0	0	0	0	0	0	0	0	0	0	0	0	0	0
28947357|F|0-12:T>C-12:T>C	28947357	TGCAGTCGACATTACACGCAATAGGTCGTCCCTGGAGCAGTATGCGGCAGAGCACCTGCCGGATGCTAA	TGCAGTCGACATTACACGCAATAGGTCGTCCCTGGAGCAGTATGCGGCAGAGCACCTGCCGGATGCTAA	12:T>C	12	1	0.978495	0.021505	0.978495	0.021505	0	0.042086	0.042086	0.042086	13.8119	10.4286	1	0	0	0	0	0	0	0	0	0	0	0	0	0	0	0	0	0	0	0	0	0	0	0	0	0	0	0	0	0	0	0	0
28947370|F|0-62:A>C-62:A>C	28947370	TGCAGTGCCAATGTCTTGAACTTCAACCAAGCTGATATTGCGAACACCTGTATTCCAAACGGAGGGGTT	TGCAGTGCCAATGTCTTGAACTTCAACCAAGCTGATATTGCGAACACCTGTATTCCAAACGGAGGGGTT	62:A>C	62	1	0.978495	0.021505	0.978495	0.021505	0	0.042086	0.042086	0.042086	25.3291	5.14286	1	0	0	0	0	0	0	0	0	0	0	0	0	0	0	0	0	0	0	0	0	0	0	0	0	0	0	0	0	0	0	0	0
28947458|F|0-5:A>C-5:A>C	28947458	TGCAGAAATAGTCGCAGAGCTTCCCATGGATCCCTTGTGTGGTGGTTGCGATTGGGCAGCAGGTAATGC	TGCAGAAATAGTCGCAGAGCTTCCCATGGATCCCTTGTGTGGTGGTTGCGATTGGGCAGCAGGTAATGC	5:A>C	5	1	0.978495	0.021505	0.978495	0.021505	0	0.042086	0.042086	0.042086	36.1035	29.7143	1	0	0	0	0	0	0	0	0	0	0	0	0	0	0	0	0	0	0	0	0	0	0	0	0	0	0	0	0	0	0	0	0
28947509|F|0-51:C>T-51:C>T	28947509	TGCAGAGGTTGCTGAGACCGTGCTTGGACCGATCAAGGTACCTAGTCCGCTCGTTGAGAAGAAAGTAGT	TGCAGAGGTTGCTGAGACCGTGCTTGGACCGATCAAGGTACCTAGTCCGCTCGTTGAGAAGAAAGTAGT	51:C>T	51	1	0.978495	0.021505	0.978495	0.021505	0	0.042086	0.042086	0.042086	18.7398	12.2857	1	0	0	0	0	0	0	0	0	0	0	0	0	0	0	0	0	0	0	0	0	0	0	0	0	0	0	0	0	0	0	0	0
28947598|F|0-48:G>C-48:G>C	28947598	TGCAGCTCCGACGGATATGGTGTTGACGGGCATGGTGACTCTGGGCTTGGGCTTCAGGGGTCGCCGAGC	TGCAGCTCCGACGGATATGGTGTTGACGGGCATGGTGACTCTGGGCTTGGGCTTCAGGGGTCGCCGAGC	48:G>C	48	1	0.978495	0.021505	0.978495	0.021505	0	0.042086	0.042086	0.042086	26.8527	16.7143	1	0	0	0	0	0	0	0	0	0	0	0	0	0	0	0	0	0	0	0	0	0	0	0	0	0	0	0	0	0	0	0	0
28947608|F|0-5:C>T-5:C>T	28947608	TGCAGCTGCTTTTAGTTATTTTGCGCCCATCCCTAACGTCCATCATGTCCATCACAATTACTATGTAGA	TGCAGCTGCTTTTAGTTATTTTGCGCCCATCCCTAACGTCCATCATGTCCATCACAATTACTATGTAGA	5:C>T	5	1	0.978495	0.021505	0.978495	0.021505	0	0.042086	0.042086	0.042086	21.185	19.8571	1	0	0	0	0	0	0	0	0	0	0	0	0	0	0	0	0	0	0	0	0	0	0	0	0	0	0	0	0	0	0	0	0
28947614|F|0-35:A>G-35:A>G	28947614	TGCAGCTGTTTCCTGCAATTGCAACAAAAAACAATAGATAGGTAGAGCGAGCATGCGTAGTCGGCGGGC	TGCAGCTGTTTCCTGCAATTGCAACAAAAAACAATAGATAGGTAGAGCGAGCATGCGTAGTCGGCGGGC	35:A>G	35	1	0.978495	0.021505	0.978495	0.021505	0	0.042086	0.042086	0.042086	25.5737	17.7143	1	0	0	0	0	0	0	0	0	0	0	0	0	0	0	0	0	0	0	0	0	0	0	0	0	0	0	0	0	0	0	0	0
28947654|F|0-5:G>A-5:G>A	28947654	TGCAGGGTGATGAGGAGAACGTATGGGGGTTTGGTCAGATGTTGAGTGTGGTTATGCTGTTGTTGCCGG	TGCAGGGTGATGAGGAGAACGTATGGGGGTTTGGTCAGATGTTGAGTGTGGTTATGCTGTTGTTGCCGG	5:G>A	5	1	0.978495	0.021505	0.978495	0.021505	0	0.042086	0.042086	0.042086	21.5078	18.5714	1	0	0	0	0	0	0	0	0	0	0	0	0	0	0	0	0	0	0	0	0	0	0	0	0	0	0	0	0	0	0	0	0
28947675|F|0-56:T>G-56:T>G	28947675	TGCAGTAAGATTCACGTGCTAGCTTTCAATTCTTCCTGTGGCGACTGAAGGCAACATTTTTTTCCTGTC	TGCAGTAAGATTCACGTGCTAGCTTTCAATTCTTCCTGTGGCGACTGAAGGCAACATTTTTTTCCTGTC	56:T>G	56	1	0.978495	0.021505	0.978495	0.021505	0	0.042086	0.042086	0.042086	33.1599	21.4286	1	0	0	0	0	0	0	0	0	0	0	0	0	0	0	0	0	0	0	0	0	0	0	0	0	0	0	0	0	0	0	0	0
28947724|F|0-24:C>T-24:C>T	28947724	TGCAGTTACTGGGACACGGTTGGCCTCGAGGGTCTTGTTGCCGTTCACGGTGACGAAAAGGCGGTACAT	TGCAGTTACTGGGACACGGTTGGCCTCGAGGGTCTTGTTGCCGTTCACGGTGACGAAAAGGCGGTACAT	24:C>T	24	1	0.978495	0.021505	0.978495	0.021505	0	0.042086	0.042086	0.042086	28.5674	24.7143	1	0	0	0	0	0	0	0	0	0	0	0	0	0	0	0	0	0	0	0	0	0	0	0	0	0	0	0	0	0	0	0	0
28947803|F|0-52:C>A-52:C>A	28947803	TGCAGACATATGGTCCGTTCAAGAACATCAAGGTTCGCTTCGCCGGTGTCGTCCTGCCTGGCCAGACAC	TGCAGACATATGGTCCGTTCAAGAACATCAAGGTTCGCTTCGCCGGTGTCGTCCTGCCTGGCCAGACAC	52:C>A	52	1	0.978495	0.021505	0.978495	0.021505	0	0.042086	0.042086	0.042086	24.8527	19.2857	1	0	0	0	0	0	0	0	0	0	0	0	0	0	0	0	0	0	0	0	0	0	0	0	0	0	0	0	0	0	0	0	0
28947820|F|0-30:C>A-30:C>A	28947820	TGCAGAGATGAGCCCAGTATTCCATGTATGCTTCATCAGTGATGAACCTTGAAGCCAGTGTTAGTGCGG	TGCAGAGATGAGCCCAGTATTCCATGTATGCTTCATCAGTGATGAACCTTGAAGCCAGTGTTAGTGCGG	30:C>A	30	1	0.978495	0.021505	0.978495	0.021505	0	0.042086	0.042086	0.042086	39.7868	21.7143	1	0	0	0	0	0	0	0	0	0	0	0	0	0	0	0	0	0	0	0	0	0	0	0	0	0	0	0	0	0	0	0	0
28947822|F|0-41:T>C-41:T>C	28947822	TGCAGAGATTTGGGCGCTTTGTCAGAGTCAGGTACGTACGATACAACACACAGCGGCTGGACACTGTAC	TGCAGAGATTTGGGCGCTTTGTCAGAGTCAGGTACGTACGATACAACACACAGCGGCTGGACACTGTAC	41:T>C	41	1	0.978495	0.021505	0.978495	0.021505	0	0.042086	0.042086	0.042086	50.0564	33.7143	1	0	0	0	0	0	0	0	0	0	0	0	0	0	0	0	0	0	0	0	0	0	0	0	0	0	0	0	0	0	0	0	0
28947899|F|0-41:T>G-41:T>G	28947899	TGCAGCTGCGTCTCTTGAAAAATGAGTGCGACCAAGTATATTTGTGGTGTGTGGGTTGAAATCGGGGGA	TGCAGCTGCGTCTCTTGAAAAATGAGTGCGACCAAGTATATTTGTGGTGTGTGGGTTGAAATCGGGGGA	41:T>G	41	1	0.021505	0.978495	0.021505	0.978495	0	0.042086	0.042086	0.042086	20.8571	31.5016	1	1	1	1	1	1	1	1	1	1	1	1	1	1	1	1	1	1	1	1	1	1	1	1	1	1	1	1	1	1	1	1	1
28947932|F|0-56:T>C-56:T>C	28947932	TGCAGGGAACAGCCGGGCGAGTTCCATTCGAGGAGGCAATCATTAGTGGAAATGGGTGTGGTTCTTTTT	TGCAGGGAACAGCCGGGCGAGTTCCATTCGAGGAGGCAATCATTAGTGGAAATGGGTGTGGTTCTTTTT	56:T>C	56	1	0.978495	0.021505	0.978495	0.021505	0	0.042086	0.042086	0.042086	38.7398	30.5714	1	0	0	0	0	0	0	0	0	0	0	0	0	0	0	0	0	0	0	0	0	0	0	0	0	0	0	0	0	0	0	0	0
28947951|F|0-11:C>T-11:C>T	28947951	TGCAGGTCTTGCCCAGGAAGAAGTGAGTGCAACATACACGACGAGTTGTGCATGGCTAACAGAACAAAG	TGCAGGTCTTGCCCAGGAAGAAGTGAGTGCAACATACACGACGAGTTGTGCATGGCTAACAGAACAAAG	11:C>T	11	1	0.978495	0.021505	0.978495	0.021505	0	0.042086	0.042086	0.042086	20.5329	15.2857	1	0	0	0	0	0	0	0	0	0	0	0	0	0	0	0	0	0	0	0	0	0	0	0	0	0	0	0	0	0	0	0	0
28947952|F|0-7:G>C-7:G>C	28947952	TGCAGGTGCGCGGTACCGCGGATTTCGAAATCGAAGCTTTTCCAGATACCGTTCCCAACTTGAGAAATC	TGCAGGTGCGCGGTACCGCGGATTTCGAAATCGAAGCTTTTCCAGATACCGTTCCCAACTTGAGAAATC	7:G>C	7	1	0.978495	0.021505	0.978495	0.021505	0	0.042086	0.042086	0.042086	47.1473	37	1	0	0	0	0	0	0	0	0	0	0	0	0	0	0	0	0	0	0	0	0	0	0	0	0	0	0	0	0	0	0	0	0
28948075|F|0-63:T>A-63:T>A	28948075	TGCAGAATATCCTCGTTGACGAAGAGGGTAACATCACGGGTATTATCGACTGGGACAATGCAATTGCAG	TGCAGAATATCCTCGTTGACGAAGAGGGTAACATCACGGGTATTATCGACTGGGACAATGCAATTGCAG	63:T>A	63	1	0.978495	0.021505	0.978495	0.021505	0	0.042086	0.042086	0.042086	30.3386	20.2857	1	0	0	0	0	0	0	0	0	0	0	0	0	0	0	0	0	0	0	0	0	0	0	0	0	0	0	0	0	0	0	0	0
28948111|F|0-40:C>T-40:C>T	28948111	TGCAGATCCGCATCAACAGGCATTCCGATCGTAAGATCAACATGTCTTGGAATGGCCGCAAGAAGTTCT	TGCAGATCCGCATCAACAGGCATTCCGATCGTAAGATCAACATGTCTTGGAATGGCCGCAAGAAGTTCT	40:C>T	40	1	0.978495	0.021505	0.978495	0.021505	0	0.042086	0.042086	0.042086	48.232	35	1	0	0	0	0	0	0	0	0	0	0	0	0	0	0	0	0	0	0	0	0	0	0	0	0	0	0	0	0	0	0	0	0
28948139|F|0-5:C>T-5:C>T	28948139	TGCAGCCCACGCACACATACACTAACAACCCACAGATCATCTTCCACTCGCAAGAAAAACAATACATCA	TGCAGCCCACGCACACATACACTAACAACCCACAGATCATCTTCCACTCGCAAGAAAAACAATACATCA	5:C>T	5	1	0.978495	0.021505	0.978495	0.021505	0	0.042086	0.042086	0.042086	49.8182	38.7143	1	0	0	0	0	0	0	0	0	0	0	0	0	0	0	0	0	0	0	0	0	0	0	0	0	0	0	0	0	0	0	0	0
28948209|F|0-53:G>A-53:G>A	28948209	TGCAGGCGCTGCGGATGAACTTCCACCGGGAAGGGCGGGAAGGCCCATAGATAGGCGGATCTTGTTCGC	TGCAGGCGCTGCGGATGAACTTCCACCGGGAAGGGCGGGAAGGCCCATAGATAGGCGGATCTTGTTCGC	53:G>A	53	1	0.978495	0.021505	0.978495	0.021505	0	0.042086	0.042086	0.042086	23.2696	22.2857	1	0	0	0	0	0	0	0	0	0	0	0	0	0	0	0	0	0	0	0	0	0	0	0	0	0	0	0	0	0	0	0	0
28948436|F|0-49:C>T-49:C>T	28948436	TGCAGCATTAGCCGGAGGCTTCCGTGAGAGCGGTGCCGTAAGCCTAGGACCAACAAAGACCGGAGAATC	TGCAGCATTAGCCGGAGGCTTCCGTGAGAGCGGTGCCGTAAGCCTAGGACCAACAAAGACCGGAGAATC	49:C>T	49	1	0.978495	0.021505	0.978495	0.021505	0	0.042086	0.042086	0.042086	45.8809	37	1	0	0	0	0	0	0	0	0	0	0	0	0	0	0	0	0	0	0	0	0	0	0	0	0	0	0	0	0	0	0	0	0
28948466|F|0-32:G>A-32:G>A	28948466	TGCAGCTCGCGCTCGCATGTAAGGTAGCACCAGACTCAGTGCTGTGCAGGAGAGATATGTGAAACTGCC	TGCAGCTCGCGCTCGCATGTAAGGTAGCACCAGACTCAGTGCTGTGCAGGAGAGATATGTGAAACTGCC	32:G>A	32	1	0.978495	0.021505	0.978495	0.021505	0	0.042086	0.042086	0.042086	23.0219	19	1	0	0	0	0	0	0	0	0	0	0	0	0	0	0	0	0	0	0	0	0	0	0	0	0	0	0	0	0	0	0	0	0
28948497|F|0-36:C>G-36:C>G	28948497	TGCAGGCATCCACATTCCAAGGTTTTTGTATTCTTTCTCAAGGCCTCAGGTCTTAGGCAGTATTGTTTG	TGCAGGCATCCACATTCCAAGGTTTTTGTATTCTTTCTCAAGGCCTCAGGTCTTAGGCAGTATTGTTTG	36:C>G	36	1	0.978495	0.021505	0.978495	0.021505	0	0.042086	0.042086	0.042086	46.1661	30.5714	1	0	0	0	0	0	0	0	0	0	0	0	0	0	0	0	0	0	0	0	0	0	0	0	0	0	0	0	0	0	0	0	0
28948613|F|0-13:C>T-13:C>T	28948613	TGCAGCATGCCCGCCATCAATGTTTTTATACATGGCGCGATAGTTGTCCAGTGAATCTGGTCATGTGCA	TGCAGCATGCCCGCCATCAATGTTTTTATACATGGCGCGATAGTTGTCCAGTGAATCTGGTCATGTGCA	13:C>T	13	1	0.978495	0.021505	0.978495	0.021505	0	0.042086	0.042086	0.042086	48.9875	34.5714	1	0	0	0	0	0	0	0	0	0	0	0	0	0	0	0	0	0	0	0	0	0	0	0	0	0	0	0	0	0	0	0	0
28948775|F|0-52:A>G-52:A>G	28948775	TGCAGTGCTGGAGGATCTTGTGGCGCAGAATTTTGGTGACTATGCGCTGGGTATTAGCAAGAGGCTTAC	TGCAGTGCTGGAGGATCTTGTGGCGCAGAATTTTGGTGACTATGCGCTGGGTATTAGCAAGAGGCTTAC	52:A>G	52	1	0.978495	0.021505	0.978495	0.021505	0	0.042086	0.042086	0.042086	76.279	53.2857	1	0	0	0	0	0	0	0	0	0	0	0	0	0	0	0	0	0	0	0	0	0	0	0	0	0	0	0	0	0	0	0	0
28948776|F|0-59:C>T-59:C>T	28948776	TGCAGTGCTGGATGCCCAGACCGCGTCTTCGAAGATGCGAGCTTGAATTGTCTGGACAACGTGCTGAAG	TGCAGTGCTGGATGCCCAGACCGCGTCTTCGAAGATGCGAGCTTGAATTGTCTGGACAACGTGCTGAAG	59:C>T	59	1	0.978495	0.021505	0.978495	0.021505	0	0.042086	0.042086	0.042086	50.9937	36	1	0	0	0	0	0	0	0	0	0	0	0	0	0	0	0	0	0	0	0	0	0	0	0	0	0	0	0	0	0	0	0	0
28948959|F|0-6:C>A-6:C>A	28948959	TGCAGGCAGAATCTTCAGTGTGGCGCTTCTAGGCCATTGGAAGCCGGCTTGTGCAGTAGCCCCTTGGAT	TGCAGGCAGAATCTTCAGTGTGGCGCTTCTAGGCCATTGGAAGCCGGCTTGTGCAGTAGCCCCTTGGAT	6:C>A	6	1	0.978495	0.021505	0.978495	0.021505	0	0.042086	0.042086	0.042086	24.0533	12.8571	1	0	0	0	0	0	0	0	0	0	0	0	0	0	0	0	0	0	0	0	0	0	0	0	0	0	0	0	0	0	0	0	0
28948983|F|0-42:C>T-42:C>T	28948983	TGCAGTAGTCTCGAATACAGGCTTCGTATCATCGAAGTCATACATATGGGATTTGTACTCTGAAGCTAC	TGCAGTAGTCTCGAATACAGGCTTCGTATCATCGAAGTCATACATATGGGATTTGTACTCTGAAGCTAC	42:C>T	42	1	0.978495	0.021505	0.978495	0.021505	0	0.042086	0.042086	0.042086	106.398	72.8571	1	0	0	0	0	0	0	0	0	0	0	0	0	0	0	0	0	0	0	0	0	0	0	0	0	0	0	0	0	0	0	0	0
28949008|F|0-6:T>A-6:T>A	28949008	TGCAGTTCTACGATACAGCATGCTCCCTGACGACACTTTCAAAATCATCTATCCGCTTCTCCACCGGCT	TGCAGTTCTACGATACAGCATGCTCCCTGACGACACTTTCAAAATCATCTATCCGCTTCTCCACCGGCT	6:T>A	6	1	0.978495	0.021505	0.978495	0.021505	0	0.042086	0.042086	0.042086	108.442	74.5714	1	0	0	0	0	0	0	0	0	0	0	0	0	0	0	0	0	0	0	0	0	0	0	0	0	0	0	0	0	0	0	0	0
28949198|F|0-45:G>A-45:G>A	28949198	TGCAGGCACACATGCGTGTAATTAGGTCTCAAGACTTGAACCTACGACTACAAAACAAGGACTGAGGAT	TGCAGGCACACATGCGTGTAATTAGGTCTCAAGACTTGAACCTACGACTACAAAACAAGGACTGAGGAT	45:G>A	45	1	0.978495	0.021505	0.978495	0.021505	0	0.042086	0.042086	0.042086	80.7241	55.5714	1	0	0	0	0	0	0	0	0	0	0	0	0	0	0	0	0	0	0	0	0	0	0	0	0	0	0	0	0	0	0	0	0
28949220|F|0-46:C>T-46:C>T	28949220	TGCAGGTCGACAGCGTAGCCCCCTGCGCAAGGAGAAGCTGAGCTTTCACTATATCGGTACCTGAAATAG	TGCAGGTCGACAGCGTAGCCCCCTGCGCAAGGAGAAGCTGAGCTTTCACTATATCGGTACCTGAAATAG	46:C>T	46	1	0.978495	0.021505	0.978495	0.021505	0	0.042086	0.042086	0.042086	64.9122	44.2857	1	0	0	0	0	0	0	0	0	0	0	0	0	0	0	0	0	0	0	0	0	0	0	0	0	0	0	0	0	0	0	0	0
28949255|F|0-23:A>G-23:A>G	28949255	TGCAGTGTCTCTAGTTTGGCGGTACGTAGGAAATTGGCCTTGACAAGAGCTGCCTCAGCTCCCTCACGG	TGCAGTGTCTCTAGTTTGGCGGTACGTAGGAAATTGGCCTTGACAAGAGCTGCCTCAGCTCCCTCACGG	23:A>G	23	1	0.978495	0.021505	0.978495	0.021505	0	0.042086	0.042086	0.042086	67.0094	40.4286	1	0	0	0	0	0	0	0	0	0	0	0	0	0	0	0	0	0	0	0	0	0	0	0	0	0	0	0	0	0	0	0	0
28949395|F|0-62:C>T-62:C>T	28949395	TGCAGCAGGCAAAAAGAGCCTAGTATCCCAGCCATGGCATGAACATGGCCAGGAGGTACGAACGTCGGC	TGCAGCAGGCAAAAAGAGCCTAGTATCCCAGCCATGGCATGAACATGGCCAGGAGGTACGAACGTCGGC	62:C>T	62	1	0.978495	0.021505	0.978495	0.021505	0	0.042086	0.042086	0.042086	38.5643	24.2857	1	0	0	0	0	0	0	0	0	0	0	0	0	0	0	0	0	0	0	0	0	0	0	0	0	0	0	0	0	0	0	0	0
28949443|F|0-51:G>A-51:G>A	28949443	TGCAGGCGTCGTGGTGAGCTTCACAGAGGGCAAGCGCCCCGTGGAGTACCTGGACGTGACCATATCAGG	TGCAGGCGTCGTGGTGAGCTTCACAGAGGGCAAGCGCCCCGTGGAGTACCTGGACGTGACCATATCAGG	51:G>A	51	1	0.978495	0.021505	0.978495	0.021505	0	0.042086	0.042086	0.042086	53.4232	23.4286	1	0	0	0	0	0	0	0	0	0	0	0	0	0	0	0	0	0	0	0	0	0	0	0	0	0	0	0	0	0	0	0	0
28949466|F|0-30:C>T-30:C>T	28949466	TGCAGTTGCACTCTAGATCAGGGCATTCTACATTTTCTGCGGATTTGCCAAGATGTTCTTCGATGAGAC	TGCAGTTGCACTCTAGATCAGGGCATTCTACATTTTCTGCGGATTTGCCAAGATGTTCTTCGATGAGAC	30:C>T	30	1	0.978495	0.021505	0.978495	0.021505	0	0.042086	0.042086	0.042086	112.15	81.7143	1	0	0	0	0	0	0	0	0	0	0	0	0	0	0	0	0	0	0	0	0	0	0	0	0	0	0	0	0	0	0	0	0
28949517|F|0-23:T>C-23:T>C	28949517	TGCAGTTACCTACATCATGCTACTTATACTCCGGAAGTAGGAGGTGCGAAACCCATAAAAATCTCGAAT	TGCAGTTACCTACATCATGCTACTTATACTCCGGAAGTAGGAGGTGCGAAACCCATAAAAATCTCGAAT	23:T>C	23	1	0.978495	0.021505	0.978495	0.021505	0	0.042086	0.042086	0.042086	75.4514	62.1429	1	0	0	0	0	0	0	0	0	0	0	0	0	0	0	0	0	0	0	0	0	0	0	0	0	0	0	0	0	0	0	0	0
28949527|F|0-26:T>C-26:T>C	28949527	TGCAGAGAGTCAACCGATGGAAATCTTGGACCCACAGTGTCCTGCAATAGACTCCCAACAGGAGAACGA	TGCAGAGAGTCAACCGATGGAAATCTTGGACCCACAGTGTCCTGCAATAGACTCCCAACAGGAGAACGA	26:T>C	26	1	0.978495	0.021505	0.978495	0.021505	0	0.042086	0.042086	0.042086	152.533	99.7143	1	0	0	0	0	0	0	0	0	0	0	0	0	0	0	0	0	0	0	0	0	0	0	0	0	0	0	0	0	0	0	0	0
28949543|F|0-29:G>C-29:G>C	28949543	TGCAGCCTACGGCGCTCATGATGATAGGGGCGATGATGTGGAAGTAGGATTCTTGGAATCGGCCGGATG	TGCAGCCTACGGCGCTCATGATGATAGGGGCGATGATGTGGAAGTAGGATTCTTGGAATCGGCCGGATG	29:G>C	29	1	0.978495	0.021505	0.978495	0.021505	0	0.042086	0.042086	0.042086	67.5486	54	1	0	0	0	0	0	0	0	0	0	0	0	0	0	0	0	0	0	0	0	0	0	0	0	0	0	0	0	0	0	0	0	0
28949552|F|0-51:A>G-51:A>G	28949552	TGCAGGCAAGGTCGCTGCGTCCAAGCCGGCTCCATCTGGATCGTCACGACCAGCTTCGGCGCTATCCGC	TGCAGGCAAGGTCGCTGCGTCCAAGCCGGCTCCATCTGGATCGTCACGACCAGCTTCGGCGCTATCCGC	51:A>G	51	1	0.978495	0.021505	0.978495	0.021505	0	0.042086	0.042086	0.042086	71.0596	49.2857	1	0	0	0	0	0	0	0	0	0	0	0	0	0	0	0	0	0	0	0	0	0	0	0	0	0	0	0	0	0	0	0	0
28949646|F|0-65:G>A-65:G>A	28949646	TGCAGCATGGGGGCCGAGGAAGCGGGGTTTGTCCTCTTACCTTTGGGCCTTGACCCTTTTTCCTCGATC	TGCAGCATGGGGGCCGAGGAAGCGGGGTTTGTCCTCTTACCTTTGGGCCTTGACCCTTTTTCCTCGATC	65:G>A	65	1	0.978495	0.021505	0.978495	0.021505	0	0.042086	0.042086	0.042086	56.8558	31.7143	1	0	0	0	0	0	0	0	0	0	0	0	0	0	0	0	0	0	0	0	0	0	0	0	0	0	0	0	0	0	0	0	0
28949667|F|0-29:T>C-29:T>C	28949667	TGCAGTACTTGACGCACGACCAGATGATATACGACTGGGTCAACTTTGCCGCAAATGTCAAGTTACCAT	TGCAGTACTTGACGCACGACCAGATGATATACGACTGGGTCAACTTTGCCGCAAATGTCAAGTTACCAT	29:T>C	29	1	0.978495	0.021505	0.978495	0.021505	0	0.042086	0.042086	0.042086	155.812	117.714	1	0	0	0	0	0	0	0	0	0	0	0	0	0	0	0	0	0	0	0	0	0	0	0	0	0	0	0	0	0	0	0	0
28949729|F|0-49:G>T-49:G>T	28949729	TGCAGCTGTTCTCCCGGGCGCAGTAGTATTGGGAACGCGGAAGTGGCCCGGGTAGACGTTCCAAGAAGG	TGCAGCTGTTCTCCCGGGCGCAGTAGTATTGGGAACGCGGAAGTGGCCCGGGTAGACGTTCCAAGAAGG	49:G>T	49	1	0.978495	0.021505	0.978495	0.021505	0	0.042086	0.042086	0.042086	42.9185	34.5714	1	0	0	0	0	0	0	0	0	0	0	0	0	0	0	0	0	0	0	0	0	0	0	0	0	0	0	0	0	0	0	0	0
36345917|F|0-58:C>T-58:C>T	36345917	TGCAGCATCCACCTCAGTCATATCTCGGTGCCAAGTTTCAGTACCGGTCAGCAGATGGCTCATACAACA	TGCAGCATCCACCTCAGTCATATCTCGGTGCCAAGTTTCAGTACCGGTCAGCAGATGGCTCATACAACA	58:C>T	58	1	0.978495	0.021505	0.978495	0.021505	0	0.042086	0.042086	0.042086	15.815	14.7143	1	0	0	0	0	0	0	0	0	0	0	0	0	0	0	0	0	0	0	0	0	0	0	0	0	0	0	0	0	0	0	0	0
36346168|F|0-57:G>C-57:G>C	36346168	TGCAGGATTGCAATATCCTACCACGATGGGGCGCATGCTCGGCGCTGGAAGCGAGTCGAAATGATGGCT	TGCAGGATTGCAATATCCTACCACGATGGGGCGCATGCTCGGCGCTGGAAGCGAGTCGAAATGATGGCT	57:G>C	57	1	0.978495	0.021505	0.978495	0.021505	0	0.042086	0.042086	0.042086	111.317	94.7143	1	0	0	0	0	0	0	0	0	0	0	0	0	0	0	0	0	0	0	0	0	0	0	0	0	0	0	0	0	0	0	0	0
36346193|F|0-35:G>A-35:G>A	36346193	TGCAGGCGACATTGTGATCCTCAAGATTGGACCTGGCACCTGTGACTACCGAGTTCATCATGCGCTTCT	TGCAGGCGACATTGTGATCCTCAAGATTGGACCTGGCACCTGTGACTACCGAGTTCATCATGCGCTTCT	35:G>A	35	1	0.978495	0.021505	0.978495	0.021505	0	0.042086	0.042086	0.042086	10.7492	7.28571	1	0	0	0	0	0	0	0	0	0	0	0	0	0	0	0	0	0	0	0	0	0	0	0	0	0	0	0	0	0	0	0	0
36346383|F|0-8:C>T-8:C>T	36346383	TGCAGTGACACATTGAATTAGCTTTTGTTCATTTCACATAGTAAGAAGTATGCCTGCGAACCGTATGAT	TGCAGTGACACATTGAATTAGCTTTTGTTCATTTCACATAGTAAGAAGTATGCCTGCGAACCGTATGAT	8:C>T	8	1	0.978495	0.021505	0.978495	0.021505	0	0.042086	0.042086	0.042086	7.58861	6.42857	1	0	0	0	0	0	0	0	0	0	0	0	0	0	0	0	0	0	0	0	0	0	0	0	0	0	0	0	0	0	0	0	0
36347513|F|0-41:C>T-41:C>T	36347513	TGCAGAAAAAAAGGCTCCGAGTCGGGGATAACACCACCGCGCTCAAACAACGCCTCAATCATCGCGTCT	TGCAGAAAAAAAGGCTCCGAGTCGGGGATAACACCACCGCGCTCAAACAACGCCTCAATCATCGCGTCT	41:C>T	41	1	0.978495	0.021505	0.978495	0.021505	0	0.042086	0.042086	0.042086	95.9467	75.8571	1	0	0	0	0	0	0	0	0	0	0	0	0	0	0	0	0	0	0	0	0	0	0	0	0	0	0	0	0	0	0	0	0
36347554|F|0-34:A>T-34:A>T	36347554	TGCAGAACCTGCCTGCACCTCTTCAATGAACATGATGAGAGAAAGAACTGGCACATTGCTTTCGATATC	TGCAGAACCTGCCTGCACCTCTTCAATGAACATGATGAGAGAAAGAACTGGCACATTGCTTTCGATATC	34:A>T	34	1	0.978495	0.021505	0.978495	0.021505	0	0.042086	0.042086	0.042086	9.32602	7.14286	1	0	0	0	0	0	0	0	0	0	0	0	0	0	0	0	0	0	0	0	0	0	0	0	0	0	0	0	0	0	0	0	0
36348383|F|0-23:A>C-23:A>C	36348383	TGCAGGCTTTCACAACGCTCGAAAGAAGCGTCAAATCGTCAAAAGACACCTCGCTCGTTACAGAGAGGC	TGCAGGCTTTCACAACGCTCGAAAGAAGCGTCAAATCGTCAAAAGACACCTCGCTCGTTACAGAGAGGC	23:A>C	23	1	0.978495	0.021505	0.978495	0.021505	0	0.042086	0.042086	0.042086	10.8683	8.28571	1	0	0	0	0	0	0	0	0	0	0	0	0	0	0	0	0	0	0	0	0	0	0	0	0	0	0	0	0	0	0	0	0
36348478|F|0-60:G>A-60:G>A	36348478	TGCAGGTCTTATTCGGTAGAGAAAGAAAGCCCTCGCCAGTCTCCATGCTTGGTGTGTCAAGCTCTCTGG	TGCAGGTCTTATTCGGTAGAGAAAGAAAGCCCTCGCCAGTCTCCATGCTTGGTGTGTCAAGCTCTCTGG	60:G>A	60	1	0.978495	0.021505	0.978495	0.021505	0	0.042086	0.042086	0.042086	19.8088	18	1	0	0	0	0	0	0	0	0	0	0	0	0	0	0	0	0	0	0	0	0	0	0	0	0	0	0	0	0	0	0	0	0
36351170|F|0-13:A>C-13:A>C	36351170	TGCAGCACAATACATTGTAGGCGTGTCTCTTTTCCAATCTCACCTGCTAACCACACATTGAGTTTTCCA	TGCAGCACAATACATTGTAGGCGTGTCTCTTTTCCAATCTCACCTGCTAACCACACATTGAGTTTTCCA	13:A>C	13	1	0.978495	0.021505	0.978495	0.021505	0	0.042086	0.042086	0.042086	120.893	94.7143	1	0	0	0	0	0	0	0	0	0	0	0	0	0	0	0	0	0	0	0	0	0	0	0	0	0	0	0	0	0	0	0	0
36351900|F|0-11:T>C-11:T>C	36351900	TGCAGTAATTTTGTTGACATGGCCGAGATTCATCTGTGTATCCACTCGACCAGGACGATAATATAAGGC	TGCAGTAATTTTGTTGACATGGCCGAGATTCATCTGTGTATCCACTCGACCAGGACGATAATATAAGGC	11:T>C	11	1	0.978495	0.021505	0.978495	0.021505	0	0.042086	0.042086	0.042086	125.909	99.4286	1	0	0	0	0	0	0	0	0	0	0	0	0	0	0	0	0	0	0	0	0	0	0	0	0	0	0	0	0	0	0	0	0
41804771|F|0-57:C>T-57:C>T	41804771	TGCAGATAGGGTTCTGGCTACCCACCTGCTCGTTGCAGACTTGCTGGGTGAGGCCATCCCATTAGGGGC	TGCAGATAGGGTTCTGGCTACCCACCTGCTCGTTGCAGACTTGCTGGGTGAGGCCATCCCATTAGGGGC	57:C>T	57	1	0.978495	0.021505	0.978495	0.021505	0	0.042086	0.042086	0.042086	101.856	66	1	0	0	0	0	0	0	0	0	0	0	0	0	0	0	0	0	0	0	0	0	0	0	0	0	0	0	0	0	0	0	0	0
41804893|F|0-33:G>C-33:G>C	41804893	TGCAGCTGGTTCCTGGGCATATGCCAGGGCCATGATGGCGGAGAGGACAGTTGCTCTTGAAAAATACAT	TGCAGCTGGTTCCTGGGCATATGCCAGGGCCATGATGGCGGAGAGGACAGTTGCTCTTGAAAAATACAT	33:G>C	33	1	0.021505	0.978495	0.021505	0.978495	0	0.042086	0.042086	0.042086	66.1429	84.21	1	1	1	1	1	1	1	1	1	1	1	1	1	1	1	1	1	1	1	1	1	1	1	1	1	1	1	1	1	1	1	1	1
41804962|F|0-38:G>A-38:G>A	41804962	TGCAGTCGCCTCGAAACGCATCAAACCACGTTTTGGCTGACAGACCGAAACTCCGCCTCCACCATACTT	TGCAGTCGCCTCGAAACGCATCAAACCACGTTTTGGCTGACAGACCGAAACTCCGCCTCCACCATACTT	38:G>A	38	1	0.978495	0.021505	0.978495	0.021505	0	0.042086	0.042086	0.042086	18.9216	15.2857	1	0	0	0	0	0	0	0	0	0	0	0	0	0	0	0	0	0	0	0	0	0	0	0	0	0	0	0	0	0	0	0	0
41804963|F|0-45:G>A-45:G>A	41804963	TGCAGTCGGAAGTGTGGCCGGTCATGTAGGTAGTTGGATTGCGCAGAAAGCTCGTTGCCATGTAGGTAC	TGCAGTCGGAAGTGTGGCCGGTCATGTAGGTAGTTGGATTGCGCAGAAAGCTCGTTGCCATGTAGGTAC	45:G>A	45	1	0.978495	0.021505	0.978495	0.021505	0	0.042086	0.042086	0.042086	9.42633	8	1	0	0	0	0	0	0	0	0	0	0	0	0	0	0	0	0	0	0	0	0	0	0	0	0	0	0	0	0	0	0	0	0
41805257|F|0-60:G>T-60:G>T	41805257	TGCAGCGTATATGCCAGCCGTATACTGTGGGTAGTGCCGTAATAGGTTCGCAGCCGCTATGGTAGAGAA	TGCAGCGTATATGCCAGCCGTATACTGTGGGTAGTGCCGTAATAGGTTCGCAGCCGCTATGGTAGAGAA	60:G>T	60	1	0.978495	0.021505	0.978495	0.021505	0	0.042086	0.042086	0.042086	59.9	60.5	1	0	0	0	0	0	0	0	0	0	0	0	0	0	0	1	0	0	0	0	0	0	0	0	0	0	0	0	0	0	0	0	0
41805284|F|0-53:C>A-53:C>A	41805284	TGCAGACATCAACAAGAGCACATTCACCCGATTCGTCGCATGTATCCTCCCGACTGACCGATATGCCCT	TGCAGACATCAACAAGAGCACATTCACCCGATTCGTCGCATGTATCCTCCCGACTGACCGATATGCCCT	53:C>A	53	1	0.978495	0.021505	0.978495	0.021505	0	0.042086	0.042086	0.042086	10.7116	8.57143	1	0	0	0	0	0	0	0	0	0	0	0	0	0	0	0	0	0	0	0	0	0	0	0	0	0	0	0	0	0	0	0	0
41805342|F|0-47:C>A-47:C>A	41805342	TGCAGCTCTGAGGTCCATCGTTGTTCTCTCTTCTCTCCACTTGGCTTCCATCTTCCGTTGCTCTTCTCT	TGCAGCTCTGAGGTCCATCGTTGTTCTCTCTTCTCTCCACTTGGCTTCCATCTTCCGTTGCTCTTCTCT	47:C>A	47	1	0.978495	0.021505	0.978495	0.021505	0	0.042086	0.042086	0.042086	113.404	78.2857	1	0	0	0	0	0	0	0	0	0	0	0	0	0	0	0	0	0	0	0	0	0	0	0	0	0	0	0	0	0	0	0	0
41805411|F|0-11:A>C-11:A>C	41805411	TGCAGTTGAAGACACAACCCTGTCTCAAGCATTGGTTTGCTCACCGTATTTTCCACCACCATAGTAGTC	TGCAGTTGAAGACACAACCCTGTCTCAAGCATTGGTTTGCTCACCGTATTTTCCACCACCATAGTAGTC	11:A>C	11	1	0.978495	0.021505	0.978495	0.021505	0	0.042086	0.042086	0.042086	122.21	88.5714	1	0	0	0	0	0	0	0	0	0	0	0	0	0	0	0	0	0	0	0	0	0	0	0	0	0	0	0	0	0	0	0	0
41805563|F|0-40:T>C-40:T>C	41805563	TGCAGGCAGACCTTGCGAATATTGAGGGCATGTACCAGGATCTCCAGAACCAGCACCGCCAGGTGGGAG	TGCAGGCAGACCTTGCGAATATTGAGGGCATGTACCAGGATCTCCAGAACCAGCACCGCCAGGTGGGAG	40:T>C	40	1	0.978495	0.021505	0.978495	0.021505	0	0.042086	0.042086	0.042086	139.439	94.7143	1	0	0	0	0	0	0	0	0	0	0	0	0	0	0	0	0	0	0	0	0	0	0	0	0	0	0	0	0	0	0	0	0
41805566|F|0-39:C>T-39:C>T	41805566	TGCAGCAATCGCGCTTGCTACAAACAACAATCATGCAAGCCCTGAGTGGATCATTCCAGCAGGTGCATG	TGCAGCAATCGCGCTTGCTACAAACAACAATCATGCAAGCCCTGAGTGGATCATTCCAGCAGGTGCATG	39:C>T	39	1	0.978495	0.021505	0.978495	0.021505	0	0.042086	0.042086	0.042086	178.558	139.286	1	0	0	0	0	0	0	0	0	0	0	0	0	0	0	0	0	0	0	0	0	0	0	0	0	0	0	0	0	0	0	0	0
41805586|F|0-15:C>T-15:C>T	41805586	TGCAGAGAAAGCCCTCTTCTTCCTCAAGTTTGTGCCGCCCTAAAAGTAGGATTAGCCAATGTGAACAGA	TGCAGAGAAAGCCCTCTTCTTCCTCAAGTTTGTGCCGCCCTAAAAGTAGGATTAGCCAATGTGAACAGA	15:C>T	15	1	0.978495	0.021505	0.978495	0.021505	0	0.042086	0.042086	0.042086	88.5799	64.8571	1	0	0	0	0	0	0	0	0	0	0	0	0	0	0	0	0	0	0	0	0	0	0	0	0	0	0	0	0	0	0	0	0
41805598|F|0-49:C>T-49:C>T	41805598	TGCAGATGATAAAAATACAAAAAAGGGTATCGCTATGCTGATATGCTGACAAAGCAGAATCTCAAGTAG	TGCAGATGATAAAAATACAAAAAAGGGTATCGCTATGCTGATATGCTGACAAAGCAGAATCTCAAGTAG	49:C>T	49	1	0.978495	0.021505	0.978495	0.021505	0	0.042086	0.042086	0.042086	42.3981	28.8571	1	0	0	0	0	0	0	0	0	0	0	0	0	0	0	0	0	0	0	0	0	0	0	0	0	0	0	0	0	0	0	0	0
41805610|F|0-18:C>T-18:C>T	41805610	TGCAGCCACGAGGATAGGCTTGACGTATTCGTGGAAGTGATCGCGCGCAGGGACTAATCCGTCCGCTGG	TGCAGCCACGAGGATAGGCTTGACGTATTCGTGGAAGTGATCGCGCGCAGGGACTAATCCGTCCGCTGG	18:C>T	18	1	0.978495	0.021505	0.978495	0.021505	0	0.042086	0.042086	0.042086	25.884	19.8571	1	0	0	0	0	0	0	0	0	0	0	0	0	0	0	0	0	0	0	0	0	0	0	0	0	0	0	0	0	0	0	0	0
41805662|F|0-63:C>T-63:C>T	41805662	TGCAGTCAACTCTCTACAGGCCTCTCGTGCCTCGGTCTTGCTATCCCAACGCGGCGTCAGCCCCTTTCT	TGCAGTCAACTCTCTACAGGCCTCTCGTGCCTCGGTCTTGCTATCCCAACGCGGCGTCAGCCCCTTTCT	63:C>T	63	1	0.978495	0.021505	0.978495	0.021505	0	0.042086	0.042086	0.042086	13.5674	6.57143	1	0	0	0	0	0	0	0	0	0	0	0	0	0	0	0	0	0	0	0	0	0	0	0	0	0	0	0	0	0	0	0	0
41805783|F|0-30:G>T-30:G>T	41805783	TGCAGTGACGACGTGAAACTGCAAGCTGCCGTGTCTTGGGTTGCCTCTCGGAATGCTATTTGGGCATGG	TGCAGTGACGACGTGAAACTGCAAGCTGCCGTGTCTTGGGTTGCCTCTCGGAATGCTATTTGGGCATGG	30:G>T	30	1	0.978495	0.021505	0.978495	0.021505	0	0.042086	0.042086	0.042086	103.022	82	1	0	0	0	0	0	0	0	0	0	0	0	0	0	0	0	0	0	0	0	0	0	0	0	0	0	0	0	0	0	0	0	0
41805804|F|0-23:T>C-23:T>C	41805804	TGCAGACATACGTGTCAACCTTTTTTCGTTATATATATTGTCAGCTACTATGCCTCGCTTCTTCAGACG	TGCAGACATACGTGTCAACCTTTTTTCGTTATATATATTGTCAGCTACTATGCCTCGCTTCTTCAGACG	23:T>C	23	1	0.978495	0.021505	0.978495	0.021505	0	0.042086	0.042086	0.042086	63.4953	64.1429	1	0	0	0	0	0	0	0	0	0	0	0	0	0	0	0	0	0	0	0	0	0	0	0	0	0	0	0	0	0	0	0	0
41805846|F|0-52:C>G-52:C>G	41805846	TGCAGGAAATTCGCAAGACGCGTGCCACGTTTGACAACTCCGACATCAGCCGCCAATTTGGTTACGTCA	TGCAGGAAATTCGCAAGACGCGTGCCACGTTTGACAACTCCGACATCAGCCGCCAATTTGGTTACGTCA	52:C>G	52	1	0.978495	0.021505	0.978495	0.021505	0	0.042086	0.042086	0.042086	173.342	131.571	1	0	0	0	0	0	0	0	0	0	0	0	0	0	0	0	0	0	0	0	0	0	0	0	0	0	0	0	0	0	0	0	0
41805871|F|0-18:G>T-18:G>T	41805871	TGCAGTGGTTACTGCCATGGTAATGACTCTCCTGCTCTACAACAGAATTCCAACGCTAATACTTTCAAA	TGCAGTGGTTACTGCCATGGTAATGACTCTCCTGCTCTACAACAGAATTCCAACGCTAATACTTTCAAA	18:G>T	18	1	0.978495	0.021505	0.978495	0.021505	0	0.042086	0.042086	0.042086	35.1944	27	1	0	0	0	0	0	0	0	0	0	0	0	0	0	0	0	0	0	0	0	0	0	0	0	0	0	0	0	0	0	0	0	0
41805989|F|0-19:C>T-19:C>T	41805989	TGCAGTGACGTCTCTCTATCATGCCTCTTACAGCTAGACATGCAAAAAACAGGGCCAAGCCTTCACAGT	TGCAGTGACGTCTCTCTATCATGCCTCTTACAGCTAGACATGCAAAAAACAGGGCCAAGCCTTCACAGT	19:C>T	19	1	0.978495	0.021505	0.978495	0.021505	0	0.042086	0.042086	0.042086	78.5799	59.5714	1	0	0	0	0	0	0	0	0	0	0	0	0	0	0	0	0	0	0	0	0	0	0	0	0	0	0	0	0	0	0	0	0
41806129|F|0-13:T>C-13:T>C	41806129	TGCAGATGGCTTCTATGAGGATGACCGGATTGCAAAAGAAGCCTTAGAAGCACATTGGATACGTACCAC	TGCAGATGGCTTCTATGAGGATGACCGGATTGCAAAAGAAGCCTTAGAAGCACATTGGATACGTACCAC	13:T>C	13	1	0.978495	0.021505	0.978495	0.021505	0	0.042086	0.042086	0.042086	120.934	94.7143	1	0	0	0	0	0	0	0	0	0	0	0	0	0	0	0	0	0	0	0	0	0	0	0	0	0	0	0	0	0	0	0	0
41806135|F|0-49:G>A-49:G>A	41806135	TGCAGCTTTTTACGCGTCTTCGTGGGGCTATGTACACAATCACGATACAGAAGACACGCGCCTGTTTCG	TGCAGCTTTTTACGCGTCTTCGTGGGGCTATGTACACAATCACGATACAGAAGACACGCGCCTGTTTCG	49:G>A	49	1	0.978495	0.021505	0.978495	0.021505	0	0.042086	0.042086	0.042086	202.687	116.143	1	0	0	0	0	0	0	0	0	0	0	0	0	0	0	0	0	0	0	0	0	0	0	0	0	0	0	0	0	0	0	0	0
41806139|F|0-34:A>G-34:A>G	41806139	TGCAGGTATCAGATCGACAGTTACATCCAAGTTCACTTTCCAAACGGGAGACGTTCGTGGGTCAGCCAG	TGCAGGTATCAGATCGACAGTTACATCCAAGTTCACTTTCCAAACGGGAGACGTTCGTGGGTCAGCCAG	34:A>G	34	1	0.978495	0.021505	0.978495	0.021505	0	0.042086	0.042086	0.042086	254.85	181.857	1	0	0	0	0	0	0	0	0	0	0	0	0	0	0	0	0	0	0	0	0	0	0	0	0	0	0	0	0	0	0	0	0
41806155|F|0-9:T>C-9:T>C	41806155	TGCAGGTATTTGGAGGGCCGAATTGAGAACTTCCTCAACACCTTTGAGAAGACACTTACAGATCGGAAG	TGCAGGTATTTGGAGGGCCGAATTGAGAACTTCCTCAACACCTTTGAGAAGACACTTAC	9:T>C	9	1	0.978495	0.021505	0.978495	0.021505	0	0.042086	0.042086	0.042086	216.53	150.857	1	0	0	0	0	0	0	0	0	0	0	0	0	0	0	0	0	0	0	0	0	0	0	0	0	0	0	0	0	0	0	0	0
41806432|F|0-38:G>A-38:G>A	41806432	TGCAGACCACAGTACCAGAGTCCGATACGAGATGGAAAGACACGCTACGCCAAACACCGCTCTTACAGA	TGCAGACCACAGTACCAGAGTCCGATACGAGATGGAAAGACACGCTACGCCAAACACCGCTCTTACAGA	38:G>A	38	1	0.978495	0.021505	0.978495	0.021505	0	0.042086	0.042086	0.042086	100.828	75.7143	1	0	0	0	0	0	0	0	0	0	0	0	0	0	0	0	0	0	0	0	0	0	0	0	0	0	0	0	0	0	0	0	0
60888466|F|0-38:G>A-38:G>A	60888466	TGCAGTCTATTGAACTCCGTCTAAATGCTTTCGCAAAAGATGCTAACTAAAAGAGTGTGTGGGTTTGGT	TGCAGTCTATTGAACTCCGTCTAAATGCTTTCGCAAAAGATGCTAACTAAAAGAGTGTGTGGGTTTGGT	38:G>A	38	1	0.978495	0.021505	0.978495	0.021505	0	0.042086	0.042086	0.042086	184.276	126	1	0	0	0	0	0	0	0	0	0	0	0	0	0	0	0	0	0	0	0	0	0	0	0	0	0	0	0	0	0	0	0	0
28945938|F|0-18:G>T-18:G>T	28945938	TGCAGCGTCGCTTTGCCAGGACTGAACAATGACGTCTTTGCCGAGGGTAACGTTCCAATCCAACAGCAT	TGCAGCGTCGCTTTGCCAGGACTGAACAATGACGTCTTTGCCGAGGGTAACGTTCCAATCCAACAGCAT	18:G>T	18	1	0.982079	0.02509	0.97491	0.017921	0.007168	0.0352	0.04892	0.04206	15.1	8.625	1	0	0	0	0	0	0	0	0	0	0	0	0	0	0	0	0	0	0	0	0	0	0	0	0	0	0	0	0	0	0	0	0
36351612|F|0-21:A>G-21:A>G	36351612	TGCAGGCAGGGGCAGAGGCAAAGGCCGGAGATAGAGACAGCATGATTTCTTCGTCTGTATTTGTACGAT	TGCAGGCAGGGGCAGAGGCAAAGGCCGGAGATAGAGACAGCATGATTTCTTCGTCTGTATTTGTACGAT	21:A>G	21	1	0.032258	0.989247	0.010753	0.967742	0.021505	0.062435	0.021274	0.041855	86.5	207.236	1	1	1	1	1	1	1	1	1	1	1	1	1	1	2	2	1	1	1	1	1	1	1	1	1	1	1	1	1	1	1	1	1
28949609|F|0-13:T>C-13:T>C	28949609	TGCAGATGCTGTGTACCTTGCAATTACAGATCGGAAGAGCGGTTCAGCAGGAATGCCGAGACCGATCTC	TGCAGATGCTGTGTACCTTGCAATTAC	13:T>C	13	1	0.02509	0.985663	0.014337	0.97491	0.010753	0.04892	0.028263	0.038591	100.5	241.112	1	1	1	1	1	1	1	1	1	1	1	1	1	1	1	1	1	1	1	1	1	1	1	1	1	1	1	1	1	1	1	1	1
28949823|F|0-32:A>G-32:A>G	28949823	TGCAGAGCATTAGACGAGCAATGTGCAGACGGACAACAGGACATACACTGAGAAGCAGCAGCCGCATCG	TGCAGAGCATTAGACGAGCAATGTGCAGACGGACAACAGGACATACACTGAGAAGCAGCAGCCGCATCG	32:A>G	32	1	0.02509	0.985663	0.014337	0.97491	0.010753	0.04892	0.028263	0.038591	55.875	102.408	1	1	1	1	1	1	1	1	1	1	1	1	1	1	1	1	1	1	1	1	1	1	1	1	1	1	1	1	1	1	1	1	1
36352895|F|0-26:T>C-26:T>C	36352895	TGCAGGCTTCCTTTTACCTCGTCACTTTCGACATCATCGCAAGCAGACGCCGACAAACTGGGCAATTAC	TGCAGGCTTCCTTTTACCTCGTCACTTTCGACATCATCGCAAGCAGACGCCGACAAACTGGGCAATTAC	26:T>C	26	1	0.02509	0.985663	0.014337	0.97491	0.010753	0.04892	0.028263	0.038591	122.5	233.517	1	1	1	1	1	1	1	1	1	1	1	1	1	1	1	1	1	1	1	1	1	1	1	1	1	1	1	1	1	1	1	1	1
28946632|F|0-61:C>T-61:C>T	28946632	TGCAGGCCTGCCTTTCCACTCGCATACTCTACATGTCCCGCTTGTCCAAAGACTCCACACTCAGATCCC	TGCAGGCCTGCCTTTCCACTCGCATACTCTACATGTCCCGCTTGTCCAAAGACTCCACACTCAGATCCC	61:C>T	61	1	0.982079	0.017921	0.982079	0.017921	0	0.0352	0.0352	0.0352	30.65	22.1667	1	0	0	0	0	0	0	0	0	0	0	0	0	0	0	0	0	0	0	0	0	0	0	0	0	0	0	0	0	0	0	0	0
28946645|F|0-61:G>C-61:G>C	28946645	TGCAGGCTTTGGGTGGAGGTATGGCTAGTGTCGCAACACACAACCAGGAAGATCCGAAAACGGGAAATC	TGCAGGCTTTGGGTGGAGGTATGGCTAGTGTCGCAACACACAACCAGGAAGATCCGAAAACGGGAAATC	61:G>C	61	1	0.982079	0.017921	0.982079	0.017921	0	0.0352	0.0352	0.0352	27.0781	19.3333	1	0	0	0	0	0	0	0	0	0	0	0	0	0	0	0	0	0	0	0	0	0	0	0	0	0	0	0	0	0	0	0	0
28947036|F|0-38:C>T-38:C>T	28947036	TGCAGTCGACAGTGACTGGAGTCTTCTCGCCAAACTCCCTCAGCATCCTGCGTATTCGCTCGAAATCTA	TGCAGTCGACAGTGACTGGAGTCTTCTCGCCAAACTCCCTCAGCATCCTGCGTATTCGCTCGAAATCTA	38:C>T	38	1	0.982079	0.017921	0.982079	0.017921	0	0.0352	0.0352	0.0352	30.8156	36.8333	1	0	0	1	0	0	0	0	0	0	0	0	1	0	0	0	0	0	0	0	0	0	0	0	0	0	0	0	0	1	0	0	0
28947506|F|0-45:G>A-45:G>A	28947506	TGCAGAGGGCCAGGCAGCACTCAGCTGGTCAGCCTGAAGCGCTAGGCAGTGGCAAGCGCCCATAGACTT	TGCAGAGGGCCAGGCAGCACTCAGCTGGTCAGCCTGAAGCGCTAGGCAGTGGCAAGCGCCCATAGACTT	45:G>A	45	1	0.982079	0.017921	0.982079	0.017921	0	0.0352	0.0352	0.0352	23.3406	19.1667	1	0	0	0	0	0	0	0	0	0	0	0	0	0	0	0	0	0	0	0	0	0	0	0	0	0	0	0	0	0	0	0	0
28947550|F|0-64:A>G-64:A>G	28947550	TGCAGCCACGCAGAACAAAAGAATATGTCAATCGCTACCTGGACACATGGGCTTCCAAGGGTGTATTCG	TGCAGCCACGCAGAACAAAAGAATATGTCAATCGCTACCTGGACACATGGGCTTCCAAGGGTGTATTCG	64:A>G	64	1	0.982079	0.017921	0.982079	0.017921	0	0.0352	0.0352	0.0352	33.8156	17.8333	1	0	0	0	0	0	0	0	0	0	0	0	0	0	0	0	0	0	0	0	0	0	0	0	0	0	0	0	0	0	0	0	0
28949345|F|0-62:G>A-62:G>A	28949345	TGCAGCGTCGAGCTGGCAGCTTGTTGTCGGTTGACAGCGTATCCGAATGGCCACCGCCCAGCGCCTCCC	TGCAGCGTCGAGCTGGCAGCTTGTTGTCGGTTGACAGCGTATCCGAATGGCCACCGCCCAGCGCCTCCC	62:G>A	62	1	0.982079	0.017921	0.982079	0.017921	0	0.0352	0.0352	0.0352	67.3875	51.5	1	0	0	0	0	0	0	0	0	0	0	0	0	0	0	0	0	0	0	0	0	0	0	0	0	0	0	0	0	0	0	0	0
28949427|F|0-66:G>A-66:G>A	28949427	TGCAGCTGACGAGTGAGACGAGACAGACATGGTCCTGTCCTTGTTTTGAGCAGATGCATTCGCGGTGTT	TGCAGCTGACGAGTGAGACGAGACAGACATGGTCCTGTCCTTGTTTTGAGCAGATGCATTCGCGGTGTT	66:G>A	66	1	0.982079	0.017921	0.982079	0.017921	0	0.0352	0.0352	0.0352	63.8156	43.3333	1	0	0	0	0	0	0	0	0	0	0	0	0	0	0	0	0	0	0	0	0	0	0	0	0	0	0	0	0	0	0	0	0
36347519|F|0-23:C>T-23:C>T	36347519	TGCAGAAAATCCCACTGTTCCATCAGGATCTGGAGAGGAAAGCCGCGGGCGAGTCCGGCGCGTATGATG	TGCAGAAAATCCCACTGTTCCATCAGGATCTGGAGAGGAAAGCCGCGGGCGAGTCCGGCGCGTATGATG	23:C>T	23	1	0.982079	0.017921	0.982079	0.017921	0	0.0352	0.0352	0.0352	34.9562	31.1667	1	0	0	0	0	0	0	0	0	0	0	0	0	0	0	0	0	0	0	0	0	0	0	0	0	0	0	0	0	0	0	0	0
36347686|F|0-38:G>A-38:G>A	36347686	TGCAGAGACATACTCACAGTCACTGGAAATTTCCCAAAGCGGTATTCACTGTGGCAATGGACACAAGGT	TGCAGAGACATACTCACAGTCACTGGAAATTTCCCAAAGCGGTATTCACTGTGGCAATGGACACAAGGT	38:G>A	38	1	0.982079	0.017921	0.982079	0.017921	0	0.0352	0.0352	0.0352	12.3	10.8333	1	0	0	0	0	0	0	0	0	0	0	0	0	0	0	0	0	0	0	0	0	0	0	0	0	0	0	0	0	0	0	0	0
41806089|F|0-12:G>C-12:G>C	41806089	TGCAGTTACAAAGTCTAATTCGTTCTATTGGCACAACCAAAGCCTATCAGTCAAGCGCGCCTCAATTGA	TGCAGTTACAAAGTCTAATTCGTTCTATTGGCACAACCAAAGCCTATCAGTCAAGCGCGCCTCAATTGA	12:G>C	12	1	0.982079	0.017921	0.982079	0.017921	0	0.0352	0.0352	0.0352	125.85	88.5	1	0	0	0	0	0	0	0	0	0	0	0	0	0	0	0	0	0	0	0	0	0	0	0	0	0	0	0	0	0	0	0	0
60888270|F|0-13:G>C-13:G>C	60888270	TGCAGGAACGGTTGGACCAAGTGAAGGGCGAGCTCACTGCCGGAATGCAAAAGTTATGTAAGAGTTCCG	TGCAGGAACGGTTGGACCAAGTGAAGGGCGAGCTCACTGCCGGAATGCAAAAGTTATGTAAGAGTTCCG	13:G>C	13	1	0.982079	0.017921	0.982079	0.017921	0	0.0352	0.0352	0.0352	11.1125	6.66667	1	0	0	0	0	0	0	0	0	0	0	0	0	0	0	0	0	0	0	0	0	0	0	0	0	0	0	0	0	0	0	0	0
28945530|F|0-16:T>C-16:T>C	28945530	TGCAGACTGCGAACGTTAGGTTCGCACATGGTCGTGGCCAAGGGGCGCAGATACGTCGTCGCATTGAAG	TGCAGACTGCGAACGTTAGGTTCGCACATGGTCGTGGCCAAGGGGCGCAGATACGTCGTCGCATTGAAG	16:T>C	16	1	0.021505	0.985663	0.014337	0.978495	0.007168	0.042086	0.028263	0.035174	7.71429	10.1963	1	1	1	1	1	1	1	1	1	1	1	1	1	1	1	1	1	1	1	1	1	1	1	1	1	1	1	1	1	1	1	1	1
28945877|F|0-25:C>T-25:C>T	28945877	TGCAGATTATCGGGTCCAAATGTGGCGGCCTACCAATCAATCCTCCCGGAACCGCAAACTTCAGGTCAT	TGCAGATTATCGGGTCCAAATGTGGCGGCCTACCAATCAATCCTCCCGGAACCGCAAACTTCAGGTCAT	25:C>T	25	1	0.021505	0.985663	0.014337	0.978495	0.007168	0.042086	0.028263	0.035174	8.28571	11.0312	1	1	1	1	1	1	1	1	1	1	1	2	1	1	1	1	1	1	1	1	1	1	1	1	1	1	1	1	1	1	1	1	1
28945906|F|0-66:A>G-66:A>G	28945906	TGCAGCATTGAGTTTTGGGCCTGTGCTATCGCGCCAAGAAGTGCCGTTCGTGTTGCTGCCGGCGTTACA	TGCAGCATTGAGTTTTGGGCCTGTGCTATCGCGCCAAGAAGTGCCGTTCGTGTTGCTGCCGGCGTTACA	66:A>G	66	1	0.021505	0.985663	0.014337	0.978495	0.007168	0.042086	0.028263	0.035174	4.42857	6.78193	1	1	1	1	1	1	1	1	1	1	1	1	1	1	1	1	1	1	1	1	1	1	1	1	1	1	1	1	1	1	1	1	1
28946592|F|0-28:T>C-28:T>C	28946592	TGCAGCTGAGAACGGCACGTCATGGTGCTCGGTTATCCAAGTTGACATTTCTCTTGTCGCAACCACTTA	TGCAGCTGAGAACGGCACGTCATGGTGCTCGGTTATCCAAGTTGACATTTCTCTTGTCGCAACCACTTA	28:T>C	28	1	0.021505	0.985663	0.014337	0.978495	0.007168	0.042086	0.028263	0.035174	7.14286	11.7414	1	1	1	1	1	1	1	1	1	1	1	1	1	1	1	1	1	1	1	1	1	1	1	1	1	1	1	1	1	1	1	1	1
36349896|F|0-60:C>T-60:C>T	36349896	TGCAGGCTTGGGCGTTGGAGAGCGGGTGGCCATGGTCAAGCAGGTCCTCGAGAACGGTTACAAATTCTT	TGCAGGCTTGGGCGTTGGAGAGCGGGTGGCCATGGTCAAGCAGGTCCTCGAGAACGGTTACAAATTCTT	60:C>T	60	1	0.985663	0.021505	0.978495	0.014337	0.007168	0.028263	0.042086	0.035174	126.732	67.5714	1	0	0	0	0	0	0	0	0	0	0	0	0	0	0	0	0	0	0	0	0	0	0	0	0	0	0	0	0	0	0	0	0
36350497|F|0-28:A>G-28:A>G	36350497	TGCAGATGGCGGAGTCAGGCGCAGGGAAACTTTTGCAAAGAGCGGTATGTGGAGAACGGTTGCCTGTGT	TGCAGATGGCGGAGTCAGGCGCAGGGAAACTTTTGCAAAGAGCGGTATGTGGAGAACGGTTGCCTGTGT	28:A>G	28	1	0.985663	0.021505	0.978495	0.014337	0.007168	0.028263	0.042086	0.035174	80.7259	59.8571	1	0	0	0	0	0	0	0	0	0	0	0	0	0	0	0	0	0	0	0	0	0	0	0	0	0	0	0	0	0	0	0	0
28946044|F|0-50:A>G-50:A>G	28946044	TGCAGTTGAGCAGCAGTGATGACCGTATCTAGAACGCCTTTTTCGGTCGCATAAAGAAATCTTCCAAAC	TGCAGTTGAGCAGCAGTGATGACCGTATCTAGAACGCCTTTTTCGGTCGCATAAAGAAATCTTCCAAAC	50:A>G	50	1	0.017921	0.985663	0.014337	0.982079	0.003584	0.0352	0.028263	0.031731	5	7.92835	1	1	1	1	1	1	1	1	1	1	1	1	1	1	1	1	1	1	1	1	1	1	1	1	1	1	1	1	1	1	1	1	1
28948678|F|0-29:A>G-29:A>G	28948678	TGCAGCAATCACGTGCGCAGGTCGTTGACATACGATCGGAAGGTGGTTGAAGGAAACCACCATAGCAAA	TGCAGCAATCACGTGCGCAGGTCGTTGACATACGATCGGAAGGTGGTTGAAGGAAACCACCATAGCAAA	29:A>G	29	1	0.017921	0.985663	0.014337	0.982079	0.003584	0.0352	0.028263	0.031731	42.6667	62.9626	1	1	1	1	1	1	1	1	1	1	1	1	1	1	1	1	1	1	1	1	1	1	1	1	1	1	1	1	1	1	1	1	1
28949203|F|0-53:T>C-53:T>C	28949203	TGCAGGCGTCTTCGGGGGGTGGGAGGATTGGGTTGGGGTTAGGGTGAAGGAGGTAGCGACTGCTAGATG	TGCAGGCGTCTTCGGGGGGTGGGAGGATTGGGTTGGGGTTAGGGTGAAGGAGGTAGCGACTGCTAGATG	53:T>C	53	1	0.985663	0.017921	0.982079	0.014337	0.003584	0.028263	0.0352	0.031731	52.4704	37	1	0	0	0	0	0	0	0	0	0	0	0	0	0	0	0	0	0	0	0	0	0	0	0	0	0	0	0	0	0	0	0	0
28949627|F|0-40:T>C-40:T>C	28949627	TGCAGAAGATACTAGGACTACTGCACGAAGTGCACCAATCTGAAATACTCTTCATCGCAACACTACCCA	TGCAGAAGATACTAGGACTACTGCACGAAGTGCACCAATCTGAAATACTCTTCATCGCAACACTACCCA	40:T>C	40	1	0.017921	0.985663	0.014337	0.982079	0.003584	0.0352	0.028263	0.031731	36.1667	56.4704	1	1	1	1	1	1	1	1	1	1	1	1	1	1	1	1	1	1	1	1	1	1	1	1	1	1	1	1	1	1	1	1	1
28949635|F|0-42:T>C-42:T>C	28949635	TGCAGACTCTCACCTGCCTAGCGCGTTCTCTGTCGTACTGCCTTCAACACATATATACTGCTCTCGGCC	TGCAGACTCTCACCTGCCTAGCGCGTTCTCTGTCGTACTGCCTTCAACACATATATACTGCTCTCGGCC	42:T>C	42	1	0.017921	0.985663	0.014337	0.982079	0.003584	0.0352	0.028263	0.031731	56.6667	86.1277	1	1	1	1	1	1	1	1	1	1	1	1	1	1	1	1	1	1	1	1	1	1	1	1	1	1	1	1	1	1	1	1	1
36346349|F|0-6:C>T-6:C>T	36346349	TGCAGTCAGAGGTCCGTAGGCCGTCGTTGCTATCCCGTTCTGCTTATGGAATTCCAGGAGTTCCTGGCG	TGCAGTCAGAGGTCCGTAGGCCGTCGTTGCTATCCCGTTCTGCTTATGGAATTCCAGGAGTTCCTGGCG	6:C>T	6	1	0.985663	0.017921	0.982079	0.014337	0.003584	0.028263	0.0352	0.031731	10.5576	8	1	0	0	0	0	0	0	0	0	0	0	0	0	0	0	0	0	0	0	0	0	0	0	0	0	0	0	0	0	0	0	0	0
36351611|F|0-50:T>A-50:T>A	36351611	TGCAGGCAAATGGGTCCAGATGTAGAGTGGCCAAGCATCATCTTTGGATATTTTTCTGGTGTTCGGATA	TGCAGGCAAATGGGTCCAGATGTAGAGTGGCCAAGCATCATCTTTGGATATTTTTCTGGTGTTCGGATA	50:T>A	50	1	0.985663	0.017921	0.982079	0.014337	0.003584	0.028263	0.0352	0.031731	160.801	139.6	1	0	0	0	0	0	0	0	0	0	0	0	0	0	0	0	0	0	0	0	0	0	0	0	0	0	0	0	0	0	0	0	0
28949914|F|0-12:A>G-12:A>G	28949914	TGCAGAGGAAGAACGGCCTGTTTGGTTACAGATCGGAAGAGCGGTTCAGCAGGAATGCCGAGACCGATC	TGCAGAGGAAGAACGGCCTGTTTGGTTAC	12:A>G	12	1	0.021505	0.989247	0.010753	0.978495	0.010753	0.042086	0.021274	0.03168	114.286	233.866	1	1	1	1	1	1	1	1	2	1	1	1	1	1	1	1	1	1	1	1	1	1	1	1	1	1	1	1	1	1	1	1	1
28948109|F|0-43:T>C-43:T>C	28948109	TGCAGATCATCTCGGCCGAATACAATAGATGTACAGATGCTCATAATCTCCTCAGTCATCCGCTTTGAT	TGCAGATCATCTCGGCCGAATACAATAGATGTACAGATGCTCATAATCTCCTCAGTCATCCGCTTTGAT	43:T>C	43	1	0.02509	0.992832	0.007168	0.97491	0.017921	0.04892	0.014234	0.031577	7	21.0031	1	1	1	1	1	1	1	1	1	1	1	1	1	1	1	1	1	1	1	1	1	1	1	1	1	1	1	1	1	1	1	1	1
28948948|F|0-26:C>T-26:C>T	28948948	TGCAGCTCCCCCAAGCGCTGTGACGACGGTGAGACGATTGTCAGGTCTTGGGGCTTGATGATAGAGTAC	TGCAGCTCCCCCAAGCGCTGTGACGACGGTGAGACGATTGTCAGGTCTTGGGGCTTGATGATAGAGTAC	26:C>T	26	1	0.02509	0.992832	0.007168	0.97491	0.017921	0.04892	0.014234	0.031577	6.57143	24.429	1	1	1	1	1	1	1	2	1	1	1	1	1	1	1	1	1	1	1	1	1	1	1	1	2	1	1	1	1	1	1	1	1
28947385|F|0-46:G>C-46:G>C	28947385	TGCAGTTTACTCGGCCGCAGAAAAAGTGAAAGCAACATTTGGTGCTGCTACTATCCTCATCAACAACGC	TGCAGTTTACTCGGCCGCAGAAAAAGTGAAAGCAACATTTGGTGCTGCTACTATCCTCATCAACAACGC	46:G>C	46	1	0.014337	0.985663	0.014337	0.985663	0	0.028263	0.028263	0.028263	18.2	16.8972	1	1	1	1	1	1	1	1	1	1	1	1	1	1	1	1	1	1	1	1	1	1	1	1	1	1	1	1	1	1	1	1	1
28945690|F|0-14:C>G-14:C>G	28945690	TGCAGTAAGTCTTGCAGACTAGGATCTCAAGTATTCATGTTACCTTTGTGATAGCGTATATCAGGGGGG	TGCAGTAAGTCTTGCAGACTAGGATCTCAAGTATTCATGTTACCTTTGTGATAGCGTATATCAGGGGGG	14:C>G	14	1	0.014337	0.985663	0.014337	0.985663	0	0.028263	0.028263	0.028263	14	11.1745	1	1	1	1	1	1	1	1	1	1	1	1	1	1	1	1	1	1	1	1	1	1	1	1	1	1	1	1	1	1	1	1	1
28945702|F|0-13:T>G-13:T>G	28945702	TGCAGTCCAAACTTTCAACTGCAAAGCACAGCTTGACTACTTGTGAAGAGGACCTGGACTTTTTGCGGG	TGCAGTCCAAACTTTCAACTGCAAAGCACAGCTTGACTACTTGTGAAGAGGACCTGGACTTTTTGCGGG	13:T>G	13	1	0.014337	0.985663	0.014337	0.985663	0	0.028263	0.028263	0.028263	9.2	8.78816	1	1	1	1	1	1	1	1	1	1	1	1	1	1	1	1	1	1	1	1	1	1	1	1	1	1	1	1	1	1	1	1	1
28946532|F|0-43:T>C-43:T>C	28946532	TGCAGCCACGCGACACGGAAACTGACGTTCGTCGGCCCTACATTGCTTGTTCTATCCCAGCACAGACGT	TGCAGCCACGCGACACGGAAACTGACGTTCGTCGGCCCTACATTGCTTGTTCTATCCCAGCACAGACGT	43:T>C	43	1	0.014337	0.985663	0.014337	0.985663	0	0.028263	0.028263	0.028263	18	23.6511	1	1	1	1	1	1	1	1	1	1	1	1	1	1	1	1	1	1	1	1	1	1	1	1	1	1	1	1	1	1	1	1	1
28946626|F|0-14:T>C-14:T>C	28946626	TGCAGGCCAAGTTGTGGCCTGTCTTTTTCTGCTCTATTTTTGTTCCTTGACTTGGTCATCAGCCGACAG	TGCAGGCCAAGTTGTGGCCTGTCTTTTTCTGCTCTATTTTTGTTCCTTGACTTGGTCATCAGCCGACAG	14:T>C	14	1	0.014337	0.985663	0.014337	0.985663	0	0.028263	0.028263	0.028263	17.6	16.4548	1	1	1	1	1	1	1	1	1	1	1	1	1	1	1	1	1	1	1	1	1	1	1	1	1	1	1	1	1	1	1	1	1
28946661|F|0-15:A>G-15:A>G	28946661	TGCAGGTACCGGAGCAAATACCCCACAGCCTCAACTCGGTCCACACGGAGGCTCTCAAGTCAATCCGCT	TGCAGGTACCGGAGCAAATACCCCACAGCCTCAACTCGGTCCACACGGAGGCTCTCAAGTCAATCCGCT	15:A>G	15	1	0.014337	0.985663	0.014337	0.985663	0	0.028263	0.028263	0.028263	21.8	23.6573	1	1	1	1	1	1	1	1	1	1	1	1	1	1	1	1	1	1	1	1	1	1	1	1	1	1	1	1	1	1	1	1	1
28946663|F|0-63:G>A-63:G>A	28946663	TGCAGGTACGCCCCCATCAGCATCAGCATCGGCCTAGTAGCTGAGCCATCGCAGAAATGGGCCGGATGG	TGCAGGTACGCCCCCATCAGCATCAGCATCGGCCTAGTAGCTGAGCCATCGCAGAAATGGGCCGGATGG	63:G>A	63	1	0.985663	0.014337	0.985663	0.014337	0	0.028263	0.028263	0.028263	27.4068	26.25	1	0	0	0	0	0	0	0	0	0	0	0	0	0	0	0	0	0	0	0	0	0	0	0	0	0	0	0	0	0	0	0	0
28946688|F|0-29:T>C-29:T>C	28946688	TGCAGTACCCACACCCACTACACCTGCGATACATAAACGGTCTTAGCCACACTCGGTACACCCTCCTTG	TGCAGTACCCACACCCACTACACCTGCGATACATAAACGGTCTTAGCCACACTCGGTACACCCTCCTTG	29:T>C	29	1	0.014337	0.985663	0.014337	0.985663	0	0.028263	0.028263	0.028263	16.2	17.919	1	1	1	1	1	1	1	1	1	1	1	1	1	1	1	1	1	1	1	1	1	1	1	1	1	1	1	1	1	1	1	1	1
28946720|F|0-51:A>G-51:A>G	28946720	TGCAGTGAACTGCAATTGAGCGAACTGTACTGCCCACATAGAGCTGGCACCAATATATCGGACCTTGCC	TGCAGTGAACTGCAATTGAGCGAACTGTACTGCCCACATAGAGCTGGCACCAATATATCGGACCTTGCC	51:A>G	51	1	0.014337	0.985663	0.014337	0.985663	0	0.028263	0.028263	0.028263	20	24.8567	1	1	1	1	1	1	1	1	1	1	1	1	1	1	1	1	1	1	1	1	1	1	1	1	1	1	1	1	1	1	1	1	1
28946824|F|0-48:C>T-48:C>T	28946824	TGCAGAAGCCGATTGACTGGATGAGCTGATTGTCACGCCATGCAAGTGCCCTGATTCCGATAATGAAAT	TGCAGAAGCCGATTGACTGGATGAGCTGATTGTCACGCCATGCAAGTGCCCTGATTCCGATAATGAAAT	48:C>T	48	1	0.985663	0.014337	0.985663	0.014337	0	0.028263	0.028263	0.028263	25.2826	37.5	1	0	0	0	0	0	0	0	0	0	0	0	0	0	0	0	0	0	0	0	0	0	0	1	0	0	0	0	0	0	0	0	0
28946865|F|0-35:T>G-35:T>G	28946865	TGCAGATAGGATGGAATCTGGCGGTCAAGTTCTAATAGGTAGACTTGGCAGTGGTGCTGTGAGGCGTTG	TGCAGATAGGATGGAATCTGGCGGTCAAGTTCTAATAGGTAGACTTGGCAGTGGTGCTGTGAGGCGTTG	35:T>G	35	1	0.014337	0.985663	0.014337	0.985663	0	0.028263	0.028263	0.028263	20.4	20.6262	1	1	1	1	1	1	1	1	1	1	1	1	1	1	1	1	1	1	1	1	1	1	1	1	1	1	1	1	1	1	1	1	1
28947115|F|0-40:T>A-40:T>A	28947115	TGCAGACTTATTTAGAGTAGCTCAAAAGAGCAATTGAATCTTATTTGCTTCATCACGTCATGTTCCCAT	TGCAGACTTATTTAGAGTAGCTCAAAAGAGCAATTGAATCTTATTTGCTTCATCACGTCATGTTCCCAT	40:T>A	40	1	0.014337	0.985663	0.014337	0.985663	0	0.028263	0.028263	0.028263	29	33.6636	1	1	1	1	1	1	1	1	1	1	1	1	1	1	1	1	1	1	1	1	1	1	1	1	1	1	1	1	1	1	1	1	1
28947296|F|0-58:C>G-58:C>G	28947296	TGCAGGACACAACATCCACCCTTTACTCCCCTAAACTGATCTCCAATCAAGCGTGCATCCTATTTTCCT	TGCAGGACACAACATCCACCCTTTACTCCCCTAAACTGATCTCCAATCAAGCGTGCATCCTATTTTCCT	58:C>G	58	1	0.014337	0.985663	0.014337	0.985663	0	0.028263	0.028263	0.028263	31.8	35.9751	1	1	1	1	1	1	1	1	1	1	1	1	1	1	1	1	1	1	1	1	1	1	1	1	1	1	1	1	1	1	1	1	1
28947377|F|0-27:T>C-27:T>C	28947377	TGCAGTGTTGGGTTCCCAAAAATCGCTTACGAGGGAAAGCGAAACCAAACTTGATATGACGGGCCGGAA	TGCAGTGTTGGGTTCCCAAAAATCGCTTACGAGGGAAAGCGAAACCAAACTTGATATGACGGGCCGGAA	27:T>C	27	1	0.014337	0.985663	0.014337	0.985663	0	0.028263	0.028263	0.028263	32.8	32.5171	1	1	1	1	1	1	1	1	1	1	1	1	1	1	1	1	1	1	1	1	1	1	1	1	1	1	1	1	1	1	1	1	1
28947475|F|0-49:T>C-49:T>C	28947475	TGCAGACAGTGACTTTAGAGAGCTCGGTATGTACCTGAACCGGCTCATTTATGGGCAAAACATGGTCGA	TGCAGACAGTGACTTTAGAGAGCTCGGTATGTACCTGAACCGGCTCATTTATGGGCAAAACATGGTCGA	49:T>C	49	1	0.014337	0.985663	0.014337	0.985663	0	0.028263	0.028263	0.028263	38.2	39.215	1	1	1	1	1	1	1	1	1	1	1	1	1	1	1	1	1	1	1	1	1	1	1	1	1	1	1	1	1	1	1	1	1
28947618|F|0-54:A>G-54:A>G	28947618	TGCAGCTTTGCGAATTCATCGGGCACTGCATCTCGGGCTCTTGCCACTGCCCGGACGATACCGGGGGTC	TGCAGCTTTGCGAATTCATCGGGCACTGCATCTCGGGCTCTTGCCACTGCCCGGACGATACCGGGGGTC	54:A>G	54	1	0.014337	0.985663	0.014337	0.985663	0	0.028263	0.028263	0.028263	25.2	24.2523	1	1	1	1	1	1	1	1	1	1	1	1	1	1	1	1	1	1	1	1	1	1	1	1	1	1	1	1	1	1	1	1	1
28947663|F|0-39:A>C-39:A>C	28947663	TGCAGGTCGCGATACTAACGCACCCCGCCTTTCCGCCACACATCACTTGCTTTTTAGAGACCGGGTCTC	TGCAGGTCGCGATACTAACGCACCCCGCCTTTCCGCCACACATCACTTGCTTTTTAGAGACCGGGTCTC	39:A>C	39	1	0.014337	0.985663	0.014337	0.985663	0	0.028263	0.028263	0.028263	56.4	52.1838	1	1	1	1	1	1	1	1	1	1	1	1	1	1	1	1	1	1	1	1	1	1	1	1	1	1	1	1	1	1	1	1	1
28947687|F|0-48:T>A-48:T>A	28947687	TGCAGTATGCTCTTTGTTGATCATATCCATAAAGTGACCCAGAGAATTTGTGACTAGCCCGATATATGA	TGCAGTATGCTCTTTGTTGATCATATCCATAAAGTGACCCAGAGAATTTGTGACTAGCCCGATATATGA	48:T>A	48	1	0.014337	0.985663	0.014337	0.985663	0	0.028263	0.028263	0.028263	35.6	35.5732	1	1	1	1	1	1	1	1	1	1	1	1	1	1	1	1	1	1	1	1	1	1	1	1	1	1	1	1	1	1	1	1	1
28947785|F|0-43:C>T-43:C>T	28947785	TGCAGTATCTGGAAGGAAAGTTCAATCTTTACTACTTGCTGAACGAGTACCAAGAGACAGCCGACACCA	TGCAGTATCTGGAAGGAAAGTTCAATCTTTACTACTTGCTGAACGAGTACCAAGAGACAGCCGACACCA	43:C>T	43	1	0.014337	0.985663	0.014337	0.985663	0	0.028263	0.028263	0.028263	35.4	34.7196	1	1	1	1	1	1	1	1	1	1	1	1	1	1	1	1	1	1	1	1	1	1	1	1	1	1	1	1	1	1	1	1	1
28947869|F|0-21:C>G-21:C>G	28947869	TGCAGCCTCAAAGGGATCCTCCAGGGCGAGGCCATCAACGATGATTTTGAGTAGAGGGGAATTGATGAT	TGCAGCCTCAAAGGGATCCTCCAGGGCGAGGCCATCAACGATGATTTTGAGTAGAGGGGAATTGATGAT	21:C>G	21	1	0.014337	0.985663	0.014337	0.985663	0	0.028263	0.028263	0.028263	29	27.5389	1	1	1	1	1	1	1	1	1	1	1	1	1	1	1	1	1	1	1	1	1	1	1	1	1	1	1	1	1	1	1	1	1
28947913|F|0-19:G>C-19:G>C	28947913	TGCAGGCAATGACTGCTCTGAACCGTCCCGATTCCAACCGCAAGCCCTCCAAGCCCAACATGCTCGGTG	TGCAGGCAATGACTGCTCTGAACCGTCCCGATTCCAACCGCAAGCCCTCCAAGCCCAACATGCTCGGTG	19:G>C	19	1	0.014337	0.985663	0.014337	0.985663	0	0.028263	0.028263	0.028263	28.8	36.8692	1	1	1	1	1	1	1	1	1	1	1	1	1	1	1	1	1	1	1	1	1	1	1	1	1	1	1	1	1	1	1	1	1
28947925|F|0-18:A>G-18:A>G	28947925	TGCAGGCGTAAACTTGATACAGTGCCTTCTCCAGCGCGTCCTTTTCGTTTCTGGAAGCAATGCATAGCC	TGCAGGCGTAAACTTGATACAGTGCCTTCTCCAGCGCGTCCTTTTCGTTTCTGGAAGCAATGCATAGCC	18:A>G	18	1	0.014337	0.985663	0.014337	0.985663	0	0.028263	0.028263	0.028263	22	27.1589	1	1	1	1	1	1	1	1	1	1	1	1	1	1	1	1	1	1	1	1	1	1	1	1	1	1	1	1	1	1	1	1	1
28948518|F|0-16:T>C-16:T>C	28948518	TGCAGTAAAGCCAAGGTTGTATGATGGCAGTCAGCTTATTTCCGTGTCGTGGAATCTGCGAAAGGTGCC	TGCAGTAAAGCCAAGGTTGTATGATGGCAGTCAGCTTATTTCCGTGTCGTGGAATCTGCGAAAGGTGCC	16:T>C	16	1	0.985663	0.014337	0.985663	0.014337	0	0.028263	0.028263	0.028263	19.8692	15	1	0	0	0	0	0	0	0	0	0	0	0	0	0	0	0	0	0	0	0	0	0	0	0	0	0	0	0	0	0	0	0	0
28948531|F|0-27:A>G-27:A>G	28948531	TGCAGTCTTCCCTTCTTCACCCAGCAAAAGCTCTTTGATGGCTCGATTCTCAGCTGCGTCCCCTAGTGG	TGCAGTCTTCCCTTCTTCACCCAGCAAAAGCTCTTTGATGGCTCGATTCTCAGCTGCGTCCCCTAGTGG	27:A>G	27	1	0.014337	0.985663	0.014337	0.985663	0	0.028263	0.028263	0.028263	27.8	36.9782	1	1	1	1	1	1	1	1	1	1	1	1	1	1	1	1	1	1	1	1	1	1	1	1	1	1	1	1	1	1	1	1	1
28948670|F|0-64:G>C-64:G>C	28948670	TGCAGATGACGGCGAAAAGGCTGATGCGGCCGCTGCAACCGACGATGAAGCTGCTGCTGCTGCTGCTCC	TGCAGATGACGGCGAAAAGGCTGATGCGGCCGCTGCAACCGACGATGAAGCTGCTGCTGCTGCTGCTCC	64:G>C	64	1	0.014337	0.985663	0.014337	0.985663	0	0.028263	0.028263	0.028263	42.8	50.8754	1	1	1	1	1	1	1	1	1	1	1	1	1	1	1	1	1	1	1	1	1	1	1	1	1	1	1	1	1	1	1	1	1
28948693|F|0-6:C>T-6:C>T	28948693	TGCAGCCACTCGCGTACTTGCCCACAAAGCGTTTTGTGCTGCCCACTCTACGAGAAGTAGGAGACGAAG	TGCAGCCACTCGCGTACTTGCCCACAAAGCGTTTTGTGCTGCCCACTCTACGAGAAGTAGGAGACGAAG	6:C>T	6	1	0.014337	0.985663	0.014337	0.985663	0	0.028263	0.028263	0.028263	34.4	40.6355	1	1	1	1	1	1	1	1	1	1	1	1	1	1	1	1	1	1	1	1	1	1	1	1	1	1	1	1	1	1	1	1	1
28948721|F|0-26:A>G-26:A>G	28948721	TGCAGGAAATAAGTCTGAACTTCCATATCACGGTACAGCCAATGATGGGTCTGCGATCATTCTTGGAAT	TGCAGGAAATAAGTCTGAACTTCCATATCACGGTACAGCCAATGATGGGTCTGCGATCATTCTTGGAAT	26:A>G	26	1	0.985663	0.014337	0.985663	0.014337	0	0.028263	0.028263	0.028263	59.5109	51.2	1	0	0	0	0	0	0	0	0	0	0	0	0	0	0	0	0	0	0	0	0	0	0	0	0	0	0	0	0	0	0	0	0
28948877|F|0-36:T>C-36:T>C	28948877	TGCAGTTCGCTTAGTAAAAGTTGACAAATCTGAGATTATGGTGCCAGGACAGAACTTACATGCATGGAC	TGCAGTTCGCTTAGTAAAAGTTGACAAATCTGAGATTATGGTGCCAGGACAGAACTTACATGCATGGAC	36:T>C	36	1	0.014337	0.985663	0.014337	0.985663	0	0.028263	0.028263	0.028263	47	47.2118	1	1	1	1	1	1	1	1	1	1	1	1	1	1	1	1	1	1	1	1	1	1	1	1	1	1	1	1	1	1	1	1	1
28948993|F|0-64:T>C-64:T>C	28948993	TGCAGTCGAGATGCGCCATCCTCCGATACGCCCGCCTCACCGATGCCCAAGTCGTGCGCCGCATTATGC	TGCAGTCGAGATGCGCCATCCTCCGATACGCCCGCCTCACCGATGCCCAAGTCGTGCGCCGCATTATGC	64:T>C	64	1	0.014337	0.985663	0.014337	0.985663	0	0.028263	0.028263	0.028263	25.8	33.6822	1	1	1	1	1	1	1	1	1	1	1	1	1	1	1	1	1	1	1	1	1	1	1	1	1	1	1	1	1	1	1	1	1
28949006|F|0-58:T>C-58:T>C	28949006	TGCAGTTAGTACTGGATCAGCAAGAGAAGAGACGTGGCGGAGATGAGACACCCGCCCGTAGTGGACCAA	TGCAGTTAGTACTGGATCAGCAAGAGAAGAGACGTGGCGGAGATGAGACACCCGCCCGTAGTGGACCAA	58:T>C	58	1	0.014337	0.985663	0.014337	0.985663	0	0.028263	0.028263	0.028263	62.6	59.8287	1	1	1	1	1	1	1	1	1	1	1	1	1	1	1	1	1	1	1	1	1	1	1	1	1	1	1	1	1	1	1	1	1
28949012|F|0-18:C>T-18:C>T	28949012	TGCAGTTTCTGTAGTGCACCGATGCTTTGTTCGATGCGAAATAGTCATGACGTCAAAGCTGAGATGGAG	TGCAGTTTCTGTAGTGCACCGATGCTTTGTTCGATGCGAAATAGTCATGACGTCAAAGCTGAGATGGAG	18:C>T	18	1	0.014337	0.985663	0.014337	0.985663	0	0.028263	0.028263	0.028263	38.2	42.2118	1	1	1	1	1	1	1	1	1	1	1	1	1	1	1	1	1	1	1	1	1	1	1	1	1	1	1	1	1	1	1	1	1
28949150|F|0-41:T>C-41:T>C	28949150	TGCAGCAGCAGGGGGTAATGGATGACTTTGAACGGTCTTCGTGCCGTCAATCAAAGAGGCATGGAAAAA	TGCAGCAGCAGGGGGTAATGGATGACTTTGAACGGTCTTCGTGCCGTCAATCAAAGAGGCATGGAAAAA	41:T>C	41	1	0.014337	0.985663	0.014337	0.985663	0	0.028263	0.028263	0.028263	31.6	42.028	1	1	1	1	1	1	1	1	1	1	1	1	1	1	1	1	1	1	1	1	1	1	1	1	1	1	1	1	1	1	1	1	1
28949346|F|0-40:T>C-40:T>C	28949346	TGCAGCTCTGCCGTTCTTCTCGAGTACTAGAGTGCTCAAATTCTGAGCTGCTTGCGCAATGTTTGGTGT	TGCAGCTCTGCCGTTCTTCTCGAGTACTAGAGTGCTCAAATTCTGAGCTGCTTGCGCAATGTTTGGTGT	40:T>C	40	1	0.014337	0.985663	0.014337	0.985663	0	0.028263	0.028263	0.028263	45	55.9969	1	1	1	1	1	1	1	1	1	1	1	1	1	1	1	1	1	1	1	1	1	1	1	1	1	1	1	1	1	1	1	1	1
28949904|F|0-61:C>G-61:C>G	28949904	TGCAGTATACTTTCAACCCACAGCATCCTTCAAACCCGCAGAAAGGCCCAAGCAAGAAATTCTTGAAGA	TGCAGTATACTTTCAACCCACAGCATCCTTCAAACCCGCAGAAAGGCCCAAGCAAGAAATTCTTGAAGA	61:C>G	61	1	0.014337	0.985663	0.014337	0.985663	0	0.028263	0.028263	0.028263	132	152.782	1	1	1	1	1	1	1	1	1	1	1	1	1	1	1	1	1	1	1	1	1	1	1	1	1	1	1	1	1	1	1	1	1
28949942|F|0-40:C>A-40:C>A	28949942	TGCAGGAGGAAACCGCGCGCTAGACGCTGCCCATGGACACCTTTCCCACATGCAGTCGCGCTTTTCCGA	TGCAGGAGGAAACCGCGCGCTAGACGCTGCCCATGGACACCTTTCCCACATGCAGTCGCGCTTTTCCGA	40:C>A	40	1	0.014337	0.985663	0.014337	0.985663	0	0.028263	0.028263	0.028263	117.4	141.545	1	1	1	1	1	1	1	1	1	1	1	1	1	1	1	1	1	1	1	1	1	1	1	1	1	1	1	1	1	1	1	1	1
28950092|F|0-11:A>C-11:A>C	28950092	TGCAGCTGCATAGCCGGCCCCGCATCACAGTGACTTGTGTATCTGGGTACATGAAGTGCTGCGCCATTA	TGCAGCTGCATAGCCGGCCCCGCATCACAGTGACTTGTGTATCTGGGTACATGAAGTGCTGCGCCATTA	11:A>C	11	1	0.014337	0.985663	0.014337	0.985663	0	0.028263	0.028263	0.028263	88.2	107.062	1	1	1	1	1	1	1	1	1	1	1	1	1	1	1	1	1	1	1	1	1	1	1	1	1	1	1	1	1	1	1	1	1
28950137|F|0-53:A>G-53:A>G	28950137	TGCAGTTGTGCTGTCGGTCATATTGCCGGGCTGTGTGCTGTTGTTTGGGGTGGATTGATTTGCTGTGCC	TGCAGTTGTGCTGTCGGTCATATTGCCGGGCTGTGTGCTGTTGTTTGGGGTGGATTGATTTGCTGTGCC	53:A>G	53	1	0.985663	0.014337	0.985663	0.014337	0	0.028263	0.028263	0.028263	103.645	96.4	1	0	0	0	0	0	0	0	0	0	0	0	0	0	0	0	0	0	0	0	0	0	0	0	0	0	0	0	0	0	0	0	0
28950269|F|0-37:C>A-37:C>A	28950269	TGCAGAAGCTCGATAAAGCGGGTCTTGAACGCATCCTCAAGGTACTACTAGTAGAGGATGTTATCTTGA	TGCAGAAGCTCGATAAAGCGGGTCTTGAACGCATCCTCAAGGTACTACTAGTAGAGGATGTTATCTTGA	37:C>A	37	1	0.014337	0.985663	0.014337	0.985663	0	0.028263	0.028263	0.028263	124.2	140.302	1	1	1	1	1	1	1	1	1	1	1	1	1	1	1	1	1	1	1	1	1	1	1	1	1	1	1	1	1	1	1	1	1
28950299|F|0-13:A>G-13:A>G	28950299	TGCAGACCGGGTGAGCACCGACCTCGAGCCATGCGGTCTTAGCGTCAAAGGCCTTCTCATCCTGGCCAG	TGCAGACCGGGTGAGCACCGACCTCGAGCCATGCGGTCTTAGCGTCAAAGGCCTTCTCATCCTGGCCAG	13:A>G	13	1	0.014337	0.985663	0.014337	0.985663	0	0.028263	0.028263	0.028263	154.8	176.299	1	1	1	1	1	1	1	1	1	1	1	1	1	1	1	1	1	1	1	1	1	1	1	1	1	1	1	1	1	1	1	1	1
36346421|F|0-65:G>A-65:G>A	36346421	TGCAGTGTAGGCGTAAGTCGTTGCTTGAGCGCTTCTGTTGCAAGATCGTCTGTTGAAATTGAGCTGTTC	TGCAGTGTAGGCGTAAGTCGTTGCTTGAGCGCTTCTGTTGCAAGATCGTCTGTTGAAATTGAGCTGTTC	65:G>A	65	1	0.985663	0.014337	0.985663	0.014337	0	0.028263	0.028263	0.028263	7.24534	5	1	0	0	0	0	0	0	0	0	0	0	0	0	0	0	0	0	0	0	0	0	0	0	0	0	0	0	0	0	0	0	0	0
36347729|F|0-25:C>T-25:C>T	36347729	TGCAGAGTCGGGAGAATATGGTGAGCGTAGGCTAATGCATCTTTCAACAGAAACGATTTCATCAAGGAG	TGCAGAGTCGGGAGAATATGGTGAGCGTAGGCTAATGCATCTTTCAACAGAAACGATTTCATCAAGGAG	25:C>T	25	1	0.985663	0.014337	0.985663	0.014337	0	0.028263	0.028263	0.028263	11.7469	8.4	1	0	0	0	0	0	0	0	0	0	0	0	0	0	0	0	0	0	0	0	0	0	0	0	0	0	0	0	0	0	0	0	0
36347933|F|0-11:G>A-11:G>A	36347933	TGCAGCATGTAGGCCGGAATACCCCCATCGGCGATGCGTGGTATGTATACTATGGAGTTAGGAAATGGG	TGCAGCATGTAGGCCGGAATACCCCCATCGGCGATGCGTGGTATGTATACTATGGAGTTAGGAAATGGG	11:G>A	11	1	0.985663	0.014337	0.985663	0.014337	0	0.028263	0.028263	0.028263	11.081	10.2	1	0	0	0	0	0	0	0	0	0	0	0	0	0	0	0	0	0	0	0	0	0	0	0	0	0	0	0	0	0	0	0	0
36348741|F|0-45:C>T-45:C>T	36348741	TGCAGTTCGTGGCTGAAGTTTGGACTACGAGGCCAACACCACAGTCTGAACAGGGATGGTACGATTACC	TGCAGTTCGTGGCTGAAGTTTGGACTACGAGGCCAACACCACAGTCTGAACAGGGATGGTACGATTACC	45:C>T	45	1	0.985663	0.014337	0.985663	0.014337	0	0.028263	0.028263	0.028263	47.6324	42	1	0	0	0	0	0	0	0	0	0	0	0	0	0	0	0	0	0	0	0	0	0	0	0	0	0	0	0	0	0	0	0	0
36348752|F|0-57:C>G-57:C>G	36348752	TGCAGTTGCAGGCGGATCTTGATGACATCGAGGGGAGCTATCACGAAGCTGCCGTTGCGTTAGAGCCAT	TGCAGTTGCAGGCGGATCTTGATGACATCGAGGGGAGCTATCACGAAGCTGCCGTTGCGTTAGAGCCAT	57:C>G	57	1	0.985663	0.014337	0.985663	0.014337	0	0.028263	0.028263	0.028263	18.6978	14.4	1	0	0	0	0	0	0	0	0	0	0	0	0	0	0	0	0	0	0	0	0	0	0	0	0	0	0	0	0	0	0	0	0
36348781|F|0-21:T>C-21:T>C	36348781	TGCAGTTTCTCACTTTCGTTGTACGCTGCGCAAATCACGTAATCGGCGGTGTTTATGCGTGCGTCTGAT	TGCAGTTTCTCACTTTCGTTGTACGCTGCGCAAATCACGTAATCGGCGGTGTTTATGCGTGCGTCTGAT	21:T>C	21	1	0.985663	0.014337	0.985663	0.014337	0	0.028263	0.028263	0.028263	31.7601	28	1	0	0	0	0	0	0	0	0	0	0	0	0	0	0	0	0	0	0	0	0	0	0	0	0	0	0	0	0	0	0	0	0
36349383|F|0-30:G>A-30:G>A	36349383	TGCAGGCCATGCGCGACCTACGGGATGCTGGTGAGAGGCGGCCAAACGTTCGAATGATTGTCGATCGCA	TGCAGGCCATGCGCGACCTACGGGATGCTGGTGAGAGGCGGCCAAACGTTCGAATGATTGTCGATCGCA	30:G>A	30	1	0.985663	0.014337	0.985663	0.014337	0	0.028263	0.028263	0.028263	18.575	5	1	0	0	0	0	0	0	0	0	0	0	0	0	0	0	0	0	0	0	0	0	0	0	0	0	0	0	0	0	0	0	0	0
36350084|F|0-61:G>C-61:G>C	36350084	TGCAGTGGAGGAATATCTTGGTTAGTGTGTTTGTGTTGGCTGGGAGTCTGGTGTTCTTTTTGGTGTTTT	TGCAGTGGAGGAATATCTTGGTTAGTGTGTTTGTGTTGGCTGGGAGTCTGGTGTTCTTTTTGGTGTTTT	61:G>C	61	1	0.985663	0.014337	0.985663	0.014337	0	0.028263	0.028263	0.028263	110.355	87	1	0	0	0	0	0	0	0	0	0	0	0	0	0	0	0	0	0	0	0	0	0	0	0	0	0	0	0	0	0	0	0	0
36350090|F|0-32:A>G-32:A>G	36350090	TGCAGTGTAAAGGAGAGAGTGGCTGTCAAGGCACAGTAAGAAGGAACGACGTGGTTACAGAAGCAAGGT	TGCAGTGTAAAGGAGAGAGTGGCTGTCAAGGCACAGTAAGAAGGAACGACGTGGTTACAGAAGCAAGGT	32:A>G	32	1	0.985663	0.014337	0.985663	0.014337	0	0.028263	0.028263	0.028263	66.4175	37.8	1	0	0	0	0	0	0	0	0	0	0	0	0	0	0	0	0	0	0	0	0	0	0	0	0	0	0	0	0	0	0	0	0
36350489|F|0-33:A>T-33:A>T	36350489	TGCAGAGTCGATCGCGAACAGCAGCCAGTAACCAGGAAGTGCGACTCCCGGGTCGCCAGGGATTGTCAC	TGCAGAGTCGATCGCGAACAGCAGCCAGTAACCAGGAAGTGCGACTCCCGGGTCGCCAGGGATTGTCAC	33:A>T	33	1	0.014337	0.985663	0.014337	0.985663	0	0.028263	0.028263	0.028263	103.4	126.305	1	1	1	1	1	1	1	1	1	1	1	1	1	1	1	1	1	1	1	1	1	1	1	1	1	1	1	1	1	1	1	1	1
36350599|F|0-65:T>A-65:T>A	36350599	TGCAGATGATTGCTCATGCCTTACGTAGTAGTCACTCTAGTCCAAGTCAGCGTCCATCACTTCGATTCT	TGCAGATGATTGCTCATGCCTTACGTAGTAGTCACTCTAGTCCAAGTCAGCGTCCATCACTTCGATTCT	65:T>A	65	1	0.985663	0.014337	0.985663	0.014337	0	0.028263	0.028263	0.028263	34.7819	28.4	1	0	0	0	0	0	0	0	0	0	0	0	0	0	0	0	0	0	0	0	0	0	0	0	0	0	0	0	0	0	0	0	0
36350725|F|0-30:T>C-30:T>C	36350725	TGCAGCTTCATGCTCACCACCTCCTGTCTGTTAGACGCTTGGTCGTCAGAGCGCGCCAGGCCTCGTTGT	TGCAGCTTCATGCTCACCACCTCCTGTCTGTTAGACGCTTGGTCGTCAGAGCGCGCCAGGCCTCGTTGT	30:T>C	30	1	0.985663	0.014337	0.985663	0.014337	0	0.028263	0.028263	0.028263	26.0156	24.8	1	0	0	0	0	0	0	0	0	0	0	0	0	0	0	0	0	0	0	0	0	0	0	0	0	0	0	0	0	0	0	0	0
36351231|F|0-15:C>T-15:C>T	36351231	TGCAGCTTTACTAGTCCAGTGTCACAGACCACATGTGATGCATTCAGGCAATCCAAGGATGTTTCCAAG	TGCAGCTTTACTAGTCCAGTGTCACAGACCACATGTGATGCATTCAGGCAATCCAAGGATGTTTCCAAG	15:C>T	15	1	0.985663	0.014337	0.985663	0.014337	0	0.028263	0.028263	0.028263	116.065	110.6	1	0	0	0	0	0	0	0	0	0	0	0	0	0	0	0	0	0	0	0	0	0	0	0	0	0	0	0	0	0	0	0	0
36351266|F|0-57:G>T-57:G>T	36351266	TGCAGGCGCAGCCCGCGAAGCAGTGCGACCGGCGTACATTGCGCCGGGGGGAATTGCGAGGGTTGTAGA	TGCAGGCGCAGCCCGCGAAGCAGTGCGACCGGCGTACATTGCGCCGGGGGGAATTGCGAGGGTTGTAGA	57:G>T	57	1	0.985663	0.014337	0.985663	0.014337	0	0.028263	0.028263	0.028263	150.019	126.2	1	0	0	0	0	0	0	0	0	0	0	0	0	0	0	0	0	0	0	0	0	0	0	0	0	0	0	0	0	0	0	0	0
36352123|F|0-7:A>G-7:A>G	36352123	TGCAGTAATCGAGTTTCACGCCTATGATGCCGCTAGCAACACTTCCATAAGATTCGAAAAGCAAAACAT	TGCAGTAATCGAGTTTCACGCCTATGATGCCGCTAGCAACACTTCCATAAGATTCGAAAAGCAAAACAT	7:A>G	7	1	0.985663	0.014337	0.985663	0.014337	0	0.028263	0.028263	0.028263	139.558	120.4	1	0	0	0	0	0	0	0	0	0	0	0	0	0	0	0	0	0	0	0	0	0	0	0	0	0	0	0	0	0	0	0	0
36352460|F|0-41:A>C-41:A>C	36352460	TGCAGTATGATGAGAAAATGCGAAAGCTAGCTACCGCATGCATGCCTACATTTCTATCCATCAATGAGC	TGCAGTATGATGAGAAAATGCGAAAGCTAGCTACCGCATGCATGCCTACATTTCTATCCATCAATGAGC	41:A>C	41	1	0.985663	0.014337	0.985663	0.014337	0	0.028263	0.028263	0.028263	195.439	175.8	1	0	0	0	0	0	0	0	0	0	0	0	0	0	0	0	0	0	0	0	0	0	0	0	0	0	0	0	0	0	0	0	0
36352555|F|0-45:A>T-45:A>T	36352555	TGCAGTTACTCGACAGCCTGGTGCCTACATGAAGAAGACATGGTAAAGCAGAGCTAACCACACGTATTT	TGCAGTTACTCGACAGCCTGGTGCCTACATGAAGAAGACATGGTAAAGCAGAGCTAACCACACGTATTT	45:A>T	45	1	0.985663	0.014337	0.985663	0.014337	0	0.028263	0.028263	0.028263	240.408	209.4	1	0	0	0	0	0	0	0	0	0	0	0	0	0	0	0	0	0	0	0	0	0	0	0	0	0	0	0	0	0	0	0	0
36352754|F|0-9:G>A-9:G>A	36352754	TGCAGTCTTGAGTGTGGCAGGCCAGGTCCGGTGTTTGGAATATTTACAGATCGGAAGAGCGGTTCAGCA	TGCAGTCTTGAGTGTGGCAGGCCAGGTCCGGTGTTTGGAATATTTAC	9:G>A	9	1	0.985663	0.014337	0.985663	0.014337	0	0.028263	0.028263	0.028263	369.875	285.8	1	0	0	0	0	0	0	0	0	0	0	0	0	0	0	0	0	0	0	0	0	0	0	0	0	0	0	0	0	0	0	0	0
36352784|F|0-14:G>C-14:G>C	36352784	TGCAGATGTGATCTGTAAGCCAGGCATACACCTCATCAATCTTTGCTTTTAGACTCTCTGGATAAAACG	TGCAGATGTGATCTGTAAGCCAGGCATACACCTCATCAATCTTTGCTTTTAGACTCTCTGGATAAAACG	14:G>C	14	1	0.985663	0.014337	0.985663	0.014337	0	0.028263	0.028263	0.028263	159.72	153.4	1	0	0	0	0	0	0	0	0	0	0	0	0	0	0	0	0	0	0	0	0	0	0	0	0	0	0	0	0	0	0	0	0
36352227|F|0-20:A>G-20:A>G	36352227	TGCAGTTGGACAGAATTGTAAAGCGTGGTGTGATGTAAGTATCTCTGCTAAAGCTCTTACAGATCGGAA	TGCAGTTGGACAGAATTGTAAAGCGTGGTGTGATGTAAGTATCTCTGCTAAAGCTCTTAC	20:A>G	20	1	0.017921	0.989247	0.010753	0.982079	0.007168	0.0352	0.021274	0.028237	198.833	303.826	1	1	1	1	1	1	1	1	1	1	1	1	1	1	1	1	1	1	1	1	1	1	1	1	1	1	1	1	1	1	1	1	1
41804890|F|0-20:G>A-20:G>A	41804890	TGCAGCTCGTCCTTGCCAGAGTATGGCTCTTCCTTGATCGTATCTTCGTACGGAAACAGCTGGAAGGCA	TGCAGCTCGTCCTTGCCAGAGTATGGCTCTTCCTTGATCGTATCTTCGTACGGAAACAGCTGGAAGGCA	20:G>A	20	1	0.989247	0.017921	0.982079	0.010753	0.007168	0.021274	0.0352	0.028237	78.3602	33.3333	1	0	0	0	0	0	0	0	0	0	0	0	0	0	0	0	0	0	0	0	0	0	0	0	0	0	0	0	0	0	0	0	0
36349260|F|0-17:G>A-17:G>A	36349260	TGCAGGTATTCTGGAGGGGGTTGGAGGCTTCGTGGTGTCTGTTGGGGTTACAGATCGGAAGAGCGGTTC	TGCAGGTATTCTGGAGGGGGTTGGAGGCTTCGTGGTGTCTGTTGGGGTTAC	17:G>A	17	1	0.989247	0.014337	0.985663	0.010753	0.003584	0.021274	0.028263	0.024768	102.336	60	1	0	0	0	0	0	0	0	0	0	0	0	0	0	0	0	0	0	0	0	0	0	0	0	0	0	0	0	0	0	0	0	0
28948769|F|0-53:T>C-53:T>C	28948769	TGCAGTCGGCGACGCCATTTTGTGTGGCAGGGGAGGGATGTATGTTGGTTTGTTGGTCTCACTCAATCG	TGCAGTCGGCGACGCCATTTTGTGTGGCAGGGGAGGGATGTATGTTGGTTTGTTGGTCTCACTCAATCG	53:T>C	53	1	0.989247	0.014337	0.985663	0.010753	0.003584	0.021274	0.028263	0.024768	35.5279	23.6	1	0	0	0	0	0	0	0	0	0	0	0	0	0	0	0	0	0	0	0	0	0	0	0	0	0	0	0	0	0	0	0	0
41805304|F|0-46:C>T-46:C>T	41805304	TGCAGATGATGGACTCTGGCCTAGTCACGGGAAACAGAAACGCCGACAACATTGACATCAAATTACGTG	TGCAGATGATGGACTCTGGCCTAGTCACGGGAAACAGAAACGCCGACAACATTGACATCAAATTACGTG	46:C>T	46	1	0.992832	0.017921	0.982079	0.007168	0.010753	0.014234	0.0352	0.024717	10.9381	3.4	1	0	0	0	0	0	0	0	0	0	0	0	0	0	0	0	0	0	0	0	0	0	0	0	0	0	0	0	0	0	0	0	0
36346065|F|0-32:T>C-32:T>C	36346065	TGCAGCTCACGCAGTTCGTATTGATCAATGAATGATTTGAACTTTTGGCGGAATCTAATTATTTTAGCC	TGCAGCTCACGCAGTTCGTATTGATCAATGAATGATTTGAACTTTTGGCGGAATCTAATTATTTTAGCC	32:T>C	32	1	0.996416	0.021505	0.978495	0.003584	0.017921	0.007143	0.042086	0.024614	13.04	2.66667	1	0	0	0	0	0	0	0	0	0	0	0	0	0	0	0	0	0	0	0	0	0	0	0	0	0	0	0	0	0	0	0	0
36346159|F|0-51:G>C-51:G>C	36346159	TGCAGGAGGGTCGTCTGGCTTTGCCAAATTTGGACAGACTGGAGGGGCCTCGTCGTTTTCGAGCTTTGG	TGCAGGAGGGTCGTCTGGCTTTGCCAAATTTGGACAGACTGGAGGGGCCTCGTCGTTTTCGAGCTTTGG	51:G>C	51	1	0.989247	0.010753	0.989247	0.010753	0	0.021274	0.021274	0.021274	8.24224	5.75	1	0	0	0	0	0	0	0	0	0	0	0	0	0	0	0	0	0	0	0	0	0	0	0	0	0	0	0	0	0	0	0	0
28946744|F|0-27:G>A-27:G>A	28946744	TGCAGTTGCCACCGCTGCCGAAGCTGAGCGATCGAGGACGCATCTGACCATCCAAGAGTTTATGCAAAT	TGCAGTTGCCACCGCTGCCGAAGCTGAGCGATCGAGGACGCATCTGACCATCCAAGAGTTTATGCAAAT	27:G>A	27	1	0.992832	0.014337	0.985663	0.007168	0.007168	0.014234	0.028263	0.021248	16.7253	7.5	1	0	0	0	0	0	0	0	0	0	0	0	0	0	0	0	0	0	0	0	0	0	0	0	0	0	0	0	0	0	0	0	0
28946267|F|0-62:C>T-62:C>T	28946267	TGCAGCTTTCCGCGTCATGGATTTCCGCTTCGAGACCGTCGTGACGAATGGCGCCTGTACAACTGTTCC	TGCAGCTTTCCGCGTCATGGATTTCCGCTTCGAGACCGTCGTGACGAATGGCGCCTGTACAACTGTTCC	62:C>T	62	1	0.992832	0.010753	0.989247	0.007168	0.003584	0.014234	0.021274	0.017754	10.4259	7.33333	1	0	0	0	0	0	0	0	0	0	0	0	0	0	0	0	0	0	0	0	0	0	0	0	0	0	0	0	0	0	0	0	0
28945915|F|0-33:C>T-33:C>T	28945915	TGCAGCCATTGTCGAGAAGCATGGGAAAGAAGGCGAGAGTGCAATGCTCTTCCCTACACACGCCACTGC	TGCAGCCATTGTCGAGAAGCATGGGAAAGAAGGCGAGAGTGCAATGCTCTTCCCTACACACGCCACTGC	33:C>T	33	1	0.996416	0.014337	0.985663	0.003584	0.010753	0.007143	0.028263	0.017703	23.9938	8	1	0	0	2	0	0	0	0	0	0	0	0	0	0	0	0	0	0	0	0	0	0	0	0	0	0	0	0	0	0	0	0	0
28947783|F|0-51:G>A-51:G>A	28947783	TGCAGATGCAGCATCATAGTGAACCATGCGGTCCACTGCAAATACCATGGCGTCTCCATCACGCTTCTC	TGCAGATGCAGCATCATAGTGAACCATGCGGTCCACTGCAAATACCATGGCGTCTCCATCACGCTTCTC	51:G>A	51	1	0.996416	0.014337	0.985663	0.003584	0.010753	0.007143	0.028263	0.017703	23.7785	6.5	1	0	0	0	0	0	0	0	0	0	0	0	0	0	0	0	0	0	0	0	0	0	0	0	0	0	0	0	0	0	0	0	0
28946374|F|0-28:G>C-28:G>C	28946374	TGCAGTTCCTGACGCTTATCCCATTGGTGTGAGGCTGTGATTCTTTTCGCCTCATGCGTCACTAGCGAG	TGCAGTTCCTGACGCTTATCCCATTGGTGTGAGGCTGTGATTCTTTTCGCCTCATGCGTCACTAGCGAG	28:G>C	28	1	0.992832	0.007168	0.992832	0.007168	0	0.014234	0.014234	0.014234	12.9907	16	1	0	0	0	0	0	0	0	0	0	0	0	0	0	0	0	0	0	0	0	0	0	0	0	0	0	0	0	0	0	0	0	0
28947199|F|0-17:G>C-17:G>C	28947199	TGCAGCAAGAAGCATGGGAATCTCCGAAATCGCCTTTTCGGTAGTCTTTTCGGACAGGACAACCTCCGG	TGCAGCAAGAAGCATGGGAATCTCCGAAATCGCCTTTTCGGTAGTCTTTTCGGACAGGACAACCTCCGG	17:G>C	17	1	0.992832	0.007168	0.992832	0.007168	0	0.014234	0.014234	0.014234	15.9628	14.3333	1	0	0	0	0	0	0	0	0	0	0	0	0	0	0	0	0	0	0	0	0	0	0	0	0	0	0	0	0	0	0	0	0
28948669|F|0-21:G>T-21:G>T	28948669	TGCAGATGAATATTGTGCCGAGTACAGAAGAGAGACTGGTTGCGATACAGAAGGCAATATTACCCCATA	TGCAGATGAATATTGTGCCGAGTACAGAAGAGAGACTGGTTGCGATACAGAAGGCAATATTACCCCATA	21:G>T	21	1	0.992832	0.007168	0.992832	0.007168	0	0.014234	0.014234	0.014234	27.1883	32.5	1	0	0	0	0	0	0	0	0	0	0	0	0	0	0	0	0	0	0	0	0	0	0	0	0	0	0	0	0	0	0	0	0
28949357|F|0-35:G>A-35:G>A	28949357	TGCAGAAAGCGGTGGAAGTCAGGGATGTGAGAATCGTGCGCCAAAAGGCTCTGAGTGACGGCGCGATGA	TGCAGAAAGCGGTGGAAGTCAGGGATGTGAGAATCGTGCGCCAAAAGGCTCTGAGTGACGGCGCGATGA	35:G>A	35	1	0.992832	0.007168	0.992832	0.007168	0	0.014234	0.014234	0.014234	81.3901	76.3333	1	0	0	0	0	0	0	0	0	0	0	0	0	0	0	0	0	0	0	0	0	0	0	0	0	0	0	0	0	0	0	0	0
28949785|F|0-50:T>C-50:T>C	28949785	TGCAGGACGGATGGCACAAGTCAGGAAGTTCTCAGGCTTGCGGTTGGCTTTGAGCACAGCTGTCTCCGC	TGCAGGACGGATGGCACAAGTCAGGAAGTTCTCAGGCTTGCGGTTGGCTTTGAGCACAGCTGTCTCCGC	50:T>C	50	1	0.007168	0.992832	0.007168	0.992832	0	0.014234	0.014234	0.014234	54.5	45.4105	1	1	1	1	1	1	1	1	1	1	1	1	1	1	1	1	1	1	1	1	1	1	1	1	1	1	1	1	1	1	1	1	1
28950124|F|0-62:T>C-62:T>C	28950124	TGCAGCTCCGGCACCGGTTGCAATGGGTATGGCACGTTTTGATATTGCTGAATGTCGCGAATTACCTCT	TGCAGCTCCGGCACCGGTTGCAATGGGTATGGCACGTTTTGATATTGCTGAATGTCGCGAATTACCTCT	62:T>C	62	1	0.007168	0.992832	0.007168	0.992832	0	0.014234	0.014234	0.014234	78	97.463	1	1	1	1	1	1	1	1	1	1	1	1	1	1	1	1	1	1	1	1	1	1	1	1	1	1	1	1	1	1	1	1	1
28950266|F|0-60:G>T-60:G>T	28950266	TGCAGGAGCGCTTCTCGGTGTGGAAAGTACCTACTACTTGGTTACTGTATGCAACCTGGAGATCTTGTC	TGCAGGAGCGCTTCTCGGTGTGGAAAGTACCTACTACTTGGTTACTGTATGCAACCTGGAGATCTTGTC	60:G>T	60	1	0.007168	0.992832	0.007168	0.992832	0	0.014234	0.014234	0.014234	87.5	60.6574	1	1	1	1	1	1	1	1	1	1	1	1	1	1	1	1	1	1	1	1	1	1	1	1	1	1	1	1	1	1	1	1	1
36349911|F|0-37:C>T-37:C>T	36349911	TGCAGGGCCGCGTGAACGAGCCTGGGTTGTTGACCGACTACACCAACACGAAGGACTCTGGTCAGCCCT	TGCAGGGCCGCGTGAACGAGCCTGGGTTGTTGACCGACTACACCAACACGAAGGACTCTGGTCAGCCCT	37:C>T	37	1	0.992832	0.007168	0.992832	0.007168	0	0.014234	0.014234	0.014234	143.551	91	1	0	0	0	0	0	0	0	0	0	0	0	0	0	0	0	0	0	0	0	0	0	0	0	0	0	0	0	0	0	0	0	0
41805854|F|0-46:G>C-46:G>C	41805854	TGCAGGCCAGACAGTACATGAACCGACAGGGTGGATTCAACAGGCCGCTATCGCCTAGCAGGAGCTGAT	TGCAGGCCAGACAGTACATGAACCGACAGGGTGGATTCAACAGGCCGCTATCGCCTAGCAGGAGCTGAT	46:G>C	46	1	0.992832	0.007168	0.992832	0.007168	0	0.014234	0.014234	0.014234	217.356	139.333	1	0	0	0	0	0	0	0	0	0	0	0	0	0	0	0	0	0	0	0	0	0	0	0	0	0	0	0	0	0	0	0	0
28946459|F|0-10:C>T-10:C>T	28946459	TGCAGACAAGCGATAGTTTGGGTGATTGTGGCTTTCAACGCTCCCCTAGATTGCCAAGGTAAGCGCTTG	TGCAGACAAGCGATAGTTTGGGTGATTGTGGCTTTCAACGCTCCCCTAGATTGCCAAGGTAAGCGCTTG	10:C>T	10	1	0.996416	0.010753	0.989247	0.003584	0.007168	0.007143	0.021274	0.014208	8.80247	2.66667	1	0	0	0	0	0	0	0	0	0	0	0	0	0	0	0	0	0	0	0	0	0	0	0	0	0	0	0	0	0	0	0	0
36351874|F|0-23:C>T-23:C>T	36351874	TGCAGGCATCACCTCACCTACACCTCGGAGGTCCCGGTATGCATGTGTCTGCGCTGGAGCGATCTCTAA	TGCAGGCATCACCTCACCTACACCTCGGAGGTCCCGGTATGCATGTGTCTGCGCTGGAGCGATCTCTAA	23:C>T	23	1	1	0.014337	0.985663	0	0.014337	0	0.028263	0.014131	28.5368	27.2	1	0	0	0	0	0	0	0	0	0	0	0	0	0	0	0	0	0	0	0	0	0	0	0	0	0	0	0	0	0	0	0	0
28948269|F|0-8:C>T-8:C>T	28948269	TGCAGTTGCTGCCCTCGTGCTTACCCAGATGCCCCTATCGGCGGTATCAAGCCCACGTGACAACCCTCC	TGCAGTTGCTGCCCTCGTGCTTACCCAGATGCCCCTATCGGCGGTATCAAGCCCACGTGACAACCCTCC	8:C>T	8	1	0.996416	0.007168	0.992832	0.003584	0.003584	0.007143	0.014234	0.010688	37.2377	33.6667	1	0	0	0	0	0	0	0	0	0	0	0	0	0	0	0	0	0	0	0	0	0	0	0	0	0	0	0	0	0	0	0	0
28948379|F|0-19:G>T-19:G>T	28948379	TGCAGACATGCTTGTTTCCGTCCAATCGTGTGCGATGCATAGTGATGAGGCGGTTCGGAGAAGTGGGTA	TGCAGACATGCTTGTTTCCGTCCAATCGTGTGCGATGCATAGTGATGAGGCGGTTCGGAGAAGTGGGTA	19:G>T	19	1	0.996416	0.007168	0.992832	0.003584	0.003584	0.007143	0.014234	0.010688	24.32	9	1	0	0	0	0	0	0	0	0	0	0	0	2	0	0	0	0	0	0	0	0	0	0	0	0	0	0	0	0	0	0	0	0
28949764|F|0-35:C>T-35:C>T	28949764	TGCAGTTCTTCTATCATGAGATGACTAGATATTTGCGGGGTTACAGATCGGAAGAGCGGTTCAGCAGGA	TGCAGTTCTTCTATCATGAGATGACTAGATATTTGCGGGGTTAC	35:C>T	35	1	0.996416	0.007168	0.992832	0.003584	0.003584	0.007143	0.014234	0.010688	125.388	106	1	0	0	0	0	0	0	0	0	0	0	0	0	0	0	0	0	0	0	0	0	0	0	0	0	0	0	0	0	0	0	0	0
36351654|F|0-50:A>G-50:A>G	36351654	TGCAGTGTGCAATGAACCAGGCAGTAAAGTGGACGAGTAAATGAGAGATGAAGATGGAGAGAGGGTGTT	TGCAGTGTGCAATGAACCAGGCAGTAAAGTGGACGAGTAAATGAGAGATGAAGATGGAGAGAGGGTGTT	50:A>G	50	1	0.007168	0.996416	0.003584	0.992832	0.003584	0.014234	0.007143	0.010688	54.6667	102.617	1	1	1	1	1	1	1	1	1	1	1	1	1	1	1	1	1	1	1	1	1	1	1	1	1	1	1	1	1	1	1	1	1
41806370|F|0-48:G>A-48:G>A	41806370	TGCAGCAAAGTAACTCGCAGAGGTAAGCAAGAAGCCGAGTTCTACGGTGAAGAAGATGCTGATGAAGAC	TGCAGCAAAGTAACTCGCAGAGGTAAGCAAGAAGCCGAGTTCTACGGTGAAGAAGATGCTGATGAAGAC	48:G>A	48	1	0.996416	0.007168	0.992832	0.003584	0.003584	0.007143	0.014234	0.010688	164.549	72.3333	1	0	2	0	0	0	0	0	0	0	0	0	0	0	0	0	0	0	0	0	0	0	0	0	0	0	0	0	0	0	0	0	0
60888395|F|0-26:C>G-26:C>G	60888395	TGCAGGAGACAGACTTGTAGCGCGTACGCGGAACCAATTTCCATGGAGAGCGCAATGTTGCCGTTCATA	TGCAGGAGACAGACTTGTAGCGCGTACGCGGAACCAATTTCCATGGAGAGCGCAATGTTGCCGTTCATA	26:C>G	26	1	0.996416	0.007168	0.992832	0.003584	0.003584	0.007143	0.014234	0.010688	149.157	70.5	1	0	0	0	0	0	0	0	0	0	0	0	0	0	0	0	0	0	0	0	0	0	0	0	0	0	0	0	0	0	0	0	0
36353189|F|0-11:C>T-11:C>T	36353189	TGCAGTCTGCCCAGACCGAAATGCAGCCCGCGCAACGACCAGTGGTCGTCTCCACGAAACACCGAAGGT	TGCAGTCTGCCCAGACCGAAATGCAGCCCGCGCAACGACCAGTGGTCGTCTCCACGAAACACCGAAGGT	11:C>T	11	1	1	0.010753	0.989247	0	0.010753	0	0.021274	0.010637	130.301	80.6667	1	0	0	0	0	0	0	0	0	0	0	0	0	0	0	0	0	0	0	0	0	0	0	0	0	0	0	0	0	0	0	0	0
28946268|F|0-44:T>G-44:T>G	28946268	TGCAGCTTTTCGACGGTGTACTTTGCGAGCAAGGTCATGGTCTTTGAAGGGTTTGTCTGGAAGACTAGG	TGCAGCTTTTCGACGGTGTACTTTGCGAGCAAGGTCATGGTCTTTGAAGGGTTTGTCTGGAAGACTAGG	44:T>G	44	1	0.003584	0.996416	0.003584	0.996416	0	0.007143	0.007143	0.007143	11	10.4537	1	1	1	1	1	1	1	1	1	1	1	1	1	1	1	1	1	1	1	1	1	1	1	1	1	1	1	1	1	1	1	1	1
28946678|F|0-63:T>A-63:T>A	28946678	TGCAGGTGGCGTATGGTGGAATTAGTGACTATAACCACCACACTACCCAAAAGGCGAAGAATCTTGACA	TGCAGGTGGCGTATGGTGGAATTAGTGACTATAACCACCACACTACCCAAAAGGCGAAGAATCTTGACA	63:T>A	63	1	0.996416	0.003584	0.996416	0.003584	0	0.007143	0.007143	0.007143	25.5477	22	1	0	0	0	0	0	0	0	0	0	0	0	0	0	0	0	0	0	0	0	0	0	0	0	0	0	0	0	0	0	0	0	0
28947485|F|0-18:A>C-18:A>C	28947485	TGCAGACGAGGCAGCTGCAAATTGGTCTCGTGCGAGGCATGGGTTCTTTGCTGCAATAAAATGCGGGAG	TGCAGACGAGGCAGCTGCAAATTGGTCTCGTGCGAGGCATGGGTTCTTTGCTGCAATAAAATGCGGGAG	18:A>C	18	1	0.996416	0.003584	0.996416	0.003584	0	0.007143	0.007143	0.007143	44.5877	35	1	0	0	0	0	0	0	0	0	0	0	0	0	0	0	0	0	0	0	0	0	0	0	0	0	0	0	0	0	0	0	0	0
28947536|F|0-28:C>T-28:C>T	28947536	TGCAGCACCAAACTCTTCCTGTATGAGTCTTGAAAGCTCGTTCAAGGATACAAAGACCTGGCCGACAAT	TGCAGCACCAAACTCTTCCTGTATGAGTCTTGAAAGCTCGTTCAAGGATACAAAGACCTGGCCGACAAT	28:C>T	28	1	0.996416	0.003584	0.996416	0.003584	0	0.007143	0.007143	0.007143	24.7938	13	1	0	0	0	0	0	0	0	0	0	0	0	0	0	0	0	0	0	0	0	0	0	0	0	0	0	0	0	0	0	0	0	0
28948084|F|0-63:C>T-63:C>T	28948084	TGCAGACTCGTGGAACAAGTTCAAGGATGGAACAGGTGATGCCGTTATTGCTGTTTCAGACATCATCAT	TGCAGACTCGTGGAACAAGTTCAAGGATGGAACAGGTGATGCCGTTATTGCTGTTTCAGACATCATCAT	63:C>T	63	1	0.996416	0.003584	0.996416	0.003584	0	0.007143	0.007143	0.007143	29.9108	28	1	0	0	0	0	0	0	0	0	0	0	0	0	0	0	0	0	0	0	0	0	0	0	0	0	0	0	0	0	0	0	0	0
28948265|F|0-62:G>A-62:G>A	28948265	TGCAGTTAGCCAGATCGACCAGAGAGATGTTTTACGATGAGCCGGAGCATCACTTCGGGTCAGGACGCG	TGCAGTTAGCCAGATCGACCAGAGAGATGTTTTACGATGAGCCGGAGCATCACTTCGGGTCAGGACGCG	62:G>A	62	1	0.996416	0.003584	0.996416	0.003584	0	0.007143	0.007143	0.007143	44.0431	53	1	0	0	0	0	0	0	0	0	0	0	0	0	0	0	0	0	0	0	0	0	0	0	0	0	0	0	0	0	0	0	0	0
28948927|F|0-27:G>C-27:G>C	28948927	TGCAGCCAAAAGCCCCATGAGAGCCAGGTTGGGTGGCTTGAAGAGCGGTCCAGGTACGGTGCAAGTGAC	TGCAGCCAAAAGCCCCATGAGAGCCAGGTTGGGTGGCTTGAAGAGCGGTCCAGGTACGGTGCAAGTGAC	27:G>C	27	1	0.996416	0.003584	0.996416	0.003584	0	0.007143	0.007143	0.007143	46.0646	44	1	0	0	0	0	0	0	0	0	0	0	0	0	0	0	0	0	0	0	0	0	0	0	0	0	0	0	0	0	0	0	0	0
28948990|F|0-12:G>T-12:G>T	28948990	TGCAGTCCAATGGGTTCTCTCTACGCCGCCTTTTCTCATACTCTTCCCACACGTCTTCACAATCTATCT	TGCAGTCCAATGGGTTCTCTCTACGCCGCCTTTTCTCATACTCTTCCCACACGTCTTCACAATCTATCT	12:G>T	12	1	0.996416	0.003584	0.996416	0.003584	0	0.007143	0.007143	0.007143	84.9228	55	1	0	0	0	0	0	0	0	0	0	0	0	0	0	0	0	0	0	0	0	0	0	0	0	0	0	0	0	0	0	0	0	0
28949388|F|0-45:T>C-45:T>C	28949388	TGCAGCAACGTGCATACCGCCAACTAACCCTCCCAAGCCCGATGTTCTCAAGGGTCCTCTTGTTACACA	TGCAGCAACGTGCATACCGCCAACTAACCCTCCCAAGCCCGATGTTCTCAAGGGTCCTCTTGTTACACA	45:T>C	45	1	0.003584	0.996416	0.003584	0.996416	0	0.007143	0.007143	0.007143	37	41.9354	1	1	1	1	1	1	1	1	1	1	1	1	1	1	1	1	1	1	1	1	1	1	1	1	1	1	1	1	1	1	1	1	1
28950022|F|0-39:T>A-39:T>A	28950022	TGCAGTCGCCGAAGCCTTCTATCTACTGCCAAAGGCAAATTGGGTCTGGCTGGTCGACACCGATATCAT	TGCAGTCGCCGAAGCCTTCTATCTACTGCCAAAGGCAAATTGGGTCTGGCTGGTCGACACCGATATCAT	39:T>A	39	1	0.003584	0.996416	0.003584	0.996416	0	0.007143	0.007143	0.007143	76	62.7538	1	1	1	1	1	1	1	1	1	1	1	1	1	1	1	1	1	1	1	1	1	1	1	1	1	1	1	1	1	1	1	1	1
36346155|F|0-47:G>T-47:G>T	36346155	TGCAGGAGGCACCTAGTTTACTGTCACGTTCAACAGTTTCACCAATCGGCTCTATCCCTAAACGTATCA	TGCAGGAGGCACCTAGTTTACTGTCACGTTCAACAGTTTCACCAATCGGCTCTATCCCTAAACGTATCA	47:G>T	47	1	0.996416	0.003584	0.996416	0.003584	0	0.007143	0.007143	0.007143	13.2185	9	1	0	0	0	0	0	0	0	0	0	0	0	0	0	0	0	0	0	0	0	0	0	0	0	0	0	0	0	0	0	0	0	0
36346309|F|0-29:T>G-29:T>G	36346309	TGCAGTAACTAAGCCGCAAATCTCAACCTTGCCTAAGCCCTATGGTAATAAATAAAAAGGCCGAGAACT	TGCAGTAACTAAGCCGCAAATCTCAACCTTGCCTAAGCCCTATGGTAATAAATAAAAAGGCCGAGAACT	29:T>G	29	1	0.996416	0.003584	0.996416	0.003584	0	0.007143	0.007143	0.007143	11.966	11	1	0	0	0	0	0	0	0	0	0	0	0	0	0	0	0	0	0	0	0	0	0	0	0	0	0	0	0	0	0	0	0	0
36351934|F|0-27:G>A-27:G>A	36351934	TGCAGGTCGCGCAAAACTCTTCATCTTGGCATCGCGGGCTGCGAGCCATGTCTAGCTAGTATGAGCAGG	TGCAGGTCGCGCAAAACTCTTCATCTTGGCATCGCGGGCTGCGAGCCATGTCTAGCTAGTATGAGCAGG	27:G>A	27	1	0.996416	0.003584	0.996416	0.003584	0	0.007143	0.007143	0.007143	106.277	75	1	0	0	0	0	0	0	0	0	0	0	0	0	0	0	0	0	0	0	0	0	0	0	0	0	0	0	0	0	0	0	0	0
41805946|F|0-63:G>T-63:G>T	41805946	TGCAGGCTCGCAGTAGCAATACGAAAGTTTTCAAGATCACGAGTGAGTAGCATCAAGCTGAGCGGATCA	TGCAGGCTCGCAGTAGCAATACGAAAGTTTTCAAGATCACGAGTGAGTAGCATCAAGCTGAGCGGATCA	63:G>T	63	1	0.996416	0.003584	0.996416	0.003584	0	0.007143	0.007143	0.007143	156.695	193	1	0	0	0	0	0	0	0	0	0	0	0	0	0	0	0	0	0	0	0	0	0	0	0	0	0	0	0	0	0	0	0	0
41806105|F|0-9:T>C-9:T>C	41806105	TGCAGGTGTTCCGAGTATTGGACTTGGTTACAGATCGGAAGAGCGGTTCAGCAGGAATGCCGAGACCGA	TGCAGGTGTTCCGAGTATTGGACTTGGTTAC	9:T>C	9	1	0.996416	0.003584	0.996416	0.003584	0	0.007143	0.007143	0.007143	256.969	232	1	0	0	0	0	0	0	0	0	0	0	0	0	0	0	0	0	0	0	0	0	0	0	0	0	0	0	0	0	0	0	0	0
41806467|F|0-56:G>T-56:G>T	41806467	TGCAGCTGATACATCTTCTAGCCAACCGAGGAGAGCAGAGTATAGTAGGGTGACTAGAACCGAGTGATG	TGCAGCTGATACATCTTCTAGCCAACCGAGGAGAGCAGAGTATAGTAGGGTGACTAGAACCGAGTGATG	56:G>T	56	1	0.996416	0.003584	0.996416	0.003584	0	0.007143	0.007143	0.007143	214.198	134	1	0	0	0	0	0	0	0	0	0	0	0	0	0	0	0	0	0	0	0	0	0	0	0	0	0	0	0	0	0	0	0	0
60888239|F|0-18:A>T-18:A>T	60888239	TGCAGAAGACGCGGGGAGATTGTGTTGTTGAAATCGCAGTCCGGAAATCAGCTATTACCACCAGAAAAG	TGCAGAAGACGCGGGGAGATTGTGTTGTTGAAATCGCAGTCCGGAAATCAGCTATTACCACCAGAAAAG	18:A>T	18	1	0.996416	0.003584	0.996416	0.003584	0	0.007143	0.007143	0.007143	18.7191	16	1	0	0	0	0	0	0	0	0	0	0	0	0	0	0	0	0	0	0	0	0	0	0	0	0	0	0	0	0	0	0	0	0
36346144|F|0-66:C>A-66:C>A	36346144	TGCAGGACCGCTTTCGAGTTGGGTCGCGAATCAACCCCTCCACCTGTATGCTTCATGGTCGCGGTTCAA	TGCAGGACCGCTTTCGAGTTGGGTCGCGAATCAACCCCTCCACCTGTATGCTTCATGGTCGCGGTTCAA	66:C>A	66	1	1	0.007168	0.992832	0	0.007168	0	0.014234	0.007117	11.2423	3	1	0	0	0	0	0	0	0	0	0	0	0	0	0	0	0	0	0	0	0	0	0	0	0	0	0	0	0	0	0	0	0	0
28945703|F|0-67:T>A-67:T>A	28945703	TGCAGTCCAGCAACACGAGAGATTAGCACCAACCCACAAGATGCCTGCCACAGAGAGCAAAGCATGTTA	TGCAGTCCAGCAACACGAGAGATTAGCACCAACCCACAAGATGCCTGCCACAGAGAGCAAAGCATGTTA	67:T>A	67	1	1	0.003584	0.996416	0	0.003584	0	0.007143	0.003571	14.5828	6	1	0	0	0	0	0	0	0	0	0	0	0	0	0	0	0	0	0	0	0	0	0	0	0	0	0	0	0	0	0	0	0	0
36350063|F|0-66:A>G-66:A>G	36350063	TGCAGTCTGACGCATATGTACCTTCCACCTGCCCCGCACATTCGTCCGTTCCACGTGCCGTGCCGAATC	TGCAGTCTGACGCATATGTACCTTCCACCTGCCCCGCACATTCGTCCGTTCCACGTGCCGTGCCGAATC	66:A>G	66	1	1	0.003584	0.996416	0	0.003584	0	0.007143	0.003571	9.3681	3	1	0	0	0	0	0	0	0	0	0	0	0	0	0	0	0	0	0	0	0	0	0	0	0	0	0	0	0	0	0	0	0	0
28949192|F|0-18:C>T-18:C>T	28949192	TGCAGGAAGCGCGACGCCCATGGCCGCTAATTCCTCCCATTGCCTCTTCCTATCATCTACAGTCGCCTT	TGCAGGAAGCGCGACGCCCATGGCCGCTAATTCCTCCCATTGCCTCTTCCTATCATCTACAGTCGCCTT	18:C>T	18	0.996416	0.510791	0.510791	0.489209	0.489209	0.021583	0.499767	0.499767	0.499767	62.6402	57.5629	0.977778	1	0	0	1	0	1	0	0	0	0	0	0	0	0	0	1	0	0	0	0	0	1	0	0	0	0	0	0	0	1	0	0
28945546|F|0-42:C>T-42:C>T	28945546	TGCAGAGTTCTTTGGCACAGAACTTGCGCCCTCGACAACATACACGTTTCAAGGAACAAAGGGCGCCAT	TGCAGAGTTCTTTGGCACAGAACTTGCGCCCTCGACAACATACACGTTTCAAGGAACAAAGGGCGCCAT	42:C>T	42	0.996416	0.521583	0.5	0.5	0.478417	0.021583	0.499068	0.5	0.499534	11.4583	10.1104	0.988889	1	1	0	1	1	0	1	0	0	0	0	1	1	1	0	0	0	0	0	0	1	1	0	0	1	0	0	1	0	0	0	0
28948514|F|0-17:T>C-17:T>C	28948514	TGCAGGTGAGCTGCTAGTTGGTCGGTTATCTTGTCGAACTCTTGGTAAGTGAACGATCCATCCCAACCT	TGCAGGTGAGCTGCTAGTTGGTCGGTTATCTTGTCGAACTCTTGGTAAGTGAACGATCCATCCCAACCT	17:T>C	17	0.996416	0.521583	0.492806	0.507194	0.478417	0.014388	0.499068	0.499896	0.499482	62.1243	64.2812	1	1	1	1	1	1	0	0	0	0	0	0	1	0	0	1	0	1	0	0	0	1	1	1	0	1	1	1	1	1	0	1	0
28950052|F|0-33:C>T-33:C>T	28950052	TGCAGCGATATCGCAGGGAGCCATCAAACTATCCTTTGGATGGAATCGCAACATGAGACGCCAGTCTGA	TGCAGCGATATCGCAGGGAGCCATCAAACTATCCTTTGGATGGAATCGCAACATGAGACGCCAGTCTGA	33:C>T	33	0.996416	0.528777	0.507194	0.492806	0.471223	0.035971	0.498344	0.499896	0.49912	135.515	127.945	0.977778	0	0	0	0	0	1	1	1	1	1	1	0	2	2	0	1	0	1	1	1	0	0	0	1	0	0	0	0	0	1	0	1
28949678|F|0-44:C>T-44:C>T	28949678	TGCAGTTGCTGTCCGAACGGTGGCGACGCATCTGAACCGTTGGTCGTATTGCTATACCGCCAGACGCCG	TGCAGTTGCTGTCCGAACGGTGGCGACGCATCTGAACCGTTGGTCGTATTGCTATACCGCCAGACGCCG	44:C>T	44	0.996416	0.478417	0.52518	0.47482	0.521583	0.003597	0.499068	0.498732	0.4989	30.0714	29.7558	1	1	1	0	1	1	1	0	1	1	0	1	0	0	1	1	1	0	0	0	0	0	1	0	0	0	1	0	1	0	1	0	1
28946511|F|0-45:C>T-45:C>T	28946511	TGCAGCACGTGCAAGCGAGATGTCGACCTCTTCCTGGGTGAGGTTCTTGGATTGGAGGAAAGCGATGCG	TGCAGCACGTGCAAGCGAGATGTCGACCTCTTCCTGGGTGAGGTTCTTGGATTGGAGGAAAGCGATGCG	45:C>T	45	0.996416	0.478417	0.532374	0.467626	0.521583	0.010791	0.499068	0.497904	0.498486	41.3608	39.9177	1	1	0	0	1	1	0	1	0	0	1	0	0	0	0	0	0	0	0	0	0	1	0	0	0	0	0	1	1	0	1	0	1
28949246|F|0-25:C>A-25:C>A	28949246	TGCAGTGAATCTCAACTCGTCCAAACACAGTCCTGCGGCGTCACAGAGTAGCACCAAGCCCGGGAAAGA	TGCAGTGAATCTCAACTCGTCCAAACACAGTCCTGCGGCGTCACAGAGTAGCACCAAGCCCGGGAAAGA	25:C>A	25	0.996416	0.47482	0.532374	0.467626	0.52518	0.007194	0.498732	0.497904	0.498318	33.7643	33.7824	1	0	1	0	1	1	1	1	1	0	0	0	1	1	1	1	1	0	0	1	1	0	1	0	0	0	0	0	0	1	1	1	0
36349465|F|0-6:C>A-6:C>A	36349465	TGCAGACGCCACCGCCTAGTATTATATTCGGCTTTACGGCGTTCAAACTCCGCAACCTCCTTCTGACGG	TGCAGACGCCACCGCCTAGTATTATATTCGGCTTTACGGCGTTCAAACTCCGCAACCTCCTTCTGACGG	6:C>A	6	0.996416	0.471223	0.532374	0.467626	0.528777	0.003597	0.498344	0.497904	0.498124	11.9032	11	1	0	0	0	0	0	1	0	0	0	1	1	0	1	0	1	0	1	0	0	0	0	1	0	0	1	1	1	1	0	0	1	0
36351656|F|0-10:C>T-10:C>T	36351656	TGCAGTTGACCAAAGAAGACGACATTTTCCCGGCGTTACAAGGAATTGGCAAGTATATGTCCGAGTATA	TGCAGTTGACCAAAGAAGACGACATTTTCCCGGCGTTACAAGGAATTGGCAAGTATATGTCCGAGTATA	10:C>T	10	0.996416	0.539568	0.471223	0.528777	0.460432	0.010791	0.496869	0.498344	0.497606	44.9357	43.6369	1	0	1	0	1	1	0	0	1	1	0	1	0	1	0	0	0	0	0	0	1	1	1	0	1	0	1	0	0	1	0	0	0
28950197|F|0-55:A>G-55:A>G	28950197	TGCAGTATACCCTTCTTATAAGGGCGGCGATGGCCTGAATTGCTGCATTTTCAACATTACAGATCGGAA	TGCAGTATACCCTTCTTATAAGGGCGGCGATGGCCTGAATTGCTGCATTTTCAACATTAC	55:A>G	55	0.996416	0.561151	0.492806	0.507194	0.438849	0.053957	0.492521	0.499896	0.496209	207.957	173.597	0.955556	0	0	1	0	2	0	0	0	1	1	1	0	1	1	1	1	0	0	1	1	0	0	1	1	1	2	2	1	1	1	1	0
36351547|F|0-31:G>T-31:G>T	36351547	TGCAGAGATTGCGGAACATTATCGATGCTACGCAGCCCCAGATCACTATGGTAAAGTACGTATATCTAC	TGCAGAGATTGCGGAACATTATCGATGCTACGCAGCCCCAGATCACTATGGTAAAGTACGTATATCTAC	31:G>T	31	0.996416	0.467626	0.553957	0.446043	0.532374	0.021583	0.497904	0.494177	0.496041	96.9874	98.1512	0.988889	0	0	1	1	1	0	1	0	0	1	0	0	0	0	0	1	1	1	0	1	0	1	1	0	0	0	1	1	0	0	0	1
28945661|F|0-42:A>T-42:A>T	28945661	TGCAGGGAATGCATGAACGCCTAAATTTGCAAAACGAATTCCAGATAGCTCGCTAAGCTCAAGAATGCG	TGCAGGGAATGCATGAACGCCTAAATTTGCAAAACGAATTCCAGATAGCTCGCTAAGCTCAAGAATGCG	42:A>T	42	0.996416	0.553957	0.456835	0.543165	0.446043	0.010791	0.494177	0.496273	0.495225	9.89071	9.97241	1	0	1	0	1	0	0	1	0	1	1	1	0	1	0	0	1	1	1	0	0	0	1	1	0	0	0	1	1	0	0	1	1
28950201|F|0-14:T>C-14:T>C	28950201	TGCAGAGTCCCGTCTTGGTTCCCTTTTGTCTGGAAAGTGCCCTCTCGGGTAAGCGATGCCAAGTCTCCC	TGCAGAGTCCCGTCTTGGTTCCCTTTTGTCTGGAAAGTGCCCTCTCGGGTAAGCGATGCCAAGTCTCCC	14:T>C	14	0.996416	0.464029	0.564748	0.435252	0.535971	0.028777	0.497412	0.491615	0.494514	83.7047	80.765	1	1	1	0	1	1	1	0	1	1	0	1	0	0	1	1	1	0	0	0	0	0	1	0	2	0	1	0	1	0	1	0	1
36351613|F|0-28:A>C-28:A>C	36351613	TGCAGGCAGTCAGCCACTCATTACTCCAATCGACCTGCGCTGCGTGCACACTGTGCTTCGGCCAACCAC	TGCAGGCAGTCAGCCACTCATTACTCCAATCGACCTGCGCTGCGTGCACACTGTGCTTCGGCCAACCAC	28:A>C	28	0.996416	0.492806	0.579137	0.420863	0.507194	0.071942	0.499896	0.487475	0.493686	143.031	142.476	0.988889	1	1	0	0	0	0	1	0	1	0	1	1	1	0	1	1	1	2	1	0	0	2	1	1	1	1	2	0	1	2	0	0
36350854|F|0-62:A>G-62:A>G	36350854	TGCAGTGATAGGATAGCTTTCGTCATTTGCTTAGCAGGCAGTAACAGTTGATGAGCGCTAAAACATCAA	TGCAGTGATAGGATAGCTTTCGTCATTTGCTTAGCAGGCAGTAACAGTTGATGAGCGCTAAAACATCAA	62:A>G	62	0.996416	0.460432	0.571942	0.428058	0.539568	0.032374	0.496869	0.489649	0.493259	162.559	175.847	1	1	0	0	1	1	1	0	0	0	0	0	1	0	1	1	1	1	1	0	1	1	0	1	0	0	0	0	0	1	1	2	1
28947505|F|0-7:G>C-7:G>C	28947505	TGCAGAGGAATGGGAGGCACGTAAAGCCGAGCAGCGCGACTCGGGCGTAAGCAACGGAAGCAAGCGTTC	TGCAGAGGAATGGGAGGCACGTAAAGCCGAGCAGCGCGACTCGGGCGTAAGCAACGGAAGCAAGCGTTC	7:G>C	7	0.996416	0.564748	0.438849	0.561151	0.435252	0.003597	0.491615	0.492521	0.492068	32.1615	28.5298	1	0	0	0	1	0	1	0	0	0	0	1	0	0	0	0	1	0	0	0	0	1	0	1	0	0	0	0	0	0	1	0	0
28946576|F|0-11:T>C-11:T>C	28946576	TGCAGCTAATCTGGGTCTCAGCCCCACATCCGCTGGCTGCCACCTTCTCTATCCGTGCCTCATGCAGCC	TGCAGCTAATCTGGGTCTCAGCCCCACATCCGCTGGCTGCCACCTTCTCTATCCGTGCCTCATGCAGCC	11:T>C	11	0.996416	0.435252	0.564748	0.435252	0.564748	0	0.491615	0.491615	0.491615	23.6154	23.9341	1	1	0	1	0	0	1	0	0	1	0	0	1	1	0	1	0	0	0	1	1	0	1	1	1	0	0	0	1	0	0	0	0
59422018|F|0-13:T>A-13:T>A	59422018	TGCAGGAGAAGAATGAAGCCGAGCGTCGTGAGCAACATGCAGCATGGTTCAAGAACAGTCAATCTCGCC	TGCAGGAGAAGAATGAAGCCGAGCGTCGTGAGCAACATGCAGCATGGTTCAAGAACAGTCAATCTCGCC	13:T>A	13	0.996416	0.438849	0.57554	0.42446	0.561151	0.014388	0.492521	0.488588	0.490554	169.042	142.562	0.988889	0	0	0	0	0	1	0	0	0	1	1	0	1	0	1	0	1	0	0	0	0	1	0	0	1	1	1	1	0	0	1	0
36349581|F|0-57:A>C-57:A>C	36349581	TGCAGCAACGGTTTCCAAGGTTGTTGCGGCCCAAGTGCCGGCACACCAAATTCGGGCATCCAAACCATC	TGCAGCAACGGTTTCCAAGGTTGTTGCGGCCCAAGTGCCGGCACACCAAATTCGGGCATCCAAACCATC	57:A>C	57	0.996416	0.57554	0.428058	0.571942	0.42446	0.003597	0.488588	0.489649	0.489118	29.9086	28.4429	1	0	0	0	1	1	0	1	1	1	0	0	0	0	0	0	0	0	0	1	1	1	1	0	1	1	0	1	0	1	0	1	0
36347590|F|0-19:T>G-19:T>G	36347590	TGCAGAATCCCAGACCGGGTAACTTGCCGCCTATGGGGAAGTATGGGTGGAAGAATTTGGAGAGGATGG	TGCAGAATCCCAGACCGGGTAACTTGCCGCCTATGGGGAAGTATGGGTGGAAGAATTTGGAGAGGATGG	19:T>G	19	0.996416	0.579137	0.420863	0.579137	0.420863	0	0.487475	0.487475	0.487475	8.54974	6.38806	1	0	0	1	1	0	0	1	1	0	1	0	1	0	1	0	0	1	1	1	1	0	1	1	0	0	1	1	0	0	1	1	0
36349957|F|0-29:G>A-29:G>A	36349957	TGCAGGTGATCAATTACCGCAGTTATCTCGTTACGGGGTGACTCTCGGTATGCAGTAAGAGATCTTAGT	TGCAGGTGATCAATTACCGCAGTTATCTCGTTACGGGGTGACTCTCGGTATGCAGTAAGAGATCTTAGT	29:G>A	29	0.996416	0.582734	0.417266	0.582734	0.417266	0	0.48631	0.48631	0.48631	17.2865	17.3008	1	0	0	0	0	0	0	0	0	0	0	1	0	1	0	1	1	0	0	0	1	0	0	1	0	1	0	0	0	0	0	0	1
28947237|F|0-53:A>G-53:A>G	28947237	TGCAGCCGCCGCCTGATTACTGTTTCGGTGGAGGGGGCTGGTTGGCTATGCGTATGAATGAGCGTGTTT	TGCAGCCGCCGCCTGATTACTGTTTCGGTGGAGGGGGCTGGTTGGCTATGCGTATGAATGAGCGTGTTT	53:A>G	53	0.996416	0.586331	0.417266	0.582734	0.413669	0.003597	0.485094	0.48631	0.485702	15.1958	14.8394	1	0	0	1	0	0	1	0	1	1	0	0	1	1	1	0	1	0	0	1	0	1	0	0	1	0	1	0	0	0	0	1	0
36348480|F|0-8:C>T-8:C>T	36348480	TGCAGGTCCTCTGGCGTCTTGATTGTCCATGGCAGATTTCGGATAATGAGTTTCGGTGTTTGCGCTTCC	TGCAGGTCCTCTGGCGTCTTGATTGTCCATGGCAGATTTCGGATAATGAGTTTCGGTGTTTGCGCTTCC	8:C>T	8	0.996416	0.593525	0.406475	0.593525	0.406475	0	0.482506	0.482506	0.482506	26.4745	27.2016	1	0	0	1	0	0	1	0	1	1	1	1	0	0	0	1	1	1	1	0	0	0	0	0	1	0	1	0	0	1	1	1	1
36348437|F|0-5:A>G-5:A>G	36348437	TGCAGAGTCTCAAGCTCAGCCTGGAGGACATCCCTGGCGCTTTGTAGCTTTTCTTGCTTGGCTTCTAGC	TGCAGAGTCTCAAGCTCAGCCTGGAGGACATCCCTGGCGCTTTGTAGCTTTTCTTGCTTGGCTTCTAGC	5:A>G	5	0.996416	0.604317	0.413669	0.586331	0.395683	0.017986	0.478236	0.485094	0.481665	8.53061	6.39552	0.977778	2	0	0	0	1	0	1	0	1	0	0	0	0	0	0	0	0	0	0	0	1	1	0	1	0	1	0	0	0	1	0	1
28949563|F|0-8:C>A-8:C>A	28949563	TGCAGTATCTTACAAATACAAACGCTACGAAATACTCTGACCTCCTACCCCCTACCCCCTTTCACTACC	TGCAGTATCTTACAAATACAAACGCTACGAAATACTCTGACCTCCTACCCCCTACCCCCTTTCACTACC	8:C>A	8	0.996416	0.410072	0.611511	0.388489	0.589928	0.021583	0.483826	0.475131	0.479478	76.4511	73.0455	0.988889	1	0	0	1	0	1	0	0	1	1	1	1	0	1	1	1	1	1	0	1	1	1	1	0	0	1	1	1	1	0	1	1
36351276|F|0-36:A>C-36:A>C	36351276	TGCAGGGTATCTTGTTGCTTGCTGCTCAAATGCAATAGGATAGTATGCACCCAGTGCATGTAGACTTGT	TGCAGGGTATCTTGTTGCTTGCTGCTCAAATGCAATAGGATAGTATGCACCCAGTGCATGTAGACTTGT	36:A>C	36	0.996416	0.604317	0.395683	0.604317	0.395683	0	0.478236	0.478236	0.478236	45.3692	43.8308	1	0	0	1	0	1	1	1	0	1	1	0	0	0	1	0	0	1	1	1	0	0	0	0	1	1	1	1	0	0	1	0	0
36351881|F|0-53:T>C-53:T>C	36351881	TGCAGGCTATTTGTGATCTGTGTCAGCTGTACACAACAGCTGACACTAACATGTTCTTGAGGTGAGTCG	TGCAGGCTATTTGTGATCTGTGTCAGCTGTACACAACAGCTGACACTAACATGTTCTTGAGGTGAGTCG	53:T>C	53	0.996416	0.618705	0.410072	0.589928	0.381295	0.028777	0.471818	0.483826	0.477822	168.625	160.323	0.955556	2	1	1	1	1	0	0	0	0	0	0	1	1	0	1	1	1	0	0	1	0	1	1	0	0	0	0	2	1	1	1	1
36350686|F|0-68:A>G-68:A>G	36350686	TGCAGCGCTGGGGAGATGACCATGGAGACGACTCGGACATGGTGAAGCGGGGGAATGATTGCCCCACTA	TGCAGCGCTGGGGAGATGACCATGGAGACGACTCGGACATGGTGAAGCGGGGGAATGATTGCCCCACTA	68:A>G	68	0.996416	0.402878	0.622302	0.377698	0.597122	0.02518	0.481135	0.470084	0.475609	82.209	98.8889	0.988889	1	0	1	1	0	2	1	0	1	0	0	1	1	1	0	2	0	0	1	1	1	1	1	0	1	0	1	0	0	0	0	1
28946994|F|0-10:T>A-10:T>A	28946994	TGCAGGGAACTGTCTCGACTGAGCGACCACCAGCTGAGAACAAGGAGGAGCGTGGAAAGGCTCAAATGA	TGCAGGGAACTGTCTCGACTGAGCGACCACCAGCTGAGAACAAGGAGGAGCGTGGAAAGGCTCAAATGA	10:T>A	10	0.996416	0.384892	0.615108	0.384892	0.615108	0	0.4735	0.4735	0.4735	21.3828	22.8528	1	1	1	1	0	0	1	0	1	0	0	0	1	1	1	1	0	1	0	0	1	1	0	1	1	0	1	1	1	1	1	1	1
36348029|F|0-19:T>C-19:T>C	36348029	TGCAGCCTCCTTCGAGAGTTCTTAGTAGTGCACGTTCTGCTGAACATGCTCTTGTTGTCCTCTCGCATC	TGCAGCCTCCTTCGAGAGTTCTTAGTAGTGCACGTTCTGCTGAACATGCTCTTGTTGTCCTCTCGCATC	19:T>C	19	0.996416	0.384892	0.615108	0.384892	0.615108	0	0.4735	0.4735	0.4735	8.55039	8.53061	1	1	1	1	1	0	1	0	1	0	0	0	1	1	1	1	0	1	0	0	1	1	0	1	1	1	1	0	1	0	1	1	1
28945693|F|0-47:A>G-47:A>G	28945693	TGCAGTACTTCCTCTGGTACATGATGTTCCTTCCATACTACCTCCCCAACTCAACACTTTTGCAATCGG	TGCAGTACTTCCTCTGGTACATGATGTTCCTTCCATACTACCTCCCCAACTCAACACTTTTGCAATCGG	47:A>G	47	0.996416	0.618705	0.388489	0.611511	0.381295	0.007194	0.471818	0.475131	0.473474	10.599	10.0417	1	0	0	0	0	1	0	0	0	0	0	0	0	1	0	1	1	0	0	1	0	0	0	0	1	0	0	1	0	0	1	0	0
36350647|F|0-62:C>T-62:C>T	36350647	TGCAGCATCGGTCTTTGATACCACTTCCCAAGGAAGCAGCACGTAGTAAACAGCGTTCGCCGCGACATA	TGCAGCATCGGTCTTTGATACCACTTCCCAAGGAAGCAGCACGTAGTAAACAGCGTTCGCCGCGACATA	62:C>T	62	0.996416	0.633094	0.399281	0.600719	0.366906	0.032374	0.464572	0.479711	0.472142	128.16	143.433	0.988889	1	0	1	0	0	0	0	0	0	0	0	0	0	0	0	0	1	0	1	0	1	0	1	2	1	1	0	1	0	1	0	1
36350578|F|0-27:T>A-27:T>A	36350578	TGCAGAGGAAGAGATCGAAAAAGTCATTGACGCCATGAACAGGATGGAGAACAAGGTCCAAGACACTAT	TGCAGAGGAAGAGATCGAAAAAGTCATTGACGCCATGAACAGGATGGAGAACAAGGTCCAAGACACTAT	27:T>A	27	0.996416	0.622302	0.377698	0.622302	0.377698	0	0.470084	0.470084	0.470084	40.8122	38.9609	1	1	0	1	0	1	1	0	0	0	1	1	0	1	1	0	0	0	1	0	1	0	0	0	1	0	0	0	0	1	0	1	1
36352613|F|0-27:T>G-27:T>G	36352613	TGCAGACTTACACTGTAAACGCCATCATCGCAAGTAACAAAACAATACCCCATTTACAGATCGGAAGAG	TGCAGACTTACACTGTAAACGCCATCATCGCAAGTAACAAAACAATACCCCATTTAC	27:T>G	27	0.996416	0.636691	0.381295	0.618705	0.363309	0.017986	0.462631	0.471818	0.467225	186.39	171.04	0.988889	1	0	0	0	0	0	0	0	0	0	1	0	1	0	1	0	0	0	1	0	0	0	0	0	1	0	1	0	0	0	1	0
36350111|F|0-51:A>G-51:A>G	36350111	TGCAGTTGAAGAAATCAAATTCTTACCTCATGACCAATCTTTCACCTTCTCAGAGATAGCTAGAAAGCA	TGCAGTTGAAGAAATCAAATTCTTACCTCATGACCAATCTTTCACCTTCTCAGAGATAGCTAGAAAGCA	51:A>G	51	0.996416	0.374101	0.633094	0.366906	0.625899	0.007194	0.468299	0.464572	0.466435	11.0781	11.9648	0.988889	0	0	1	1	1	1	1	1	1	1	0	1	1	1	1	1	1	1	0	0	1	0	1	1	0	1	0	0	1	1	1	0
36352442|F|0-12:T>C-12:T>C	36352442	TGCAGCATGGGATTACCTCAGCCAACGAGTGTTCAATTTGAGCAATACTTATCACACCTATGCGATCAT	TGCAGCATGGGATTACCTCAGCCAACGAGTGTTCAATTTGAGCAATACTTATCACACCTATGCGATCAT	12:T>C	12	0.996416	0.374101	0.640288	0.359712	0.625899	0.014388	0.468299	0.460639	0.464469	179.304	169.637	1	0	0	1	1	1	1	1	0	0	1	1	1	0	0	0	1	1	0	1	1	1	1	1	0	1	1	1	0	0	1	0	0
36351736|F|0-36:C>A-36:C>A	36351736	TGCAGCGAAGATGCGAAACGCCATTTGTGGATGTGCCGCCTAACCAACTATAATTACAGATCGGAAGAG	TGCAGCGAAGATGCGAAACGCCATTTGTGGATGTGCCGCCTAACCAACTATAATTAC	36:C>A	36	0.996416	0.647482	0.370504	0.629496	0.352518	0.017986	0.456498	0.466461	0.46148	183.621	187.315	0.988889	1	1	1	0	1	0	1	1	0	0	0	0	1	1	1	0	1	1	0	0	1	1	0	1	0	0	0	0	0	1	1	0
36349424|F|0-32:C>T-32:C>T	36349424	TGCAGAAGTAGGTGTTAGCCAAGACGATGTGTCATCGTTCCGGTGAGCAATGCTGACCATTGGTATGCG	TGCAGAAGTAGGTGTTAGCCAAGACGATGTGTCATCGTTCCGGTGAGCAATGCTGACCATTGGTATGCG	32:C>T	32	0.996416	0.345324	0.658273	0.341727	0.654676	0.003597	0.452151	0.449899	0.451025	30.3929	29.3551	1	1	0	0	0	0	1	1	1	1	1	1	0	0	0	0	0	1	1	1	1	1	1	1	0	0	1	1	1	1	1	1	0
28949417|F|0-66:C>A-66:C>A	28949417	TGCAGCGGATGTCGCCGGCTAAGCGTGGACAAAATGTCCGAATTTTTGGATGCAGCAGCCATTGTGCAG	TGCAGCGGATGTCGCCGGCTAAGCGTGGACAAAATGTCCGAATTTTTGGATGCAGCAGCCATTGTGCAG	66:C>A	66	0.996416	0.345324	0.665468	0.334532	0.654676	0.010791	0.452151	0.445241	0.448696	45.7523	49.6667	1	0	1	1	1	0	1	1	1	1	1	0	1	0	1	1	1	1	0	1	0	1	1	1	1	1	1	1	1	1	1	1	1
28948186|F|0-32:T>C-32:T>C	28948186	TGCAGCTGGAGCAGGAGCGTGTGCGGGCCAAGTTGGGGCTGAAGGAGCATGATGAGCCGTTGGGGGATT	TGCAGCTGGAGCAGGAGCGTGTGCGGGCCAAGTTGGGGCTGAAGGAGCATGATGAGCCGTTGGGGGATT	32:T>C	32	0.996416	0.68705	0.320144	0.679856	0.31295	0.007194	0.430024	0.435304	0.432664	47.6741	19.1553	1	0	0	1	0	0	0	0	1	0	0	0	0	1	0	1	0	0	0	0	1	1	0	0	0	0	0	0	0	1	0	0	1
28950165|F|0-66:A>G-66:A>G	28950165	TGCAGCAGCGAGCGACACCAGCCAAGCGTTGTTACACAGAGTGAATGCACTTCCAATCGAATACTCACG	TGCAGCAGCGAGCGACACCAGCCAAGCGTTGTTACACAGAGTGAATGCACTTCCAATCGAATACTCACG	66:A>G	66	0.996416	0.694245	0.327338	0.672662	0.305755	0.021583	0.424538	0.440376	0.432457	83.7277	78.4953	0.966667	0	1	0	0	0	0	0	0	0	1	0	0	0	0	1	1	0	0	1	0	0	1	0	1	1	0	0	1	0	1	0	1
28946170|F|0-5:A>G-5:A>G	28946170	TGCAGAGTGTACATGGACATGGCAGCTTGTGCTGACCGCTCGTGGTTGACTTGGAAGCGGCGTCTTTAC	TGCAGAGTGTACATGGACATGGCAGCTTGTGCTGACCGCTCGTGGTTGACTTGGAAGCGGCGTCTTTAC	5:A>G	5	0.996416	0.690647	0.316547	0.683453	0.309353	0.007194	0.427307	0.43269	0.429998	12.9231	13.3585	1	1	0	1	1	1	0	0	1	0	1	0	1	0	0	0	1	1	0	0	1	1	0	1	0	1	0	0	1	1	0	1	0
28949347|F|0-49:T>C-49:T>C	28949347	TGCAGACAGCGGAGTGTGAAAAGACGCCCAATATCACCATCACACCGGATAACCTATCCCAACAATGCA	TGCAGACAGCGGAGTGTGAAAAGACGCCCAATATCACCATCACACCGGATAACCTATCCCAACAATGCA	49:T>C	49	0.996416	0.31295	0.690647	0.309353	0.68705	0.003597	0.430024	0.427307	0.428666	66.0097	72.9013	1	1	1	1	1	1	0	0	0	1	1	0	1	1	1	1	1	1	1	1	1	1	0	0	0	1	1	1	0	0	1	0	0
36347500|F|0-16:C>T-16:C>T	36347500	TGCAGAAAAAAGTTAGCGACTAAGGATTTATGAAGAAAACGAATAATACATACTTTCTTGTCAATGCTT	TGCAGAAAAAAGTTAGCGACTAAGGATTTATGAAGAAAACGAATAATACATACTTTCTTGTCAATGCTT	16:C>T	16	0.996416	0.302158	0.705036	0.294964	0.697842	0.007194	0.421717	0.415921	0.418819	9.53608	9.16522	1	1	1	0	1	1	0	1	0	0	1	1	1	1	0	0	1	1	1	1	1	1	0	1	1	1	1	1	1	1	1	1	1
28947953|F|0-10:G>C-10:G>C	28947953	TGCAGGTGGCGGGTTAGGTAGGGCAGAAGTGTAGTAGTAGTGAGCGTATGAGATCCGAGGATGGCCTTC	TGCAGGTGGCGGGTTAGGTAGGGCAGAAGTGTAGTAGTAGTGAGCGTATGAGATCCGAGGATGGCCTTC	10:G>C	10	0.996416	0.294964	0.705036	0.294964	0.705036	0	0.415921	0.415921	0.415921	19.6186	20.6667	1	0	1	1	1	1	1	1	1	1	0	1	1	1	1	0	1	1	1	0	1	1	1	1	1	1	1	1	1	1	1	1	1
28948346|F|0-63:G>A-63:G>A	28948346	TGCAGACGGTATCAAAGTCTGCGTCTGACTTGAATCTGACTTGGATGCGGCGGATCTAAGGTTGTGATT	TGCAGACGGTATCAAAGTCTGCGTCTGACTTGAATCTGACTTGGATGCGGCGGATCTAAGGTTGTGATT	63:G>A	63	0.996416	0.291367	0.708633	0.291367	0.708633	0	0.412944	0.412944	0.412944	34.4457	32.3991	1	1	0	1	1	0	0	0	1	0	1	0	1	1	0	1	1	1	1	1	1	1	0	0	1	1	0	0	1	1	0	0	1
28946586|F|0-48:T>C-48:T>C	28946586	TGCAGCTCTACAGACTCCGGCTTCCCGCACTTACCTCTAGGTGCACATTTAGCAGCGATTTCTTCTTCC	TGCAGCTCTACAGACTCCGGCTTCCCGCACTTACCTCTAGGTGCACATTTAGCAGCGATTTCTTCTTCC	48:T>C	48	0.996416	0.719424	0.28777	0.71223	0.280576	0.007194	0.403706	0.409917	0.406811	13.7904	13.6225	1	0	0	1	1	0	0	0	0	0	0	1	0	0	0	0	0	0	0	0	0	1	1	0	0	0	1	1	0	1	1	0	0
28946187|F|0-51:G>A-51:G>A	28946187	TGCAGCAACGCGGTTTGGCGTCCATATCTCGGGAGACAGGATTGTGCGGATGTGCTGCATTTCGTTTGC	TGCAGCAACGCGGTTTGGCGTCCATATCTCGGGAGACAGGATTGTGCGGATGTGCTGCATTTCGTTTGC	51:G>A	51	0.996416	0.719424	0.284173	0.715827	0.280576	0.003597	0.403706	0.406837	0.405271	7.32314	6.91667	1	0	0	0	0	0	0	0	0	1	0	0	0	1	0	0	1	1	0	0	0	0	0	0	1	1	1	0	0	0	0	0	1
28947264|F|0-47:T>C-47:T>C	28947264	TGCAGCGCGTCCAGATATAATTGCAGAAGTGCCGTCACAGAAGCTCATACTAGCCGTGACTAAGGATGC	TGCAGCGCGTCCAGATATAATTGCAGAAGTGCCGTCACAGAAGCTCATACTAGCCGTGACTAAGGATGC	47:T>C	47	0.996416	0.723022	0.280576	0.719424	0.276978	0.003597	0.400523	0.403706	0.402114	28.658	25.821	1	1	0	1	0	0	0	0	0	0	0	0	0	0	0	1	0	0	1	0	0	0	0	0	0	1	1	0	0	0	0	0	0
36349258|F|0-13:G>A-13:G>A	36349258	TGCAGGGAATCCTGAAAAAGAACATGGGTGTTACAGATCGGAAGAGCGGTTCAGCAGGAATGCCGAGAC	TGCAGGGAATCCTGAAAAAGAACATGGGTGTTAC	13:G>A	13	0.996416	0.280576	0.741007	0.258993	0.719424	0.021583	0.403706	0.383831	0.393768	195.375	199.379	0.988889	1	1	0	0	1	0	1	1	1	1	0	1	1	1	0	0	0	0	0	0	0	1	1	0	1	1	2	0	0	1	1	1
36348174|F|0-58:C>G-58:C>G	36348174	TGCAGCTCCGTCGTCACTTCGCTTGAAAGTTCCAAGGTTTGATCATGAGCACGTGACACCATCGCAATC	TGCAGCTCCGTCGTCACTTCGCTTGAAAGTTCCAAGGTTTGATCATGAGCACGTGACACCATCGCAATC	58:C>G	58	0.996416	0.741007	0.273381	0.726619	0.258993	0.014388	0.383831	0.397288	0.390559	69.7857	64.5385	1	0	0	1	0	1	0	0	0	0	1	0	1	0	1	0	0	0	0	1	0	1	0	0	0	0	0	0	0	0	0	0	0
36348239|F|0-40:A>G-40:A>G	36348239	TGCAGCTTCTCCAAATCACGCCCCCGCATTACCAGAGGCTAGGCATAGAGCAAGTTGGACACTGTACAT	TGCAGCTTCTCCAAATCACGCCCCCGCATTACCAGAGGCTAGGCATAGAGCAAGTTGGACACTGTACAT	40:A>G	40	0.996416	0.269784	0.744604	0.255396	0.730216	0.014388	0.394001	0.380337	0.387169	97.8523	95.2033	0.988889	0	1	1	1	1	0	1	1	1	1	2	0	1	0	0	1	1	1	1	1	1	0	1	1	1	1	1	1	0	0	1	0
36352066|F|0-51:C>G-51:C>G	36352066	TGCAGAGGACCTTAGGCAACAGGCGCAATGGGATGGCGCAAATGGCGAGTCCCGAATGCATCTATTATC	TGCAGAGGACCTTAGGCAACAGGCGCAATGGGATGGCGCAAATGGCGAGTCCCGAATGCATCTATTATC	51:C>G	51	0.996416	0.266187	0.748201	0.251799	0.733813	0.014388	0.390663	0.376792	0.383728	181.101	172.796	1	1	1	1	0	1	0	1	0	1	1	2	0	1	1	1	1	1	0	0	1	1	0	0	0	1	1	0	1	0	1	1	1
28950007|F|0-45:A>G-45:A>G	28950007	TGCAGCATAAGTACATTTGGTGCACCAAACTTTCCTCCCCCCTCCATCTCTTCCACCAGCTTCCTCCTT	TGCAGCATAAGTACATTTGGTGCACCAAACTTTCCTCCCCCCTCCATCTCTTCCACCAGCTTCCTCCTT	45:A>G	45	0.996416	0.269784	0.755396	0.244604	0.730216	0.02518	0.394001	0.369546	0.381774	167.193	170.361	0.977778	1	1	1	1	1	1	1	1	1	1	1	1	1	1	1	1	0	1	1	1	1	1	0	1	1	1	1	1	0	1	0	1
28949186|F|0-65:C>A-65:C>A	28949186	TGCAGCTGTCAATGTGTGTTCCCATTGGTCTTCAGTTTCATGCAAGAGGCCGCTAACCAGATCAGCTTC	TGCAGCTGTCAATGTGTGTTCCCATTGGTCTTCAGTTTCATGCAAGAGGCCGCTAACCAGATCAGCTTC	65:C>A	65	0.996416	0.751799	0.255396	0.744604	0.248201	0.007194	0.373195	0.380337	0.376766	48.4481	46.8139	1	0	0	0	0	1	1	0	0	0	1	0	0	0	1	0	0	0	0	0	0	1	0	1	1	0	0	0	0	0	0	0	0
28947351|F|0-6:A>C-6:A>C	28947351	TGCAGTATGGGCCCGTCTACCCGAAGCCGAAGCTCTCGCACAGGCACTTGCCGATGAAAGCCATCGCAA	TGCAGTATGGGCCCGTCTACCCGAAGCCGAAGCTCTCGCACAGGCACTTGCCGATGAAAGCCATCGCAA	6:A>C	6	0.996416	0.758993	0.241007	0.758993	0.241007	0	0.365845	0.365845	0.365845	19.0083	18.5663	1	1	0	0	0	0	0	1	0	0	0	0	0	0	0	1	0	0	0	0	0	1	0	0	0	0	0	1	0	0	1	0	0
36351602|F|0-30:A>G-30:A>G	36351602	TGCAGCTGTACAATGTATCCGCTGGGCGCCAGACAATGCTGGGAGTCAAACAAGCACTGAATTGCTATC	TGCAGCTGTACAATGTATCCGCTGGGCGCCAGACAATGCTGGGAGTCAAACAAGCACTGAATTGCTATC	30:A>G	30	0.996416	0.769784	0.230216	0.769784	0.230216	0	0.354433	0.354433	0.354433	12.3659	11.2911	1	0	0	0	1	0	0	1	1	0	0	0	0	0	0	1	1	0	0	0	1	0	0	0	1	1	0	0	0	1	0	0	0
36351204|F|0-66:A>G-66:A>G	36351204	TGCAGCGCAGAAGCAGATAGGTCGACTCCAGCACCACCTGTCAATATGCCGGACCGACAACGAAAAAGT	TGCAGCGCAGAAGCAGATAGGTCGACTCCAGCACCACCTGTCAATATGCCGGACCGACAACGAAAAAGT	66:A>G	66	0.996416	0.233813	0.78777	0.21223	0.766187	0.021583	0.358289	0.334377	0.346333	98.8354	111.504	0.988889	1	1	1	1	1	1	0	1	1	1	1	1	0	1	1	1	1	1	0	1	1	1	1	1	1	1	0	1	1	0	1	0
28947580|F|0-61:C>T-61:C>T	28947580	TGCAGCGGAAGATCGCCATGGACCCGAATTCAACAATTCATTAGCGAAAGACTTGGCAATCCTTCAGCC	TGCAGCGGAAGATCGCCATGGACCCGAATTCAACAATTCATTAGCGAAAGACTTGGCAATCCTTCAGCC	61:C>T	61	0.996416	0.223022	0.784173	0.215827	0.776978	0.007194	0.346566	0.338492	0.342529	16.5733	17.7698	1	1	1	1	1	1	1	1	1	1	1	1	1	1	1	1	1	1	1	1	1	1	1	1	1	0	1	1	1	1	1	1	1
36347934|F|0-53:A>G-53:A>G	36347934	TGCAGCATGTCACACAGATTTGTTTTTTATGGAAACCTGGAGCTGAGGGTATAAGTGAGTGGCGCCAAG	TGCAGCATGTCACACAGATTTGTTTTTTATGGAAACCTGGAGCTGAGGGTATAAGTGAGTGGCGCCAAG	53:A>G	53	0.996416	0.78777	0.219424	0.780576	0.21223	0.007194	0.334377	0.342555	0.338466	8.92857	8.85333	1	1	0	0	0	1	1	1	1	0	0	0	1	0	0	0	0	0	0	2	0	0	0	0	0	0	0	0	0	0	0	0	0
36351235|F|0-33:T>C-33:T>C	36351235	TGCAGGAAACGGCGCAGATAGATGGAAGAGTTTTATGAACAACATACATTGATGAGTTGTAATTGTTGT	TGCAGGAAACGGCGCAGATAGATGGAAGAGTTTTATGAACAACATACATTGATGAGTTGTAATTGTTGT	33:T>C	33	0.996416	0.21223	0.791367	0.208633	0.78777	0.003597	0.334377	0.330211	0.332294	74.9859	79.7569	1	1	1	1	1	1	1	1	1	0	1	1	1	1	1	1	1	1	1	1	1	1	0	1	0	0	1	1	1	1	1	1	1
36350750|F|0-46:T>C-46:T>C	36350750	TGCAGGCACCCGAGGAGCCACACTTTCTTTTATTGGATCACTTTCATTTCTCATCGAGGAGTTCAAATG	TGCAGGCACCCGAGGAGCCACACTTTCTTTTATTGGATCACTTTCATTTCTCATCGAGGAGTTCAAATG	46:T>C	46	0.996416	0.205036	0.794964	0.205036	0.794964	0	0.325992	0.325992	0.325992	46.3824	47.4766	1	0	1	1	1	0	1	1	0	0	0	0	1	1	1	0	1	1	1	0	0	1	1	1	1	1	1	1	1	0	0	1	1
28946590|F|0-13:G>T-13:G>T	28946590	TGCAGCTGAAGTTGTCTCAGTCGCTGCAAAAGTCTCAGGCCCACGATGTAACCCAGGTCTCCCATCGTC	TGCAGCTGAAGTTGTCTCAGTCGCTGCAAAAGTCTCAGGCCCACGATGTAACCCAGGTCTCCCATCGTC	13:G>T	13	0.996416	0.802158	0.197842	0.802158	0.197842	0	0.317401	0.317401	0.317401	18.5231	15.9538	1	0	0	0	0	0	0	0	0	0	1	0	1	0	0	0	0	0	0	0	0	0	0	0	0	0	0	0	0	0	0	0	0
28946254|F|0-26:C>T-26:C>T	28946254	TGCAGCTATCTATAACGTCTCTCGAACAACACTAAGCTATCGACGCGCTGGACGACCTTCACAAGCAGA	TGCAGCTATCTATAACGTCTCTCGAACAACACTAAGCTATCGACGCGCTGGACGACCTTCACAAGCAGA	26:C>T	26	0.996416	0.194245	0.809353	0.190647	0.805755	0.003597	0.313027	0.308602	0.310815	11.7879	10.9423	1	1	1	1	1	1	0	1	1	1	1	1	1	1	1	1	1	1	1	1	0	1	0	1	1	1	1	1	1	1	1	1	0
36345761|F|0-36:G>A-36:G>A	36345761	TGCAGAGAGATTCTGAAGTACATATGGCGCCTTGCAGCATACAATCAGCGAGTTGATGGGCTCCCTCGA	TGCAGAGAGATTCTGAAGTACATATGGCGCCTTGCAGCATACAATCAGCGAGTTGATGGGCTCCCTCGA	36:G>A	36	0.996416	0.816547	0.18705	0.81295	0.183453	0.003597	0.299596	0.304125	0.301861	13.4494	12.9661	1	0	0	0	0	1	0	1	0	0	0	0	0	0	0	1	0	0	0	0	0	1	1	0	0	1	1	0	0	0	0	0	0
28948061|F|0-8:G>A-8:G>A	28948061	TGCAGCTAGATGGCCATCCGAGACGATCCGTAGGATGCGTAACAAATGCAAACCTTACGCTTTGAAACG	TGCAGCTAGATGGCCATCCGAGACGATCCGTAGGATGCGTAACAAATGCAAACCTTACGCTTTGAAACG	8:G>A	8	0.996416	0.820144	0.18705	0.81295	0.179856	0.007194	0.295016	0.304125	0.29957	31.9924	38.7077	1	1	0	0	0	0	0	0	1	1	0	1	0	1	0	0	0	0	0	0	0	0	0	0	1	0	0	0	0	1	0	0	0
28949009|F|0-38:A>G-38:A>G	28949009	TGCAGTTGAAGCAAATTCGGCCCATTGCCGACAAACATACTGCCACCACACTTGCGACAACACCAGCTC	TGCAGTTGAAGCAAATTCGGCCCATTGCCGACAAACATACTGCCACCACACTTGCGACAACACCAGCTC	38:A>G	38	0.996416	0.820144	0.183453	0.816547	0.179856	0.003597	0.295016	0.299596	0.297306	53.5094	57.2034	1	0	0	0	0	0	0	0	0	0	0	0	0	0	0	0	0	0	1	0	0	0	0	1	1	0	0	0	0	1	1	0	0
36348715|F|0-39:A>G-39:A>G	36348715	TGCAGTGTTGATGTACACAAAGTGTAGGATCGGGTCATCAGGCGGAACTTCACCCGTGAGGATTTCCAT	TGCAGTGTTGATGTACACAAAGTGTAGGATCGGGTCATCAGGCGGAACTTCACCCGTGAGGATTTCCAT	39:A>G	39	0.996416	0.827338	0.179856	0.820144	0.172662	0.007194	0.285699	0.295016	0.290358	41.9438	37.3167	1	0	0	0	0	0	0	0	0	0	0	0	0	0	0	1	0	0	1	0	0	0	1	0	0	0	0	0	0	1	0	0	0
28949398|F|0-63:C>T-63:C>T	28949398	TGCAGCCACCGGTTGAAGTTAGCCCGCCTAGTCACGCGCGACGCAACCAGGCGCTCACCAATACAACTG	TGCAGCCACCGGTTGAAGTTAGCCCGCCTAGTCACGCGCGACGCAACCAGGCGCTCACCAATACAACTG	63:C>T	63	0.996416	0.172662	0.827338	0.172662	0.827338	0	0.285699	0.285699	0.285699	26.7869	26.5454	1	1	1	1	1	0	1	1	1	1	0	0	1	1	1	1	1	0	0	1	0	0	1	0	1	1	1	0	1	1	0	0	0
36353567|F|0-12:T>C-12:T>C	36353567	TGCAGGGTCTGATTCAGTAGCCATTGCAGCTGTTGGAGTCTGGGTTTTGCGTCGTGGTGAACGCGGTAA	TGCAGGGTCTGATTCAGTAGCCATTGCAGCTGTTGGAGTCTGGGTTTTGCGTCGTGGTGAACGCGGTAA	12:T>C	12	0.996416	0.564748	0.964029	0.035971	0.435252	0.528777	0.491615	0.069355	0.280485	10.5598	19.3619	1	2	2	1	1	2	1	1	1	1	2	1	1	2	2	2	1	1	0	2	2	1	1	2	0	2	2	0	1	1	0	2	2
28948974|F|0-27:C>A-27:C>A	28948974	TGCAGGTAGGACGAGTAGTTTATATTCCACACCGGTCCACGGCAGAAGGCAATGATCTCCGAGAGGCGG	TGCAGGTAGGACGAGTAGTTTATATTCCACACCGGTCCACGGCAGAAGGCAATGATCTCCGAGAGGCGG	27:C>A	27	0.996416	0.834532	0.169065	0.830935	0.165468	0.003597	0.276176	0.280964	0.27857	57.8759	55.3846	1	0	0	1	0	0	0	0	0	0	0	1	0	0	0	0	1	0	0	0	1	1	0	1	0	0	0	1	0	0	0	0	0
36347608|F|0-6:A>G-6:A>G	36347608	TGCAGAATTTTATGCCCAGGCCACGCGCACGCAGATGGGCACTGACATATTCGGCCTGCCCAGCCTAGA	TGCAGAATTTTATGCCCAGGCCACGCGCACGCAGATGGGCACTGACATATTCGGCCTGCCCAGCCTAGA	6:A>G	6	0.996416	0.845324	0.154676	0.845324	0.154676	0	0.261503	0.261503	0.261503	13.489	11.3774	1	0	1	0	0	1	0	0	0	0	0	0	0	0	0	0	0	0	0	0	0	0	0	0	0	0	0	0	0	0	0	0	0
36348683|F|0-27:C>T-27:C>T	36348683	TGCAGTGCGTGCAGTGTGGTAGCCCGACGACTGGCTCATGGCGCTTCAGCCCATGACGGGTTGTGGTGC	TGCAGTGCGTGCAGTGTGGTAGCCCGACGACTGGCTCATGGCGCTTCAGCCCATGACGGGTTGTGGTGC	27:C>T	27	0.996416	0.845324	0.154676	0.845324	0.154676	0	0.261503	0.261503	0.261503	11.0549	10.3077	1	1	0	0	0	0	0	0	0	0	0	0	1	0	0	0	0	0	0	0	0	0	0	0	0	0	0	1	1	0	0	0	0
59421914|F|0-25:T>G-25:T>G	59421914	TGCAGCGAAGAGCGAAGTTGTAGTTTAGCCTTGAAAGTTTGGGTGAGGGACGAAGTTTCAGTGGTGTGT	TGCAGCGAAGAGCGAAGTTGTAGTTTAGCCTTGAAAGTTTGGGTGAGGGACGAAGTTTCAGTGGTGTGT	25:T>G	25	0.996416	0.151079	0.856115	0.143885	0.848921	0.007194	0.256508	0.246364	0.251436	50.2889	48.8972	1	1	1	1	1	1	1	1	1	0	1	0	1	0	1	1	1	1	1	1	1	1	1	1	1	1	0	1	1	1	1	1	1
36351809|F|0-55:T>C-55:T>C	36351809	TGCAGTCGCCTGAAGACACATACAGCGACGTGCTGGACGTCCTCGCGAGGCACGATGTCCATCTCGATC	TGCAGTCGCCTGAAGACACATACAGCGACGTGCTGGACGTCCTCGCGAGGCACGATGTCCATCTCGATC	55:T>C	55	0.996416	0.888489	0.151079	0.848921	0.111511	0.039568	0.198152	0.256508	0.22733	212.41	153.217	0.977778	2	0	0	0	0	0	0	1	0	0	1	0	0	0	0	0	0	0	0	0	2	1	0	0	0	0	0	0	0	1	0	0
28948849|F|0-29:A>G-29:A>G	28948849	TGCAGGTCGCCGTGAACAAGTACGCATGGACCCTTACAGATCGGAAGAGCGGTTCAGCAGGAATGCCGA	TGCAGGTCGCCGTGAACAAGTACGCATGGACCCTTAC	29:A>G	29	0.996416	0.136691	0.888489	0.111511	0.863309	0.02518	0.236013	0.198152	0.217082	114.043	85.0597	0.977778	1	1	1	1	1	1	1	1	1	1	1	1	1	0	1	1	0	1	0	1	1	1	1	0	1	1	1	1	1	1	1	1
28949200|F|0-24:C>T-24:C>T	28949200	TGCAGGCAGTGCAAGGAAGCCACGCAGCTTCTTTGGTGCATACACACCGTGTGTGTGAGCACGTGAAAA	TGCAGGCAGTGCAAGGAAGCCACGCAGCTTCTTTGGTGCATACACACCGTGTGTGTGAGCACGTGAAAA	24:C>T	24	0.996416	0.125899	0.881295	0.118705	0.874101	0.007194	0.220097	0.209228	0.214663	59.561	69.9755	1	1	1	1	1	1	1	1	1	1	1	1	1	1	1	1	1	1	0	1	0	1	1	1	1	1	1	1	1	1	1	1	1
28947946|F|0-11:G>A-11:G>A	28947946	TGCAGGTCACCGATGTGATGAGGCAAGATCATCCCCAGTACCAGACACCGTAAAATACACGCAAACGCT	TGCAGGTCACCGATGTGATGAGGCAAGATCATCCCCAGTACCAGACACCGTAAAATACACGCAAACGCT	11:G>A	11	0.996416	0.881295	0.122302	0.877698	0.118705	0.003597	0.209228	0.214689	0.211958	71.2837	69.2973	0.988889	0	0	1	0	1	1	0	0	1	0	1	0	0	1	0	0	0	0	0	0	0	0	1	0	2	1	0	0	0	1	1	0
28947049|F|0-34:G>T-34:G>T	28947049	TGCAGTGATACTGTCAGTGGGGTTGCCCGCGTTTGTTCTGCGTTTGCTGTGCGTTTGCTGCTAGTAGGC	TGCAGTGATACTGTCAGTGGGGTTGCCCGCGTTTGTTCTGCGTTTGCTGTGCGTTTGCTGCTAGTAGGC	34:G>T	34	0.996416	0.881295	0.118705	0.881295	0.118705	0	0.209228	0.209228	0.209228	36.6972	35.0732	1	0	0	1	0	0	0	0	0	1	0	0	1	0	0	1	0	1	1	1	0	0	0	0	1	1	0	0	0	1	0	0	0
28949238|F|0-65:G>A-65:G>A	28949238	TGCAGTCACGCGGAGCGCCATGCTTCGGCAATCCAGGATACTCATAGGACTTCTTCGTCGTGGCTGGCA	TGCAGTCACGCGGAGCGCCATGCTTCGGCAATCCAGGATACTCATAGGACTTCTTCGTCGTGGCTGGCA	65:G>A	65	0.996416	0.118705	0.884892	0.115108	0.881295	0.003597	0.209228	0.203716	0.206472	49.3513	53.481	1	1	1	1	1	1	1	1	0	1	1	0	1	1	1	1	1	1	1	1	1	1	0	1	1	1	1	1	1	1	0	1	1
28949210|F|0-27:A>C-27:A>C	28949210	TGCAGGGCTAGCTCCTCGGTCTCGGAAAACGCGAACGCGTCGCTGTGATTTGTTTGCAGCAGCTGCGCG	TGCAGGGCTAGCTCCTCGGTCTCGGAAAACGCGAACGCGTCGCTGTGATTTGTTTGCAGCAGCTGCGCG	27:A>C	27	0.996416	0.899281	0.107914	0.892086	0.100719	0.007194	0.18115	0.192537	0.186843	67.3633	74.5263	1	0	0	1	0	0	1	0	0	0	0	0	1	1	0	1	0	0	0	0	0	1	0	0	0	0	0	0	1	0	0	0	0
28948663|F|0-48:G>A-48:G>A	28948663	TGCAGAGTGATTCGCAGGTTACTCCAACCGGTATCGTATGAGGTAGCAGGACGGCATAAGGTCCGTTCC	TGCAGAGTGATTCGCAGGTTACTCCAACCGGTATCGTATGAGGTAGCAGGACGGCATAAGGTCCGTTCC	48:G>A	48	0.996416	0.097122	0.902878	0.097122	0.902878	0	0.175379	0.175379	0.175379	35.6667	40.3493	1	1	1	1	1	1	1	1	1	1	1	1	1	1	1	1	1	1	1	1	1	0	1	1	1	1	1	1	1	1	1	1	1
36351552|F|0-51:G>A-51:G>A	36351552	TGCAGAGCTTCCACGGAACGGCTCTTTCCCCTACGCATCTAGCCGTTCACCGGATGGAGCATCTGATAC	TGCAGAGCTTCCACGGAACGGCTCTTTCCCCTACGCATCTAGCCGTTCACCGGATGGAGCATCTGATAC	51:G>A	51	0.996416	0.111511	0.920863	0.079137	0.888489	0.032374	0.198152	0.145748	0.17195	104.789	161.345	0.988889	1	1	1	1	1	1	1	1	1	1	1	1	1	1	1	1	1	1	1	1	1	1	1	1	1	1	2	1	1	1	1	1
36351628|F|0-29:T>C-29:T>C	36351628	TGCAGGTCAACGAGGTACTGAGTCGAGTATCAGCGCATACTGAGAGTGAGGTTTGGTAGCGACACCATT	TGCAGGTCAACGAGGTACTGAGTCGAGTATCAGCGCATACTGAGAGTGAGGTTTGGTAGCGACACCATT	29:T>C	29	0.996416	0.097122	0.913669	0.086331	0.902878	0.010791	0.175379	0.157756	0.166567	183.333	203.017	0.988889	1	1	1	1	1	1	1	1	1	1	1	1	1	1	1	1	1	1	1	1	1	1	1	1	1	1	1	1	1	1	1	1
36352746|F|0-41:A>G-41:A>G	36352746	TGCAGCAATCCTGGTCAGGGCTCCGTTATCAAGAACGACCTAATTACAGATCGGAAGAGCGGTTCAGCA	TGCAGCAATCCTGGTCAGGGCTCCGTTATCAAGAACGACCTAATTAC	41:A>G	41	0.996416	0.928058	0.111511	0.888489	0.071942	0.039568	0.133533	0.198152	0.165843	289.599	131.235	0.966667	0	0	0	0	0	0	0	0	0	0	0	1	0	0	0	0	0	0	0	0	0	0	2	0	0	0	1	0	0	0	0	0
28949794|F|0-14:T>A-14:T>A	28949794	TGCAGTCGGTGGCGTCCACACAGAGAGATTTGCTTGGACAGTATTTCCTCGATCCGACTTGATATGTCG	TGCAGTCGGTGGCGTCCACACAGAGAGATTTGCTTGGACAGTATTTCCTCGATCCGACTTGATATGTCG	14:T>A	14	0.996416	0.935252	0.089928	0.910072	0.064748	0.02518	0.121112	0.163682	0.142397	187.154	144.852	0.988889	2	0	0	0	0	0	0	0	0	0	0	0	0	0	0	0	0	0	0	0	0	0	0	0	0	0	0	1	0	0	0	0
36353117|F|0-7:G>A-7:G>A	36353117	TGCAGCTGAGCCTCCTCACGCTGCTTCTTGGCCTGTGCTTTTTGGAGTTTCTCCTCCGCCTCATCTCGC	TGCAGCTGAGCCTCCTCACGCTGCTTCTTGGCCTGTGCTTTTTGGAGTTTCTCCTCCGCCTCATCTCGC	7:G>A	7	0.996416	0.996403	0.161871	0.838129	0.003597	0.158273	0.007168	0.271337	0.139253	51.6564	28.5893	1	0	0	0	0	0	2	0	0	0	0	0	0	0	0	0	0	2	0	0	2	0	0	0	0	0	2	0	0	0	0	0	2
36348501|F|0-44:G>T-44:G>T	36348501	TGCAGGTGGTCAAGGAGAAGACATTCAATGCGGAAAGCCAAGTGGCTTGCATTGCTCTCCCATCAGACT	TGCAGGTGGTCAAGGAGAAGACATTCAATGCGGAAAGCCAAGTGGCTTGCATTGCTCTCCCATCAGACT	44:G>T	44	0.996416	0.928058	0.07554	0.92446	0.071942	0.003597	0.133533	0.139667	0.1366	8.23746	7.15385	1	0	0	0	0	0	0	0	0	0	0	0	0	0	0	0	0	1	0	0	0	0	0	0	0	0	0	0	0	0	0	0	0
28949251|F|0-39:C>T-39:C>T	28949251	TGCAGTGCGCTGATTGCTGAGTTGGCCTGCCATGTCGACCTCACGCCGCGCTCTAGTCGTCTATGGCTC	TGCAGTGCGCTGATTGCTGAGTTGGCCTGCCATGTCGACCTCACGCCGCGCTCTAGTCGTCTATGGCTC	39:C>T	39	0.996416	0.079137	0.931655	0.068345	0.920863	0.010791	0.145748	0.127348	0.136548	57.24	63.2904	1	1	1	1	1	1	1	1	1	1	1	1	1	1	1	1	1	1	1	1	1	1	1	2	1	0	1	1	1	1	1	0	0
36351733|F|0-21:T>C-21:T>C	36351733	TGCAGCAACTTGTACTCACCATGGTTCTTGTTCTTTGGCCGAATTGCAGTTGGGTTACAGATCGGAAGA	TGCAGCAACTTGTACTCACCATGGTTCTTGTTCTTTGGCCGAATTGCAGTTGGGTTAC	21:T>C	21	0.996416	0.964029	0.115108	0.884892	0.035971	0.079137	0.069355	0.203716	0.136535	194.802	53.1429	0.966667	0	0	0	0	0	0	0	0	0	0	0	0	0	0	2	2	0	0	0	2	0	0	0	0	0	0	0	0	0	0	0	0
36352457|F|0-6:A>G-6:A>G	36352457	TGCAGGATTATCTTGAGTCTGTGTAGGATGTTAGCGCTCGTGCCAAGACGTCCAAGTTCATACAGGGTC	TGCAGGATTATCTTGAGTCTGTGTAGGATGTTAGCGCTCGTGCCAAGACGTCCAAGTTCATACAGGGTC	6:A>G	6	0.996416	0.964029	0.104317	0.895683	0.035971	0.068345	0.069355	0.186869	0.128112	184.39	48.5161	0.955556	0	0	0	0	0	0	0	0	2	0	0	0	0	0	0	0	0	0	0	0	2	0	0	0	0	0	0	0	0	0	0	0
36349462|F|0-66:T>C-66:T>C	36349462	TGCAGACGATCTCGAGGCGCAGGACCATGACATGGAAGATGTTGTCATGGAAGAGGAAGAAGAGGGTCA	TGCAGACGATCTCGAGGCGCAGGACCATGACATGGAAGATGTTGTCATGGAAGAGGAAGAAGAGGGTCA	66:T>C	66	0.996416	0.964029	0.100719	0.899281	0.035971	0.064748	0.069355	0.18115	0.125252	36.5144	9.93333	0.977778	0	0	0	2	0	0	0	0	0	0	0	0	0	0	0	0	0	0	0	0	0	0	0	0	0	0	2	0	0	0	0	0
28949060|F|0-5:C>T-5:C>T	28949060	TGCAGCAACAAAGTCCGGAGAGGATGCCATTACAGATCGGAAGAGCGGTTCAGCAGGAATGCCGAGACC	TGCAGCAACAAAGTCCGGAGAGGATGCCATTAC	5:C>T	5	0.996416	0.946043	0.07554	0.92446	0.053957	0.021583	0.102091	0.139667	0.120879	186.935	220	0.977778	0	0	0	0	0	0	0	0	0	0	0	0	0	1	0	1	0	0	0	0	0	0	0	1	0	0	0	0	0	0	0	0
28949970|F|0-30:C>T-30:C>T	28949970	TGCAGCACAGCAGCGCGCTGCCGACTCCCTCACAAACCGCATTGATGCAACCCGCCGGTACCTCCGCGA	TGCAGCACAGCAGCGCGCTGCCGACTCCCTCACAAACCGCATTGATGCAACCCGCCGGTACCTCCGCGA	30:C>T	30	0.996416	0.978417	0.100719	0.899281	0.021583	0.079137	0.042234	0.18115	0.111692	25.8711	23.8235	0.977778	0	0	0	0	0	0	0	0	0	0	0	0	0	0	0	0	0	0	0	0	0	0	0	0	0	0	0	0	0	0	0	2
28946882|F|0-22:G>A-22:G>A	28946882	TGCAGCAAGCAGTTGATGATCTGATTCCACCATGGACGTCATCTGTGTCACATGCGCTGAGGTTTTCCG	TGCAGCAAGCAGTTGATGATCTGATTCCACCATGGACGTCATCTGTGTCACATGCGCTGAGGTTTTCCG	22:G>A	22	0.996416	0.061151	0.942446	0.057554	0.938849	0.003597	0.114823	0.108483	0.111653	22.8636	33.2566	1	1	1	1	1	1	1	1	1	1	1	1	1	1	1	0	1	1	1	1	1	1	1	1	1	1	0	1	1	1	1	1	0
41806222|F|0-57:G>A-57:G>A	41806222	TGCAGGAATAGTTCCTACTCCTCCAGTACCCAGCCTGTCTATCACCTCACTGTTGAGGCGGAACCTGTT	TGCAGGAATAGTTCCTACTCCTCCAGTACCCAGCCTGTCTATCACCTCACTGTTGAGGCGGAACCTGTT	57:G>A	57	0.996416	0.082734	0.964029	0.035971	0.917266	0.046763	0.151778	0.069355	0.110566	77	203.105	0.955556	1	1	1	1	2	1	1	1	1	1	1	1	1	1	1	1	1	1	1	1	1	2	1	1	1	1	1	1	1	1	1	1
36347606|F|0-26:C>T-26:C>T	36347606	TGCAGAATGTCGTCTGGCACGTTACGCGGATGTGGGCAGATTGCATAGGCTGAGCTGTGACTGAAGATG	TGCAGAATGTCGTCTGGCACGTTACGCGGATGTGGGCAGATTGCATAGGCTGAGCTGTGACTGAAGATG	26:C>T	26	0.996416	0.946043	0.061151	0.938849	0.053957	0.007194	0.102091	0.114823	0.108457	9.95779	9.78947	0.988889	0	0	0	0	0	0	0	0	0	0	0	0	0	0	0	0	0	1	0	0	0	0	0	0	0	0	0	0	0	0	0	0
36352450|F|0-41:T>C-41:T>C	36352450	TGCAGCTGCCTGCCGAGCTTGTTGCAAAAGTCCCATTCTTGTTCCAAGATTTCAGCCTCTTTGAAAGTG	TGCAGCTGCCTGCCGAGCTTGTTGCAAAAGTCCCATTCTTGTTCCAAGATTTCAGCCTCTTTGAAAGTG	41:T>C	41	0.996416	0.964029	0.079137	0.920863	0.035971	0.043165	0.069355	0.145748	0.107551	147.176	51.48	0.944444	0	0	0	0	0	0	0	0	0	0	0	0	0	0	0	0	0	0	2	0	0	0	0	0	0	0	0	0	0	0	0	0
36352956|F|0-17:G>A-17:G>A	36352956	TGCAGACTGTCCGCCACGCGAGAGAAAATGCGAGCCGCTTAGAGCATATATGGACTGGCCTGATCTAAT	TGCAGACTGTCCGCCACGCGAGAGAAAATGCGAGCCGCTTAGAGCATATATGGACTGGCCTGATCTAAT	17:G>A	17	0.996416	0.079137	0.964029	0.035971	0.920863	0.043165	0.145748	0.069355	0.107551	70.2083	118.684	0.977778	1	1	1	2	2	1	1	1	1	1	1	1	1	1	1	1	1	1	1	1	1	2	1	2	1	2	1	2	1	1	1	1
41804313|F|0-13:C>T-13:C>T	41804313	TGCAGTAGTCCAACCCAGCACCGAGCTTACAGATCGGAAGAGCGGTTCAGCAGGAATGCCGAGACCGAT	TGCAGTAGTCCAACCCAGCACCGAGCTTAC	13:C>T	13	0.996416	0.946043	0.057554	0.942446	0.053957	0.003597	0.102091	0.108483	0.105287	105.131	109	1	0	0	0	0	0	1	0	0	0	0	0	0	0	0	0	0	0	1	0	1	0	0	1	1	0	0	0	0	1	0	0	0
41804927|F|0-41:T>C-41:T>C	41804927	TGCAGGGCTGCGAGCCATTGCAAGCCTTAGCAGAGCTGGATTCTTTCCAGACCACCCAGACTGGAGCAC	TGCAGGGCTGCGAGCCATTGCAAGCCTTAGCAGAGCTGGATTCTTTCCAGACCACCCAGACTGGAGCAC	41:T>C	41	0.996416	0.946043	0.057554	0.942446	0.053957	0.003597	0.102091	0.108483	0.105287	106.818	83.9167	1	0	0	0	0	0	0	0	0	0	0	0	0	0	0	0	0	0	0	0	0	0	0	0	0	0	0	0	0	0	0	0	0
36350847|F|0-10:A>G-10:A>G	36350847	TGCAGTCTCGACACTCGCCAGGATATCCTCGCTCAGTGCTGCACGAGGATGGGGTGCAATGCAATGCTC	TGCAGTCTCGACACTCGCCAGGATATCCTCGCTCAGTGCTGCACGAGGATGGGGTGCAATGCAATGCTC	10:A>G	10	0.996416	0.960432	0.064748	0.935252	0.039568	0.02518	0.076005	0.121112	0.098559	15.9646	8.68182	0.988889	0	0	0	0	0	0	0	0	0	0	0	0	0	0	0	0	0	0	0	0	0	0	2	0	0	0	0	0	0	0	0	0
36348085|F|0-46:A>G-46:A>G	36348085	TGCAGCGCGGTCCCACCCGCCGTCACTGCCTCCACCGCCCATGTTCAACCTTCCCCAGTGCTCCTAAGT	TGCAGCGCGGTCCCACCCGCCGTCACTGCCTCCACCGCCCATGTTCAACCTTCCCCAGTGCTCCTAAGT	46:A>G	46	0.996416	0.964029	0.068345	0.931655	0.035971	0.032374	0.069355	0.127348	0.098352	21.6965	8.95238	0.977778	0	0	0	0	2	0	0	0	2	0	0	0	2	0	0	0	0	0	0	0	0	0	0	0	0	0	0	0	0	0	0	0
36351293|F|0-35:A>G-35:A>G	36351293	TGCAGTAAAACAACGACACATCTCCTGTCTACTGAAGAGTTTGAGCTCTTGCACAAGTCGAATCCCAGG	TGCAGTAAAACAACGACACATCTCCTGTCTACTGAAGAGTTTGAGCTCTTGCACAAGTCGAATCCCAGG	35:A>G	35	0.996416	0.964029	0.068345	0.931655	0.035971	0.032374	0.069355	0.127348	0.098352	11.3642	6.61905	0.977778	0	0	0	0	0	0	0	0	0	0	0	0	0	0	0	0	0	0	0	0	0	0	0	0	0	0	0	0	0	0	0	0
41806392|F|0-29:T>C-29:T>C	41806392	TGCAGCACTTTTTCATGTCCGCTTCCGTTTCCCCAGTGGCAGAGGAAGGTCAAGACGTCGGAGACGAGC	TGCAGCACTTTTTCATGTCCGCTTCCGTTTCCCCAGTGGCAGAGGAAGGTCAAGACGTCGGAGACGAGC	29:T>C	29	0.996416	0.978417	0.082734	0.917266	0.021583	0.061151	0.042234	0.151778	0.097006	268.097	61.3333	1	0	0	0	0	0	0	0	0	0	0	0	0	0	0	0	0	0	0	0	0	0	0	0	0	0	0	0	0	0	0	0	0
36348792|F|0-32:A>G-32:A>G	36348792	TGCAGTTTGTAGTAATTTAGGTGGTCGTTCAAATACAAGTCGTGAATGTATCGTGTAAGGCGTGTGCGG	TGCAGTTTGTAGTAATTTAGGTGGTCGTTCAAATACAAGTCGTGAATGTATCGTGTAAGGCGTGTGCGG	32:A>G	32	0.996416	0.964029	0.064748	0.935252	0.035971	0.028777	0.069355	0.121112	0.095233	15.361	8.2	0.988889	0	0	0	0	0	0	0	0	0	0	0	0	0	0	0	0	0	0	0	0	0	0	0	0	0	0	0	0	0	0	0	0
36351040|F|0-37:T>C-37:T>C	36351040	TGCAGTTCGACGATGAGGTCCTCATCACCGGCTCCTATGACGCTACAGTTACAGATCGGAAGAGCGGTT	TGCAGTTCGACGATGAGGTCCTCATCACCGGCTCCTATGACGCTACAGTTAC	37:T>C	37	0.996416	0.964029	0.064748	0.935252	0.035971	0.028777	0.069355	0.121112	0.095233	162.866	68.25	0.966667	0	0	0	0	0	0	0	0	0	0	0	0	0	0	0	0	0	0	0	0	0	0	0	0	0	0	0	0	0	0	0	0
28948223|F|0-57:G>A-57:G>A	28948223	TGCAGGTATGAGTGAGGAAGACAAGTACAAGAACCTGATGAAGGAGACGAAAAGCAAGGTCACCGTACT	TGCAGGTATGAGTGAGGAAGACAAGTACAAGAACCTGATGAAGGAGACGAAAAGCAAGGTCACCGTACT	57:G>A	57	0.996416	0.05036	0.953237	0.046763	0.94964	0.003597	0.095647	0.089152	0.092399	46.7059	55.3754	0.988889	1	1	1	1	1	1	1	1	1	1	1	1	1	1	1	1	2	1	1	1	1	1	1	1	1	1	1	1	1	1	1	1
36353551|F|0-59:A>G-59:A>G	36353551	TGCAGCTTCAACAATGCTCAAGTGTTTTGATAGTAATGGCGCAGGTGTGGCTGGGAAAAATGAGTTTTA	TGCAGCTTCAACAATGCTCAAGTGTTTTGATAGTAATGGCGCAGGTGTGGCTGGGAAAAATGAGTTTTA	59:A>G	59	0.996416	0.964029	0.061151	0.938849	0.035971	0.02518	0.069355	0.114823	0.092089	239.502	123.895	0.966667	0	0	0	0	0	0	0	0	0	0	0	0	0	0	0	0	0	0	0	0	0	0	0	0	0	0	0	0	0	0	0	0
28949939|F|0-26:C>T-26:C>T	28949939	TGCAGCTAGTACAAATTGTAAGACCACCTGAATAGCCTTGTGTTGGAATACCGCTAACCGCCACAATAG	TGCAGCTAGTACAAATTGTAAGACCACCTGAATAGCCTTGTGTTGGAATACCGCTAACCGCCACAATAG	26:C>T	26	0.996416	0.046763	0.953237	0.046763	0.953237	0	0.089152	0.089152	0.089152	47	44.0356	1	1	1	1	1	1	1	1	1	1	1	1	1	1	1	1	1	1	1	1	1	1	1	1	1	1	1	1	1	1	1	1	1
28946361|F|0-48:C>T-48:C>T	28946361	TGCAGTGCAGCAATACAGAAACGTAGCGAGAAGCGAAAATAGGCGTTACGAGACCAGGGCTGCGAGCCA	TGCAGTGCAGCAATACAGAAACGTAGCGAGAAGCGAAAATAGGCGTTACGAGACCAGGGCTGCGAGCCA	48:C>T	48	0.996416	0.057554	0.964029	0.035971	0.942446	0.021583	0.108483	0.069355	0.088919	7.88889	13.8594	1	1	1	1	1	1	1	1	1	1	1	1	1	1	1	1	1	1	1	1	1	1	1	1	1	1	1	1	1	1	1	1	1
36348646|F|0-6:G>A-6:G>A	36348646	TGCAGTGAGATGGCTGGAAAGCTGACGTGCAAGGCGCCCGGTACGGCACATTATGACATGACGTGGCTG	TGCAGTGAGATGGCTGGAAAGCTGACGTGCAAGGCGCCCGGTACGGCACATTATGACATGACGTGGCTG	6:G>A	6	0.996416	0.057554	0.964029	0.035971	0.942446	0.021583	0.108483	0.069355	0.088919	9.77778	19.754	1	1	1	1	1	1	1	1	1	1	1	1	1	1	1	1	1	1	1	1	1	1	1	1	1	1	1	1	2	1	1	1	1
36349227|F|0-21:A>T-21:A>T	36349227	TGCAGCCATGTACTCGTATGCAGTTACAGATCGGAAGAGCGGTTCAGCAGGAATGCCGAGACCGATCTC	TGCAGCCATGTACTCGTATGCAGTTAC	21:A>T	21	0.996416	0.057554	0.964029	0.035971	0.942446	0.021583	0.108483	0.069355	0.088919	94	186.92	0.988889	1	1	1	1	1	1	1	1	1	1	1	1	1	1	1	1	1	1	1	1	1	1	1	1	1	1	1	1	1	1	1	1
36349724|F|0-28:T>C-28:T>C	36349724	TGCAGCTAACGATACCTGCGGCATCTTGTCCACGATGTTGGAGGAGGTAGAGGGCATCGTGCACCTCGA	TGCAGCTAACGATACCTGCGGCATCTTGTCCACGATGTTGGAGGAGGTAGAGGGCATCGTGCACCTCGA	28:T>C	28	0.996416	0.964029	0.057554	0.942446	0.035971	0.021583	0.069355	0.108483	0.088919	90.4026	44.9444	1	0	2	0	2	0	0	0	0	0	0	0	0	0	0	0	0	0	0	0	0	0	0	0	0	0	0	0	0	0	0	0	0
36352811|F|0-27:T>C-27:T>C	36352811	TGCAGGGGAAGAGAAGCGTATGTTGATTTCAAGATGTCTTCACGGTATTTTCAAGGCTAATTCGGGTTG	TGCAGGGGAAGAGAAGCGTATGTTGATTTCAAGATGTCTTCACGGTATTTTCAAGGCTAATTCGGGTTG	27:T>C	27	0.996416	0.057554	0.964029	0.035971	0.942446	0.021583	0.108483	0.069355	0.088919	110.778	215.933	0.977778	1	1	2	1	1	1	1	2	1	1	1	1	1	1	1	1	1	1	1	1	1	1	1	1	1	1	1	1	1	1	1	1
36352307|F|0-16:T>C-16:T>C	36352307	TGCAGCTTTGGCAAGATGAGCTCCCTGGTTTGCCATTCCAACCTGAAGAAGAAGAGACATTGGAGTCAC	TGCAGCTTTGGCAAGATGAGCTCCCTGGTTTGCCATTCCAACCTGAAGAAGAAGAGACATTGGAGTCAC	16:T>C	16	0.996416	0.97482	0.068345	0.931655	0.02518	0.043165	0.049092	0.127348	0.08822	232.83	70.3	0.955556	0	0	0	0	0	0	0	0	0	0	2	0	0	0	0	0	0	0	0	0	0	0	0	0	0	0	0	0	2	0	0	0
41805798|F|0-36:A>G-36:A>G	41805798	TGCAGTGGTGACTACTATTTCGGAGTGGCAATGGGAACTGCCCTAGTCCAAGTGGCTCGCCACGGCTTT	TGCAGTGGTGACTACTATTTCGGAGTGGCAATGGGAACTGCCCTAGTCCAAGTGGCTCGCCACGGCTTT	36:A>G	36	0.996416	0.978417	0.071942	0.928058	0.021583	0.05036	0.042234	0.133533	0.087884	190.962	44.3333	0.933333	0	0	0	0	0	0	0	0	0	0	0	0	0	0	0	0	0	0	0	0	0	0	0	0	0	0	0	0	0	0	0	0
28945829|F|0-43:C>T-43:C>T	28945829	TGCAGAAGCGGGATATGCGTTTTAGGACGGGGGCGGCGTCAAACGTGGGGCGCCATTTGCCGTCGACTT	TGCAGAAGCGGGATATGCGTTTTAGGACGGGGGCGGCGTCAAACGTGGGGCGCCATTTGCCGTCGACTT	43:C>T	43	0.996416	0.053957	0.964029	0.035971	0.946043	0.017986	0.102091	0.069355	0.085723	7.29412	13.2236	0.977778	1	1	1	1	1	1	1	1	1	1	1	1	1	1	1	1	1	1	1	1	1	1	1	1	1	1	1	1	1	1	1	1
28949368|F|0-57:G>A-57:G>A	28949368	TGCAGACTGGATTGTGGAGAACTTTTGTCCTGGCCCGACGAGAAGTGTATCCTCGGGGCATCCTTCCAA	TGCAGACTGGATTGTGGAGAACTTTTGTCCTGGCCCGACGAGAAGTGTATCCTCGGGGCATCCTTCCAA	57:G>A	57	0.996416	0.053957	0.964029	0.035971	0.946043	0.017986	0.102091	0.069355	0.085723	40.3529	78.738	0.966667	1	1	1	1	1	1	1	1	1	1	1	1	1	1	1	1	1	1	1	1	1	1	1	1	1	1	1	1	1	1	1	1
36350509|F|0-55:G>A-55:G>A	36350509	TGCAGAAAGCCGCAGGCAGGAATCACAAGAAGAATAAAGTCCCTTCAGTTCCGCCGCCACCACCGCCTA	TGCAGAAAGCCGCAGGCAGGAATCACAAGAAGAATAAAGTCCCTTCAGTTCCGCCGCCACCACCGCCTA	55:G>A	55	0.996416	0.053957	0.964029	0.035971	0.946043	0.017986	0.102091	0.069355	0.085723	8.76471	12.7029	0.977778	1	1	1	1	1	1	1	1	1	1	1	1	1	1	1	1	1	1	1	1	1	1	1	1	1	1	1	1	1	1	1	1
36351105|F|0-51:A>G-51:A>G	36351105	TGCAGTGCAGAGGTTGCAGCAAGTTTCACGCACACTGGTGCCCACTTTGAAAATGTGTCAGCGACGGCA	TGCAGTGCAGAGGTTGCAGCAAGTTTCACGCACACTGGTGCCCACTTTGAAAATGTGTCAGCGACGGCA	51:A>G	51	0.996416	0.964029	0.053957	0.946043	0.035971	0.017986	0.069355	0.102091	0.085723	148.521	86.2941	0.988889	0	0	0	0	0	0	0	0	0	0	0	0	0	0	0	0	0	0	0	0	0	0	0	0	0	0	0	0	0	0	0	0
36350495|F|0-45:A>G-45:A>G	36350495	TGCAGTGTAGGTGGGGGGGAGGGCAAAGTATTTGAGCTTGGAGAGAATGCGCGTAGGGTCCCAGGCTTT	TGCAGTGTAGGTGGGGGGGAGGGCAAAGTATTTGAGCTTGGAGAGAATGCGCGTAGGGTCCCAGGCTTT	45:A>G	45	0.996416	0.967626	0.057554	0.942446	0.032374	0.02518	0.062652	0.108483	0.085568	136.965	65.9444	0.977778	0	0	0	0	0	0	0	0	0	0	0	0	0	0	0	0	0	0	0	0	0	0	2	0	0	0	0	0	0	0	0	0
28947288|F|0-18:A>G-18:A>G	28947288	TGCAGCTGTGTTGATGAGACTACTCCATCGCTGGCTACGAGCAAGCAGCAATTTGTCGATTTGCTCAGC	TGCAGCTGTGTTGATGAGACTACTCCATCGCTGGCTACGAGCAAGCAGCAATTTGTCGATTTGCTCAGC	18:A>G	18	0.996416	0.978417	0.068345	0.931655	0.021583	0.046763	0.042234	0.127348	0.084791	20.7233	5.7	0.955556	0	0	0	0	0	0	0	2	0	0	0	0	0	0	0	0	0	0	0	0	0	0	0	0	0	0	0	0	0	0	0	0
28947517|F|0-32:T>C-32:T>C	28947517	TGCAGATAGTAATGTAGACCATCATGGTCTTCTTTCCGTACTTTGGAGCCACCCACACAGCGATTATAA	TGCAGATAGTAATGTAGACCATCATGGTCTTCTTTCCGTACTTTGGAGCCACCCACACAGCGATTATAA	32:T>C	32	0.996416	0.985612	0.07554	0.92446	0.014388	0.061151	0.028363	0.139667	0.084015	30.475	6.40909	0.933333	0	0	0	0	0	0	0	0	0	0	0	0	0	0	0	0	0	0	0	0	0	0	0	0	0	0	0	0	0	2	0	0
28946202|F|0-32:C>T-32:C>T	28946202	TGCAGCAGTCTTGACAGGCTTCACAGGCTTCCCAGCAATCCTTGTCTTAGGCATCGCTTTAGCCTTGGC	TGCAGCAGTCTTGACAGGCTTCACAGGCTTCCCAGCAATCCTTGTCTTAGGCATCGCTTTAGCCTTGGC	32:C>T	32	0.996416	0.956835	0.043165	0.956835	0.043165	0	0.082604	0.082604	0.082604	17.1346	16.0769	1	0	0	0	0	0	0	0	0	0	0	0	0	0	0	0	0	0	0	0	0	0	0	0	0	0	0	0	0	0	0	0	0
28946309|F|0-42:C>T-42:C>T	28946309	TGCAGGGGCCTTGTGGAGCATGATTGCGAAGAAGATGACTAGCGAGAGAGATGTGGATTCAGCGGTTGA	TGCAGGGGCCTTGTGGAGCATGATTGCGAAGAAGATGACTAGCGAGAGAGATGTGGATTCAGCGGTTGA	42:C>T	42	0.996416	0.956835	0.043165	0.956835	0.043165	0	0.082604	0.082604	0.082604	14.1768	16	1	0	0	0	0	0	0	0	0	0	0	0	0	0	0	0	0	0	0	0	0	0	0	0	0	1	0	0	0	0	0	0	1
28946961|F|0-56:T>C-56:T>C	28946961	TGCAGCTGTGAAATGGCCTGTCGCAGGTTATGCTCATATTCCAGATCTTTACAAAATTGCTCAAAGTCG	TGCAGCTGTGAAATGGCCTGTCGCAGGTTATGCTCATATTCCAGATCTTTACAAAATTGCTCAAAGTCG	56:T>C	56	0.996416	0.043165	0.956835	0.043165	0.956835	0	0.082604	0.082604	0.082604	20.5333	21.6774	1	1	1	1	1	1	1	1	1	1	1	1	1	1	1	1	1	1	1	1	1	1	1	1	1	1	1	1	1	1	1	1	1
28947440|F|0-12:G>A-12:G>A	28947440	TGCAGCACGCGAGCCGGATGCTCCCAAGCAGAAGCCTACGGCTAGTGTCCCAGCATGCCACGAGGTCCA	TGCAGCACGCGAGCCGGATGCTCCCAAGCAGAAGCCTACGGCTAGTGTCCCAGCATGCCACGAGGTCCA	12:G>A	12	0.996416	0.043165	0.956835	0.043165	0.956835	0	0.082604	0.082604	0.082604	16.6667	18.4935	1	1	1	1	1	1	1	1	1	1	1	1	1	1	1	1	1	1	1	1	1	1	1	1	1	1	1	1	1	1	1	1	1
36349800|F|0-42:G>A-42:G>A	36349800	TGCAGGAAACGAAAGTCCGACTTGCATGGCGGACAGAACCAGGGAGAAGAAGACAAAGACGCTGAGGAT	TGCAGGAAACGAAAGTCCGACTTGCATGGCGGACAGAACCAGGGAGAAGAAGACAAAGACGCTGAGGAT	42:G>A	42	0.996416	0.956835	0.043165	0.956835	0.043165	0	0.082604	0.082604	0.082604	35.0772	30.9286	1	0	0	0	0	0	0	0	0	0	0	0	0	0	0	0	0	0	0	0	0	0	0	0	0	0	0	0	0	0	0	0	0
28949804|F|0-45:A>G-45:A>G	28949804	TGCAGAGGCTCAGGGTCGCTGCGAGGCATCGACTAGCGCAGGCAGACGCGCTGATTACAGATCGGAAGA	TGCAGAGGCTCAGGGTCGCTGCGAGGCATCGACTAGCGCAGGCAGACGCGCTGATTAC	45:A>G	45	0.996416	0.05036	0.964029	0.035971	0.94964	0.014388	0.095647	0.069355	0.082501	83.75	145.016	0.977778	1	1	1	1	1	1	1	1	1	1	1	1	1	1	1	1	1	1	1	1	1	1	1	1	1	1	1	1	1	1	1	1
28950054|F|0-44:A>G-44:A>G	28950054	TGCAGCTGTGTCCCGATCCCCCATTCTTCTCCGTCTGTACCATGACCTTCATGGGCCAGCCGAAAGTCA	TGCAGCTGTGTCCCGATCCCCCATTCTTCTCCGTCTGTACCATGACCTTCATGGGCCAGCCGAAAGTCA	44:A>G	44	0.996416	0.05036	0.964029	0.035971	0.94964	0.014388	0.095647	0.069355	0.082501	54.9375	133.665	0.988889	1	1	1	1	1	1	1	1	1	1	1	1	1	1	1	1	1	1	1	1	1	1	1	1	1	1	1	1	1	1	1	1
36350591|F|0-31:T>C-31:T>C	36350591	TGCAGATACGTGCAAATTATCAATCCCGACTTACCTTCACTTCCTCGCTCTTTCCCAATCGAAGGACGT	TGCAGATACGTGCAAATTATCAATCCCGACTTACCTTCACTTCCTCGCTCTTTCCCAATCGAAGGACGT	31:T>C	31	0.996416	0.964029	0.05036	0.94964	0.035971	0.014388	0.069355	0.095647	0.082501	87.278	48.8125	0.988889	0	0	0	0	0	0	0	0	0	0	0	0	0	0	0	0	0	0	0	0	0	0	0	0	0	0	0	0	0	0	0	0
36351130|F|0-37:T>C-37:T>C	36351130	TGCAGAATCTGCGATTCCGCCTCCTCCCGATGGCGGTTTACATGCCTGGCTCAAAGCTTTTGGCGGCTT	TGCAGAATCTGCGATTCCGCCTCCTCCCGATGGCGGTTTACATGCCTGGCTCAAAGCTTTTGGCGGCTT	37:T>C	37	0.996416	0.964029	0.05036	0.94964	0.035971	0.014388	0.069355	0.095647	0.082501	122.684	75.375	0.988889	0	0	0	0	0	0	0	0	0	0	0	0	0	0	0	0	0	0	0	0	0	0	0	0	0	0	0	0	0	0	0	0
36351169|F|0-45:A>C-45:A>C	36351169	TGCAGCAATTTTTTCTCGACGAGGACGTACATCGGCACCGGCTGGATGCCTGTCTGTCGGCCCTAGCAG	TGCAGCAATTTTTTCTCGACGAGGACGTACATCGGCACCGGCTGGATGCCTGTCTGTCGGCCCTAGCAG	45:A>C	45	0.996416	0.964029	0.05036	0.94964	0.035971	0.014388	0.069355	0.095647	0.082501	156.716	75	0.988889	0	0	0	0	0	0	0	0	0	0	2	0	2	0	0	0	0	0	0	0	0	0	0	0	0	0	0	0	0	0	0	0
36351206|F|0-44:A>G-44:A>G	36351206	TGCAGCGCGAATATGGAATACTCGTTCTCGTCGAAACCGCACAGAAAGGTCCGTGAGCGCTTGGTGTAC	TGCAGCGCGAATATGGAATACTCGTTCTCGTCGAAACCGCACAGAAAGGTCCGTGAGCGCTTGGTGTAC	44:A>G	44	0.996416	0.964029	0.05036	0.94964	0.035971	0.014388	0.069355	0.095647	0.082501	108.843	61.1875	0.988889	0	0	0	0	0	0	0	0	0	0	0	0	0	0	0	0	0	0	0	0	0	0	0	0	0	0	2	0	0	0	0	0
36351534|F|0-10:T>C-10:T>C	36351534	TGCAGAAGACTACAAAGCCGTGGTGCTGCCGACTAAAGATGCCTGTATTATCCTGAAGGAGAAGACCGA	TGCAGAAGACTACAAAGCCGTGGTGCTGCCGACTAAAGATGCCTGTATTATCCTGAAGGAGAAGACCGA	10:T>C	10	0.996416	0.964029	0.05036	0.94964	0.035971	0.014388	0.069355	0.095647	0.082501	148.949	79.1875	0.988889	0	0	0	0	0	0	0	0	0	0	0	0	0	0	0	0	0	0	0	0	0	0	0	0	0	0	0	0	0	0	0	0
36352565|F|0-18:A>G-18:A>G	36352565	TGCAGCATAAGGCGGTGTAGTTGCTTTTCTTGAAAATCCCCCACCAGCTACTAGTCCTTCCCATTTACA	TGCAGCATAAGGCGGTGTAGTTGCTTTTCTTGAAAATCCCCCACCAGCTACTAGTCCTTCCCATTTACA	18:A>G	18	0.996416	0.964029	0.05036	0.94964	0.035971	0.014388	0.069355	0.095647	0.082501	149.84	77.5625	0.988889	0	0	0	0	0	0	0	0	0	0	0	0	0	0	0	0	0	0	0	0	0	0	0	0	0	0	0	0	0	0	0	0
36352067|F|0-20:G>A-20:G>A	36352067	TGCAGATCAACATGTCCCCTGATCGCACCATGATTGTCAGTAGGCTTATGGTCAGATTAGAAGATGCAT	TGCAGATCAACATGTCCCCTGATCGCACCATGATTGTCAGTAGGCTTATGGTCAGATTAGAAGATGCAT	20:G>A	20	0.996416	0.967626	0.053957	0.946043	0.032374	0.021583	0.062652	0.102091	0.082372	130.946	74.8235	0.988889	0	0	0	0	0	0	0	0	0	0	0	0	0	0	0	0	0	0	0	0	0	0	0	0	0	0	0	0	0	0	0	0
28949954|F|0-9:A>G-9:A>G	28949954	TGCAGTGGCATCAGTCTACCCTAATCAGAGTTGCAAGCTTACAGATCGGAAGAGCGGTTCAGCAGGAAT	TGCAGTGGCATCAGTCTACCCTAATCAGAGTTGCAAGCTTAC	9:A>G	9	0.996416	0.978417	0.064748	0.935252	0.021583	0.043165	0.042234	0.121112	0.081673	188.613	52.4211	0.955556	0	0	0	0	0	0	0	0	0	0	0	0	0	0	0	0	0	2	0	0	0	0	0	0	0	0	0	0	0	0	0	0
28948465|F|0-5:C>A-5:C>A	28948465	TGCAGCTCCAGATTCTGCACCTGCTGCACCCCTCCTGGCCAGTCGGGGAATCATATCCCAGACAACCCC	TGCAGCTCCAGATTCTGCACCTGCTGCACCCCTCCTGGCCAGTCGGGGAATCATATCCCAGACAACCCC	5:C>A	5	0.996416	0.043165	0.960432	0.039568	0.956835	0.003597	0.082604	0.076005	0.079305	38.7143	27.5609	1	1	1	1	1	1	1	1	1	1	1	1	1	1	1	1	1	1	1	1	1	1	1	1	1	1	1	1	1	1	1	1	1
28949075|F|0-20:C>T-20:C>T	28949075	TGCAGGGCCGAGGCCCCAATCCTCATCCATATACCCAACCAGCCTTACAGATCGGAAGAGCGGTTCAGC	TGCAGGGCCGAGGCCCCAATCCTCATCCATATACCCAACCAGCCTTAC	20:C>T	20	0.996416	0.046763	0.964029	0.035971	0.953237	0.010791	0.089152	0.069355	0.079253	40.6667	73.1246	0.988889	1	1	1	1	1	1	1	1	1	1	1	1	1	1	1	1	1	1	1	1	1	1	1	1	1	1	1	1	1	1	1	1
28949411|F|0-51:G>A-51:G>A	28949411	TGCAGCGAGGAAGACCAGAGAAAAGGGTCTGCAAGAGTCAGTGAGGGTAGAGCAGTGGCAACAAGGGCA	TGCAGCGAGGAAGACCAGAGAAAAGGGTCTGCAAGAGTCAGTGAGGGTAGAGCAGTGGCAACAAGGGCA	51:G>A	51	0.996416	0.046763	0.964029	0.035971	0.953237	0.010791	0.089152	0.069355	0.079253	39.3333	65.869	0.988889	1	1	2	1	1	1	1	1	1	1	1	1	1	1	1	1	1	1	1	1	1	1	1	1	1	1	1	1	1	1	1	1
28949900|F|0-39:A>G-39:A>G	28949900	TGCAGGGTGGACAGAAGTTTTGCCTCTTATCCTTTGTTCACACGAGGAGAACTTTGAGTGGCTGAACCG	TGCAGGGTGGACAGAAGTTTTGCCTCTTATCCTTTGTTCACACGAGGAGAACTTTGAGTGGCTGAACCG	39:A>G	39	0.996416	0.964029	0.046763	0.953237	0.035971	0.010791	0.069355	0.089152	0.079253	78.4522	46.3571	0.988889	0	0	0	0	0	0	0	0	0	0	0	0	0	0	0	0	0	0	0	0	0	0	0	0	0	0	0	0	0	0	0	0
36347718|F|0-53:A>G-53:A>G	36347718	TGCAGAGGTATCACAGAACGAATACGAATTTCCCGCTCCAGATATCGTTGGTGACGTATGTCAACTGAG	TGCAGAGGTATCACAGAACGAATACGAATTTCCCGCTCCAGATATCGTTGGTGACGTATGTCAACTGAG	53:A>G	53	0.996416	0.964029	0.046763	0.953237	0.035971	0.010791	0.069355	0.089152	0.079253	10.0735	5.73333	1	0	0	0	0	0	0	0	0	0	0	0	0	0	0	0	0	0	0	2	0	0	0	0	0	0	0	0	0	0	0	0	0
36347843|F|0-60:T>C-60:T>C	36347843	TGCAGCAATCTCAACGATGTCTGGTGCGGGGGGAACCTGCGTTCCCTTCGCTCACGTCTATGCTGGGAT	TGCAGCAATCTCAACGATGTCTGGTGCGGGGGGAACCTGCGTTCCCTTCGCTCACGTCTATGCTGGGAT	60:T>C	60	0.996416	0.964029	0.046763	0.953237	0.035971	0.010791	0.069355	0.089152	0.079253	10.1118	6.66667	0.988889	0	0	0	0	0	0	0	0	0	0	0	0	0	0	2	0	0	0	0	0	0	0	0	0	0	0	0	0	0	0	0	2
36350086|F|0-6:A>G-6:A>G	36350086	TGCAGTAGCTAGTTCGGCTTCGTTGCGTAGGCTCTGGATGGAGGACACCATGCTGCTCAGTCGATCTCG	TGCAGTAGCTAGTTCGGCTTCGTTGCGTAGGCTCTGGATGGAGGACACCATGCTGCTCAGTCGATCTCG	6:A>G	6	0.996416	0.964029	0.046763	0.953237	0.035971	0.010791	0.069355	0.089152	0.079253	12.3099	3.14286	1	0	0	0	0	0	0	0	0	0	0	0	0	0	0	0	0	0	0	0	0	0	0	0	0	0	0	0	0	0	0	0	0
36351539|F|0-66:G>A-66:G>A	36351539	TGCAGACACCAGGCTTGGAGTGACTGGATACCTAGAGCAGTATGCTCGCTTTGGCGACCTCGAGAAGTT	TGCAGACACCAGGCTTGGAGTGACTGGATACCTAGAGCAGTATGCTCGCTTTGGCGACCTCGAGAAGTT	66:G>A	66	0.996416	0.964029	0.046763	0.953237	0.035971	0.010791	0.069355	0.089152	0.079253	171.562	107.533	0.988889	0	0	0	0	0	0	0	0	0	0	0	0	2	0	0	0	0	0	0	0	0	0	0	0	0	0	0	0	0	0	0	0
36350494|F|0-48:C>T-48:C>T	36350494	TGCAGGCATCGACCCGCGTTCCATTGCGATTCTCGAACAATTACTAGCCCTGAAAAAGGTCGACGCTTC	TGCAGGCATCGACCCGCGTTCCATTGCGATTCTCGAACAATTACTAGCCCTGAAAAAGGTCGACGCTTC	48:C>T	48	0.996416	0.978417	0.061151	0.938849	0.021583	0.039568	0.042234	0.114823	0.078529	244.821	74.7222	0.966667	0	0	0	0	0	0	0	0	0	0	0	0	0	0	0	0	0	0	0	0	0	0	0	0	0	0	0	0	0	2	0	0
28947569|F|0-29:G>A-29:G>A	28947569	TGCAGCCTGTCGTCGACCGGGTGGAACACGACCGCCAAGAAGCATGAGTCCTGCGACTACATTGAGAGC	TGCAGCCTGTCGTCGACCGGGTGGAACACGACCGCCAAGAAGCATGAGTCCTGCGACTACATTGAGAGC	29:G>A	29	0.996416	0.039568	0.960432	0.039568	0.960432	0	0.076005	0.076005	0.076005	36.3846	42.5449	1	1	1	1	1	1	1	1	1	1	1	1	1	1	1	1	1	1	1	1	1	1	1	1	1	1	1	1	1	1	1	1	1
28948984|F|0-26:C>T-26:C>T	28948984	TGCAGTAGTTAGAGAGCGATGGCGAACCGAGAAGGGTAGCTCACGCGACGGGAGAAGCGCGAAATTGAA	TGCAGTAGTTAGAGAGCGATGGCGAACCGAGAAGGGTAGCTCACGCGACGGGAGAAGCGCGAAATTGAA	26:C>T	26	0.996416	0.039568	0.960432	0.039568	0.960432	0	0.076005	0.076005	0.076005	47.5385	66.0737	1	1	1	1	1	1	1	1	1	1	1	1	1	1	1	1	1	1	1	1	1	1	1	1	1	1	1	1	1	1	1	1	1
28949134|F|0-38:T>C-38:T>C	28949134	TGCAGAGTCGTCAGCCTCGACAGCTTCGGCGGCGGCGCTAAACAGGGCGTCCGCAACGAACAGAGCATC	TGCAGAGTCGTCAGCCTCGACAGCTTCGGCGGCGGCGCTAAACAGGGCGTCCGCAACGAACAGAGCATC	38:T>C	38	0.996416	0.039568	0.960432	0.039568	0.960432	0	0.076005	0.076005	0.076005	30.5714	40.0257	1	1	1	1	1	1	1	1	1	1	1	1	1	1	1	1	1	1	1	1	1	1	1	1	1	1	1	1	1	1	1	1	1
36350051|F|0-10:G>A-10:G>A	36350051	TGCAGTCGATGCCGGGAATCTGGGCGTGCATCATGGGCCACGCGGTTTCCCACAGTGAATTTTCATGGG	TGCAGTCGATGCCGGGAATCTGGGCGTGCATCATGGGCCACGCGGTTTCCCACAGTGAATTTTCATGGG	10:G>A	10	0.996416	0.960432	0.039568	0.960432	0.039568	0	0.076005	0.076005	0.076005	13.968	13.6154	1	0	0	0	0	0	0	0	0	0	0	0	0	0	0	0	0	0	0	0	0	0	0	0	0	0	0	0	0	0	0	0	0
36351116|F|0-59:G>A-59:G>A	36351116	TGCAGAAAAGAAGAGTACAGGCTATGAGTCTACTCTTGCGATCGTGAATTTGCTGCGTCGTTTTAGTGC	TGCAGAAAAGAAGAGTACAGGCTATGAGTCTACTCTTGCGATCGTGAATTTGCTGCGTCGTTTTAGTGC	59:G>A	59	0.996416	0.960432	0.039568	0.960432	0.039568	0	0.076005	0.076005	0.076005	41.2244	17.6154	1	0	0	0	0	0	0	0	0	0	0	0	0	0	0	0	0	0	0	0	0	0	0	0	0	0	0	0	0	0	0	0	0
36349998|F|0-48:C>T-48:C>T	36349998	TGCAGTAGTGGAGTAGTTCCTATATCGGAGTGAACAGTTGGCAAGATGCGAGTCGGGTAGCTTTGACCC	TGCAGTAGTGGAGTAGTTCCTATATCGGAGTGAACAGTTGGCAAGATGCGAGTCGGGTAGCTTTGACCC	48:C>T	48	0.996416	0.043165	0.964029	0.035971	0.956835	0.007194	0.082604	0.069355	0.07598	63.2857	86.3994	1	1	1	1	1	1	1	1	1	1	1	1	1	1	1	1	1	1	1	1	1	2	1	2	1	1	1	1	1	1	1	1	1
36351570|F|0-67:T>A-67:T>A	36351570	TGCAGCATGTACATTGAAAGTGAACATTGTAATCGAAGCGCCGGTGGTGGTAGATGTTGTTTCTAGATA	TGCAGCATGTACATTGAAAGTGAACATTGTAATCGAAGCGCCGGTGGTGGTAGATGTTGTTTCTAGATA	67:T>A	67	0.996416	0.964029	0.043165	0.956835	0.035971	0.007194	0.069355	0.082604	0.07598	130.361	82.4286	1	0	0	0	0	0	0	0	0	0	0	0	0	0	0	0	0	0	0	0	0	0	0	0	0	0	0	0	0	0	0	0	0
36351752|F|0-45:C>A-45:C>A	36351752	TGCAGTAGGTGTAAAGAGACTAGGCATAACTTGCGTACGTGCGAACAGGATAGTTACAGATCGGAAGAG	TGCAGTAGGTGTAAAGAGACTAGGCATAACTTGCGTACGTGCGAACAGGATAGTTAC	45:C>A	45	0.996416	0.964029	0.043165	0.956835	0.035971	0.007194	0.069355	0.082604	0.07598	218.744	270.5	1	0	0	0	0	0	0	0	0	0	0	0	0	0	0	0	0	0	0	0	0	0	0	0	0	0	0	0	0	0	0	0	0
28948431|F|0-57:A>G-57:A>G	28948431	TGCAGCATCGGATGCAATGTGCATTCTCGCAAATCTCTTGACTCTCATGAACTTCTCAGTCACAATCGC	TGCAGCATCGGATGCAATGTGCATTCTCGCAAATCTCTTGACTCTCATGAACTTCTCAGTCACAATCGC	57:A>G	57	0.996416	0.978417	0.057554	0.942446	0.021583	0.035971	0.042234	0.108483	0.075358	26.9843	9.47059	0.966667	0	0	0	0	0	0	0	0	0	0	0	0	0	0	2	0	0	0	0	0	0	0	0	0	0	0	0	0	0	0	0	0
28947261|F|0-64:G>A-64:G>A	28947261	TGCAGCGCGAAGGACAATATCCTGTTCCTCCTGGTGCATCCAAGATCTTAGGCGTAGAGTTCTCGGGCA	TGCAGCGCGAAGGACAATATCCTGTTCCTCCTGGTGCATCCAAGATCTTAGGCGTAGAGTTCTCGGGCA	64:G>A	64	0.996416	0.982014	0.061151	0.938849	0.017986	0.043165	0.035324	0.114823	0.075074	36.0846	9.83333	0.944444	0	0	0	0	0	0	0	0	0	0	0	0	0	0	0	0	0	0	0	0	0	0	0	0	0	0	0	0	0	0	0	2
41805537|F|0-28:C>T-28:C>T	41805537	TGCAGTGGCTCCATCCACTTCATGAACGCATGCATTGTCGTATAACCCATCTTACAGATCGGAAGAGCG	TGCAGTGGCTCCATCCACTTCATGAACGCATGCATTGTCGTATAACCCATCTTAC	28:C>T	28	0.996416	0.982014	0.061151	0.938849	0.017986	0.043165	0.035324	0.114823	0.075074	247.687	71.6842	0.988889	0	0	0	0	0	0	0	0	0	0	0	0	0	0	0	0	0	0	0	0	0	0	0	0	0	0	0	0	0	0	0	0
28946030|F|0-20:C>T-20:C>T	28946030	TGCAGTGCCTCAAATTTCTTCGGGTCGCTTCTATCAATGCTCAGGAAATGCAAGAAATAGTTGGTGATG	TGCAGTGCCTCAAATTTCTTCGGGTCGCTTCTATCAATGCTCAGGAAATGCAAGAAATAGTTGGTGATG	20:C>T	20	0.996416	0.039568	0.964029	0.035971	0.960432	0.003597	0.076005	0.069355	0.07268	6.76923	7.77244	1	1	1	1	1	1	1	1	1	1	1	1	1	1	1	1	1	1	1	1	1	1	1	1	1	1	1	1	1	1	1	1	1
28946175|F|0-6:T>C-6:T>C	28946175	TGCAGATAGTATGACAGCGCTGCTCAAATGCCTTGCGAGACAAGACGACCTACTGCAAGGAATCCACGA	TGCAGATAGTATGACAGCGCTGCTCAAATGCCTTGCGAGACAAGACGACCTACTGCAAGGAATCCACGA	6:T>C	6	0.996416	0.039568	0.964029	0.035971	0.960432	0.003597	0.076005	0.069355	0.07268	7.07692	9.77885	1	1	1	1	1	1	1	1	1	1	1	1	1	1	1	1	1	1	1	1	1	1	1	1	1	1	1	1	1	1	1	1	1
28946562|F|0-19:T>C-19:T>C	28946562	TGCAGCGCTTCTTCACGTTTTTACGACGCCTCGTGGCTAAACACCAAGCAGGTAGCACAAGTATATGAA	TGCAGCGCTTCTTCACGTTTTTACGACGCCTCGTGGCTAAACACCAAGCAGGTAGCACAAGTATATGAA	19:T>C	19	0.996416	0.039568	0.964029	0.035971	0.960432	0.003597	0.076005	0.069355	0.07268	7.53846	12.6294	1	1	1	1	1	1	1	1	1	1	1	1	1	1	1	1	1	1	1	1	1	1	1	1	1	1	1	1	1	1	1	1	1
28947323|F|0-38:T>C-38:T>C	28947323	TGCAGGGCGGACTTGAGCTGCGGGAGATTGATTGATTCTATGCAGTCCCAGTCCTGGACACCATGTTTG	TGCAGGGCGGACTTGAGCTGCGGGAGATTGATTGATTCTATGCAGTCCCAGTCCTGGACACCATGTTTG	38:T>C	38	0.996416	0.039568	0.964029	0.035971	0.960432	0.003597	0.076005	0.069355	0.07268	19.6154	24.2141	0.988889	1	1	1	1	1	1	1	1	1	1	1	1	1	1	1	1	1	1	1	1	1	1	1	1	1	1	1	1	1	1	1	1
28947631|F|0-24:A>G-24:A>G	28947631	TGCAGGCAGAGGGGCATTGGCAATAGTCGGGTACTGTTGTTTGGCCACTATCAGCGTGCTGGCTCGCCA	TGCAGGCAGAGGGGCATTGGCAATAGTCGGGTACTGTTGTTTGGCCACTATCAGCGTGCTGGCTCGCCA	24:A>G	24	0.996416	0.964029	0.039568	0.960432	0.035971	0.003597	0.069355	0.076005	0.07268	30.4569	23.2308	1	0	0	0	0	0	0	0	0	0	0	0	0	0	0	0	0	0	0	0	0	0	0	0	0	0	0	0	0	0	0	0	0
28947727|F|0-30:G>A-30:G>A	28947727	TGCAGTTCGCCGCTCCTACAGAGCGCGAATGTCCGGCACTTCTACCGCAACTGTAGCTTCATCCTCGCA	TGCAGTTCGCCGCTCCTACAGAGCGCGAATGTCCGGCACTTCTACCGCAACTGTAGCTTCATCCTCGCA	30:G>A	30	0.996416	0.039568	0.964029	0.035971	0.960432	0.003597	0.076005	0.069355	0.07268	25.0769	34.8562	0.988889	1	1	1	1	1	1	1	1	1	1	1	1	1	1	1	1	1	1	1	1	1	1	1	1	1	1	1	1	1	1	1	1
28947777|F|0-16:G>A-16:G>A	28947777	TGCAGAGCGCGTTCTCGGAGATTGAGAGGTTACACCATTCGGTCAAGGATGCTGGCAATCCTATTCTGA	TGCAGAGCGCGTTCTCGGAGATTGAGAGGTTACACCATTCGGTCAAGGATGCTGGCAATCCTATTCTGA	16:G>A	16	0.996416	0.039568	0.964029	0.035971	0.960432	0.003597	0.076005	0.069355	0.07268	30.8462	32.3163	1	1	1	1	1	1	1	1	1	1	1	1	1	1	1	1	1	1	1	1	1	1	1	1	1	1	1	1	1	1	1	1	1
28947900|F|0-43:C>T-43:C>T	28947900	TGCAGCTGCTTCAGGCTGTTCTCGGCTGAAGCATGGATAGACTCAGTCTCGGTGGAGAGAAATCGTCGC	TGCAGCTGCTTCAGGCTGTTCTCGGCTGAAGCATGGATAGACTCAGTCTCGGTGGAGAGAAATCGTCGC	43:C>T	43	0.996416	0.039568	0.964029	0.035971	0.960432	0.003597	0.076005	0.069355	0.07268	14.6154	19.6709	0.988889	1	1	1	1	1	1	1	1	1	1	1	1	1	1	1	1	1	1	1	1	1	1	1	1	1	1	1	1	1	1	1	1
28948263|F|0-68:A>G-68:A>G	28948263	TGCAGTGGGGCCGTGATAACCTTCAGCAACGTCGTCAACTGCTCCATGATAGTGGAGCTCTCAACAATA	TGCAGTGGGGCCGTGATAACCTTCAGCAACGTCGTCAACTGCTCCATGATAGTGGAGCTCTCAACAATA	68:A>G	68	0.996416	0.039568	0.964029	0.035971	0.960432	0.003597	0.076005	0.069355	0.07268	25.5385	39.0415	1	1	1	1	1	1	1	1	1	1	1	1	1	1	1	1	1	1	1	1	1	1	1	1	1	1	1	1	1	1	1	1	1
28948343|F|0-45:C>T-45:C>T	28948343	TGCAGAACGCATGAGGACGTTGGGTGTCAGGGACTCCACGCCTACCCCGCGCGCGAGCCCAGGACGGTA	TGCAGAACGCATGAGGACGTTGGGTGTCAGGGACTCCACGCCTACCCCGCGCGCGAGCCCAGGACGGTA	45:C>T	45	0.996416	0.039568	0.964029	0.035971	0.960432	0.003597	0.076005	0.069355	0.07268	34	48.4345	1	1	1	1	1	1	1	1	1	1	1	1	1	1	1	1	1	1	1	1	1	1	1	1	1	1	1	2	1	1	1	1	1
28948352|F|0-49:C>T-49:C>T	28948352	TGCAGCGGAATAGACTAAGCATACATGAGCTTGCGATGCCTCCACAGGTCGTTGGAACGCCTGTCAAGA	TGCAGCGGAATAGACTAAGCATACATGAGCTTGCGATGCCTCCACAGGTCGTTGGAACGCCTGTCAAGA	49:C>T	49	0.996416	0.039568	0.964029	0.035971	0.960432	0.003597	0.076005	0.069355	0.07268	28.3846	40.508	0.988889	1	1	1	1	1	1	1	1	1	1	1	1	1	1	1	1	1	1	1	1	1	1	1	1	1	1	1	1	1	1	1	1
28948381|F|0-59:G>A-59:G>A	28948381	TGCAGACCCCAGTCGCAATCGCAAAGCCTCAGCCGAAACGAAAAGAATTGCAACACAAAGGACGGTTGT	TGCAGACCCCAGTCGCAATCGCAAAGCCTCAGCCGAAACGAAAAGAATTGCAACACAAAGGACGGTTGT	59:G>A	59	0.996416	0.039568	0.964029	0.035971	0.960432	0.003597	0.076005	0.069355	0.07268	26.1538	33.8179	0.988889	1	1	1	1	1	1	1	1	1	1	1	1	1	1	1	1	1	1	1	1	1	1	1	1	1	1	1	1	1	1	1	1
28948468|F|0-30:G>A-30:G>A	28948468	TGCAGCTGATTTTTGGAGTAAGGCAGTGAGGGTGACCAGTAGACATGTCGGAGTGAGCGACTATCATCG	TGCAGCTGATTTTTGGAGTAAGGCAGTGAGGGTGACCAGTAGACATGTCGGAGTGAGCGACTATCATCG	30:G>A	30	0.996416	0.039568	0.964029	0.035971	0.960432	0.003597	0.076005	0.069355	0.07268	23.2308	33.1853	0.988889	2	1	1	1	1	1	1	1	1	1	1	1	1	1	1	1	1	1	1	1	1	1	1	1	1	1	1	1	1	1	1	1
28949127|F|0-67:T>C-67:T>C	28949127	TGCAGAGAATGAAAGCAGTCAGCTGAAGGAAGAGCATGCGGACATGGCGCATGCTTGCAAAGTGGAATT	TGCAGAGAATGAAAGCAGTCAGCTGAAGGAAGAGCATGCGGACATGGCGCATGCTTGCAAAGTGGAATT	67:T>C	67	0.996416	0.039568	0.964029	0.035971	0.960432	0.003597	0.076005	0.069355	0.07268	33.6154	46.492	1	1	1	1	1	1	1	1	1	1	1	1	1	1	1	1	1	1	1	1	1	1	1	1	1	1	1	1	1	1	1	1	1
28949230|F|0-67:T>C-67:T>C	28949230	TGCAGTAATGAATAACTTCAAAATGCAAAGATAATACAATAATGATATAAATGTCCTGGTAGGTATGTT	TGCAGTAATGAATAACTTCAAAATGCAAAGATAATACAATAATGATATAAATGTCCTGGTAGGTATGTT	67:T>C	67	0.996416	0.039568	0.964029	0.035971	0.960432	0.003597	0.076005	0.069355	0.07268	48.6154	67.3514	1	1	1	1	1	1	1	1	1	1	1	1	1	1	1	1	1	1	1	1	1	1	1	1	1	1	1	1	1	1	1	1	1
28949317|F|0-25:G>T-25:G>T	28949317	TGCAGCAGCCGCGATCCAGACTACTGGGTTCCCTTACAGATCGGAAGAGCGGTTCAGCAGGAATGCCGA	TGCAGCAGCCGCGATCCAGACTACTGGGTTCCCTTAC	25:G>T	25	0.996416	0.039568	0.964029	0.035971	0.960432	0.003597	0.076005	0.069355	0.07268	63.6923	98.3163	1	1	1	1	1	1	1	1	1	1	1	1	1	1	1	1	1	1	1	1	1	1	1	1	1	1	1	1	1	1	1	1	1
28949732|F|0-8:G>T-8:G>T	28949732	TGCAGGCCGTCGTTGAGGGGCCGAAGGCGGCGAGAAGAAGAGTAGATACAAGAATGAGAGGCTTCATGA	TGCAGGCCGTCGTTGAGGGGCCGAAGGCGGCGAGAAGAAGAGTAGATACAAGAATGAGAGGCTTCATGA	8:G>T	8	0.996416	0.039568	0.964029	0.035971	0.960432	0.003597	0.076005	0.069355	0.07268	83.6154	112.741	1	1	1	1	1	1	1	1	1	1	1	1	1	1	1	1	1	1	1	1	1	1	1	1	1	1	1	1	1	1	1	1	1
28949771|F|0-50:T>C-50:T>C	28949771	TGCAGACGACATGGGATCAGGCGAGGTGACACATCATATGTCAAAGTGGATCTCAGATGCATACACGAG	TGCAGACGACATGGGATCAGGCGAGGTGACACATCATATGTCAAAGTGGATCTCAGATGCATACACGAG	50:T>C	50	0.996416	0.964029	0.039568	0.960432	0.035971	0.003597	0.069355	0.076005	0.07268	69.869	56.3846	1	0	0	0	0	0	0	0	0	0	0	0	0	0	0	0	0	0	0	0	0	0	0	0	0	0	0	0	0	0	0	0	0
36347633|F|0-55:T>C-55:T>C	36347633	TGCAGACCAGAGGCGCGCTGCTTCAAAGACGATACGCACAACCGACGCCTCGAGGTTCGCGCGGCGTTA	TGCAGACCAGAGGCGCGCTGCTTCAAAGACGATACGCACAACCGACGCCTCGAGGTTCGCGCGGCGTTA	55:T>C	55	0.996416	0.964029	0.039568	0.960432	0.035971	0.003597	0.069355	0.076005	0.07268	15.2013	12.3077	1	0	0	0	0	0	0	0	0	0	0	0	0	0	0	0	0	0	0	0	0	0	0	0	0	0	0	0	0	0	0	0	0
36347767|F|0-20:A>G-20:A>G	36347767	TGCAGATCCTCAAGTGCCTTAGCCTTTTCAGCAAACGAAGCTTGGAGACGCAGGTTTTCGTTTCGCAAA	TGCAGATCCTCAAGTGCCTTAGCCTTTTCAGCAAACGAAGCTTGGAGACGCAGGTTTTCGTTTCGCAAA	20:A>G	20	0.996416	0.964029	0.039568	0.960432	0.035971	0.003597	0.069355	0.076005	0.07268	8.40895	6.23077	1	0	0	0	0	0	0	0	0	0	0	0	0	0	0	0	0	0	0	0	0	0	0	0	0	0	0	0	0	0	0	0	0
36348137|F|0-52:C>T-52:C>T	36348137	TGCAGCGTGTCGCCATTGTCTTGGCCCTTGGTATGCCAGCCGAGATCTACCTCATCGATGAACCCAGTG	TGCAGCGTGTCGCCATTGTCTTGGCCCTTGGTATGCCAGCCGAGATCTACCTCATCGATGAACCCAGTG	52:C>T	52	0.996416	0.964029	0.039568	0.960432	0.035971	0.003597	0.069355	0.076005	0.07268	12.7828	10	0.988889	0	0	0	0	0	0	0	0	0	0	0	0	0	0	0	0	0	0	0	0	0	0	0	0	0	0	0	0	0	0	0	0
36348377|F|0-64:C>T-64:C>T	36348377	TGCAGGCTTCTATCCCCGTGCAGACTCGGCGGGGCTGTGTGTGTAAGTAGTGGCAACAGAAAACCACCT	TGCAGGCTTCTATCCCCGTGCAGACTCGGCGGGGCTGTGTGTGTAAGTAGTGGCAACAGAAAACCACCT	64:C>T	64	0.996416	0.964029	0.039568	0.960432	0.035971	0.003597	0.069355	0.076005	0.07268	12.409	10.4615	1	0	0	0	0	0	0	0	0	0	0	0	0	0	0	0	0	0	0	0	0	0	0	0	0	0	0	0	0	0	0	0	0
36348518|F|0-42:C>T-42:C>T	36348518	TGCAGGTTGGGGAATTGGCACTTGGATGATGATATGAGTCCGCTGGTGACCTGGCCTGCGTGCTGAGGG	TGCAGGTTGGGGAATTGGCACTTGGATGATGATATGAGTCCGCTGGTGACCTGGCCTGCGTGCTGAGGG	42:C>T	42	0.996416	0.964029	0.039568	0.960432	0.035971	0.003597	0.069355	0.076005	0.07268	12.3067	5.38462	1	0	0	0	0	0	0	0	0	0	0	0	0	0	0	0	0	0	0	0	0	0	0	0	0	0	0	0	0	0	0	0	0
36348761|F|0-17:A>G-17:A>G	36348761	TGCAGTTGGCGAGTCTCAGAGGAGAGGCATGACATATCGCATGTGCATGTACAAACTCAACACAAGCAC	TGCAGTTGGCGAGTCTCAGAGGAGAGGCATGACATATCGCATGTGCATGTACAAACTCAACACAAGCAC	17:A>G	17	0.996416	0.964029	0.039568	0.960432	0.035971	0.003597	0.069355	0.076005	0.07268	54.853	38.9231	1	0	0	0	0	0	0	0	0	0	0	0	0	0	0	0	0	0	0	0	0	0	0	0	0	0	0	0	0	0	0	0	0
36349223|F|0-10:A>G-10:A>G	36349223	TGCAGCAGCAAGATCTCGAGCCTTGAGCTTACAGATCGGAAGAGCGGTTCAGCAGGAATGCCGAGACCG	TGCAGCAGCAAGATCTCGAGCCTTGAGCTTAC	10:A>G	10	0.996416	0.964029	0.039568	0.960432	0.035971	0.003597	0.069355	0.076005	0.07268	96.5559	59.0769	1	0	0	0	0	0	0	0	0	0	0	0	0	0	0	0	0	0	0	0	0	0	0	0	0	0	0	0	0	0	0	0	0
36349437|F|0-43:T>A-43:T>A	36349437	TGCAGACAAGTCGCCATGCGCCCGCATATATGAAGAAAAAGAATGCAGAGGCTGAGAATAGAGATACTG	TGCAGACAAGTCGCCATGCGCCCGCATATATGAAGAAAAAGAATGCAGAGGCTGAGAATAGAGATACTG	43:T>A	43	0.996416	0.964029	0.039568	0.960432	0.035971	0.003597	0.069355	0.076005	0.07268	20.591	14.0769	1	0	0	0	0	0	0	0	0	0	0	0	0	0	0	0	0	0	0	0	0	0	0	0	0	0	0	0	0	0	0	0	0
36350658|F|0-24:A>G-24:A>G	36350658	TGCAGCCCGGACGTTACTAACCACATTACTCCGAGAAGCCAGCAGACCGTACATGGCCATGTTGAACGA	TGCAGCCCGGACGTTACTAACCACATTACTCCGAGAAGCCAGCAGACCGTACATGGCCATGTTGAACGA	24:A>G	24	0.996416	0.039568	0.964029	0.035971	0.960432	0.003597	0.076005	0.069355	0.07268	66.8461	34.9904	0.988889	1	1	1	1	1	1	1	1	1	1	1	1	1	1	1	1	1	1	1	1	1	1	1	1	1	1	1	1	1	1	1	1
36351285|F|0-59:A>G-59:A>G	36351285	TGCAGGTATATATGGTGGCGATTTGATCCAAAGGAACACGCTTCAAAGCAGTTGATCGAAATTCGCATC	TGCAGGTATATATGGTGGCGATTTGATCCAAAGGAACACGCTTCAAAGCAGTTGATCGAAATTCGCATC	59:A>G	59	0.996416	0.039568	0.964029	0.035971	0.960432	0.003597	0.076005	0.069355	0.07268	8.38462	10.5655	0.988889	1	1	1	1	1	1	1	1	1	1	1	1	1	1	1	1	1	1	1	1	1	1	1	1	1	1	1	1	1	1	1	1
36351584|F|0-43:A>C-43:A>C	36351584	TGCAGCGATTACCCCCTGCAATCTCTGTGCCTTTCCTCCAGACAGCCGAGCGTCTCGAGGTCCACCCAG	TGCAGCGATTACCCCCTGCAATCTCTGTGCCTTTCCTCCAGACAGCCGAGCGTCTCGAGGTCCACCCAG	43:A>C	43	0.996416	0.964029	0.039568	0.960432	0.035971	0.003597	0.069355	0.076005	0.07268	123.013	80.0769	1	0	0	0	0	0	0	0	0	0	0	0	0	0	0	0	0	0	0	0	0	0	0	0	0	0	0	0	0	0	0	0	0
36352210|F|0-37:A>G-37:A>G	36352210	TGCAGGACCTGGTGCCTTGTAGACCGTGAAAGGAGGAATGGCGAGCTTTCCAAGATTACAGATCGGAAG	TGCAGGACCTGGTGCCTTGTAGACCGTGAAAGGAGGAATGGCGAGCTTTCCAAGATTAC	37:A>G	37	0.996416	0.039568	0.964029	0.035971	0.960432	0.003597	0.076005	0.069355	0.07268	122.923	179.093	1	1	1	1	1	1	1	1	1	1	1	1	1	1	1	1	1	1	1	1	1	1	1	1	1	1	1	1	1	1	1	1	1
36352887|F|0-6:A>G-6:A>G	36352887	TGCAGCAAGGAGCGCACGGCAAACCTGCGACGAGAACTTCGAATTTGCTGTAACATCACAACTGCGCGG	TGCAGCAAGGAGCGCACGGCAAACCTGCGACGAGAACTTCGAATTTGCTGTAACATCACAACTGCGCGG	6:A>G	6	0.996416	0.043165	0.967626	0.032374	0.956835	0.010791	0.082604	0.062652	0.072628	157.357	195.806	0.977778	1	1	1	1	1	1	1	1	1	1	1	1	1	1	1	1	1	1	1	1	1	1	1	1	1	1	1	1	1	1	1	1
41806302|F|0-8:T>G-8:T>G	41806302	TGCAGATATGCGGGCAATATCACGAAGCGTTGAGGGTGTGGATGCAGCGCACTGTAGTGTTCCGTGTTT	TGCAGATATGCGGGCAATATCACGAAGCGTTGAGGGTGTGGATGCAGCGCACTGTAGTGTTCCGTGTTT	8:T>G	8	0.996416	0.978417	0.053957	0.946043	0.021583	0.032374	0.042234	0.102091	0.072162	227.27	68.25	0.988889	0	0	0	0	0	0	0	0	0	0	0	0	0	0	0	0	0	0	0	0	0	0	0	0	0	0	0	0	0	0	0	0
28946034|F|0-55:C>A-55:C>A	28946034	TGCAGTGGCTCGATGAAAGAGGAATGGGTGGCATAAGATCATTGATGTTTGCTACCGTCATGAATCTCA	TGCAGTGGCTCGATGAAAGAGGAATGGGTGGCATAAGATCATTGATGTTTGCTACCGTCATGAATCTCA	55:C>A	55	0.996416	0.035971	0.964029	0.035971	0.964029	0	0.069355	0.069355	0.069355	12	14.4441	1	1	1	1	1	1	1	1	1	1	1	1	1	1	1	1	1	1	1	1	1	1	1	1	1	1	1	1	1	1	1	1	1
28946537|F|0-52:A>G-52:A>G	28946537	TGCAGCCCAGCCATAATCATCGTATCGGTAACTCTATCACAAAAGATGTCGGATCTCTTCCCGCCCAAG	TGCAGCCCAGCCATAATCATCGTATCGGTAACTCTATCACAAAAGATGTCGGATCTCTTCCCGCCCAAG	52:A>G	52	0.996416	0.035971	0.964029	0.035971	0.964029	0	0.069355	0.069355	0.069355	17.1667	21.9042	1	1	1	1	1	1	1	1	1	1	1	1	1	1	1	1	1	1	1	1	1	1	1	1	1	1	1	1	1	1	1	1	1
28946630|F|0-51:C>G-51:C>G	28946630	TGCAGGCCGGGAAGAAGATGTGCTAGACTGAGAGCTATTTCCGGTACCCTACTGACCACCAGGGCCAAT	TGCAGGCCGGGAAGAAGATGTGCTAGACTGAGAGCTATTTCCGGTACCCTACTGACCACCAGGGCCAAT	51:C>G	51	0.996416	0.035971	0.964029	0.035971	0.964029	0	0.069355	0.069355	0.069355	27.25	37.6294	1	1	1	1	1	1	1	1	1	1	1	1	1	1	1	1	1	1	1	1	1	1	1	1	1	1	1	1	1	1	1	1	1
28946928|F|0-24:T>C-24:T>C	28946928	TGCAGCCTCAGCTTGGGGGTTGCTTAGACTCAGATCGATGATCTGTGACTGCGAAGACAGAGTAGCATC	TGCAGCCTCAGCTTGGGGGTTGCTTAGACTCAGATCGATGATCTGTGACTGCGAAGACAGAGTAGCATC	24:T>C	24	0.996416	0.035971	0.964029	0.035971	0.964029	0	0.069355	0.069355	0.069355	30.3333	38.9297	1	1	1	1	1	1	1	1	1	1	1	1	1	1	1	1	1	1	1	1	1	1	1	1	1	1	1	1	1	1	1	1	1
28947010|F|0-6:T>G-6:T>G	28947010	TGCAGGTCGGGGTGGGGAGACTGTCAAGATCACCGAAGAGGACGCGGTCTATACGCGCAAGACCATAGG	TGCAGGTCGGGGTGGGGAGACTGTCAAGATCACCGAAGAGGACGCGGTCTATACGCGCAAGACCATAGG	6:T>G	6	0.996416	0.035971	0.964029	0.035971	0.964029	0	0.069355	0.069355	0.069355	20.5833	22.2588	1	1	1	1	1	1	1	1	1	1	1	1	1	1	1	1	1	1	1	1	1	1	1	1	1	1	1	1	1	1	1	1	1
28947128|F|0-13:G>A-13:G>A	28947128	TGCAGAAAATTCCGCCGTTCACCTCTGGCAGTCGTTCTGTATATGGCTCACTTTCACCAATTATCATAT	TGCAGAAAATTCCGCCGTTCACCTCTGGCAGTCGTTCTGTATATGGCTCACTTTCACCAATTATCATAT	13:G>A	13	0.996416	0.035971	0.964029	0.035971	0.964029	0	0.069355	0.069355	0.069355	17	14.0479	1	1	1	1	1	1	1	1	1	1	1	1	1	1	1	1	1	1	1	1	1	1	1	1	1	1	1	1	1	1	1	1	1
28947272|F|0-18:A>G-18:A>G	28947272	TGCAGCGTCCTTGAGTGAACCAGATGCACCAGCTCCGAAACTTACTCCGAATCAGCTGCCCGTATCAGG	TGCAGCGTCCTTGAGTGAACCAGATGCACCAGCTCCGAAACTTACTCCGAATCAGCTGCCCGTATCAGG	18:A>G	18	0.996416	0.035971	0.964029	0.035971	0.964029	0	0.069355	0.069355	0.069355	18.75	21.8722	1	1	1	1	1	1	1	1	1	1	1	1	1	1	1	1	1	1	1	1	1	1	1	1	1	1	1	1	1	1	1	1	1
28947444|F|0-63:T>C-63:T>C	28947444	TGCAGCGCAATTGGCTGTATCAAGCCGGAACCTCCTGCTTGTGCATCGCTCCAGATCACTCTATGGTAC	TGCAGCGCAATTGGCTGTATCAAGCCGGAACCTCCTGCTTGTGCATCGCTCCAGATCACTCTATGGTAC	63:T>C	63	0.996416	0.035971	0.964029	0.035971	0.964029	0	0.069355	0.069355	0.069355	17.1667	24.6486	1	1	1	1	1	1	1	1	1	1	1	1	1	1	1	1	1	1	1	1	1	1	1	1	1	1	1	1	1	1	1	1	1
28947451|F|0-45:C>T-45:C>T	28947451	TGCAGACCTCGGCACTGACGCGCAAGGCTACATCGACTAGCTGGACGACACTGGCGATGGCTCCCAGCT	TGCAGACCTCGGCACTGACGCGCAAGGCTACATCGACTAGCTGGACGACACTGGCGATGGCTCCCAGCT	45:C>T	45	0.996416	0.035971	0.964029	0.035971	0.964029	0	0.069355	0.069355	0.069355	36.5	48.7029	1	1	1	1	1	1	1	1	1	1	1	1	1	1	1	1	1	1	1	1	1	1	1	1	1	1	1	1	1	1	1	1	1
28947565|F|0-10:A>G-10:A>G	28947565	TGCAGCCTGGAATTTGCAACTGCGAGACTATCCTATCACCCTATTCCTTCTCCCTCCACCTCGTTCCCT	TGCAGCCTGGAATTTGCAACTGCGAGACTATCCTATCACCCTATTCCTTCTCCCTCCACCTCGTTCCCT	10:A>G	10	0.996416	0.035971	0.964029	0.035971	0.964029	0	0.069355	0.069355	0.069355	31.8333	39.0447	1	1	1	1	1	1	1	1	1	1	1	1	1	1	1	1	1	1	1	1	1	1	1	1	1	1	1	1	1	1	1	1	1
28947585|F|0-45:G>A-45:G>A	28947585	TGCAGCGTAAATTGGTGCGTTCCTTCGTCCAAGTAGGTCACACCGGCTCTCTTAGCCCTTTCACCCGTC	TGCAGCGTAAATTGGTGCGTTCCTTCGTCCAAGTAGGTCACACCGGCTCTCTTAGCCCTTTCACCCGTC	45:G>A	45	0.996416	0.035971	0.964029	0.035971	0.964029	0	0.069355	0.069355	0.069355	26.5833	36.6645	1	1	1	1	1	1	1	1	1	1	1	1	1	1	1	1	1	1	1	1	1	1	1	1	1	1	1	1	1	1	1	1	1
28947590|F|0-55:T>G-55:T>G	28947590	TGCAGCTACAACACTGGCGTTGACCGTCAGTCCTCGGTCAATCGCTTCGCCGTCATTCCTTGACTTGGG	TGCAGCTACAACACTGGCGTTGACCGTCAGTCCTCGGTCAATCGCTTCGCCGTCATTCCTTGACTTGGG	55:T>G	55	0.996416	0.035971	0.964029	0.035971	0.964029	0	0.069355	0.069355	0.069355	25.1667	32.6709	1	1	1	1	1	1	1	1	1	1	1	1	1	1	1	1	1	1	1	1	1	1	1	1	1	1	1	1	1	1	1	1	1
28947623|F|0-9:T>C-9:T>C	28947623	TGCAGGACCTAAGGAGACGGGTGCGGGTGCGCAGAATATGGTAGGGTTGGTTGGCGCTGGTGTTGCTGC	TGCAGGACCTAAGGAGACGGGTGCGGGTGCGCAGAATATGGTAGGGTTGGTTGGCGCTGGTGTTGCTGC	9:T>C	9	0.996416	0.035971	0.964029	0.035971	0.964029	0	0.069355	0.069355	0.069355	18.75	21.8307	1	1	1	1	1	1	1	1	1	1	1	1	1	1	1	1	1	1	1	1	1	1	1	1	1	1	1	1	1	1	1	1	1
28947630|F|0-6:C>T-6:C>T	28947630	TGCAGGCAACGCTGGCACTGAGGTTGAACTGGCTAATGGCAATGCTGTCGTCCTTGATGTGGTCCGCGA	TGCAGGCAACGCTGGCACTGAGGTTGAACTGGCTAATGGCAATGCTGTCGTCCTTGATGTGGTCCGCGA	6:C>T	6	0.996416	0.035971	0.964029	0.035971	0.964029	0	0.069355	0.069355	0.069355	22.1667	28.2204	1	1	1	1	1	1	1	1	1	1	1	1	1	1	1	1	1	1	1	1	1	1	1	1	1	1	1	1	1	1	1	1	1
28947682|F|0-7:G>T-7:G>T	28947682	TGCAGTAGGCTACAGACTTGACTGGCTAATTTGCGCCGACACCTCTCCATTTTGATGCGACATGCAGAG	TGCAGTAGGCTACAGACTTGACTGGCTAATTTGCGCCGACACCTCTCCATTTTGATGCGACATGCAGAG	7:G>T	7	0.996416	0.035971	0.964029	0.035971	0.964029	0	0.069355	0.069355	0.069355	16.75	22.9297	1	1	1	1	1	1	1	1	1	1	1	1	1	1	1	1	1	1	1	1	1	1	1	1	1	1	1	1	1	1	1	1	1
28947818|F|0-53:C>T-53:C>T	28947818	TGCAGAGAGCACCGCCGAGGATGCTCAGGATACAGCCGAATCCGCCAAGGACACTGCTGAGTCCAAGGC	TGCAGAGAGCACCGCCGAGGATGCTCAGGATACAGCCGAATCCGCCAAGGACACTGCTGAGTCCAAGGC	53:C>T	53	0.996416	0.035971	0.964029	0.035971	0.964029	0	0.069355	0.069355	0.069355	29.5	38.9425	1	1	1	1	1	1	1	1	1	1	1	1	1	1	1	1	1	1	1	1	1	1	1	1	1	1	1	1	1	1	1	1	1
28947825|F|0-55:A>T-55:A>T	28947825	TGCAGAGGCTGACAGTTCGGCACCCAGGTGGTGTATAGATGGGTCCAGCCCACGAATCGAGGCATCTGC	TGCAGAGGCTGACAGTTCGGCACCCAGGTGGTGTATAGATGGGTCCAGCCCACGAATCGAGGCATCTGC	55:A>T	55	0.996416	0.035971	0.964029	0.035971	0.964029	0	0.069355	0.069355	0.069355	19.5	27.4824	1	1	1	1	1	1	1	1	1	1	1	1	1	1	1	1	1	1	1	1	1	1	1	1	1	1	1	1	1	1	1	1	1
28947915|F|0-55:T>G-55:T>G	28947915	TGCAGGCCATTCCATCTGATGAGTCGGACGTTGTGCAAGTTTCTTGCATTCGAGCTCTGCAATACTACC	TGCAGGCCATTCCATCTGATGAGTCGGACGTTGTGCAAGTTTCTTGCATTCGAGCTCTGCAATACTACC	55:T>G	55	0.996416	0.035971	0.964029	0.035971	0.964029	0	0.069355	0.069355	0.069355	29.3333	40.5783	1	1	1	1	1	1	1	1	1	1	1	1	1	1	1	1	1	1	1	1	1	1	1	1	1	1	1	1	1	1	1	1	1
28947965|F|0-55:A>G-55:A>G	28947965	TGCAGTAGATATCATTCAACGCAAGGGACAAAACAGATGTTGTGGTTAGGGTGGAAATGAACGGCGATT	TGCAGTAGATATCATTCAACGCAAGGGACAAAACAGATGTTGTGGTTAGGGTGGAAATGAACGGCGATT	55:A>G	55	0.996416	0.035971	0.964029	0.035971	0.964029	0	0.069355	0.069355	0.069355	36.4167	41.0639	1	1	1	1	1	1	1	1	1	1	1	1	1	1	1	1	1	1	1	1	1	1	1	1	1	1	1	1	1	1	1	1	1
28948078|F|0-27:G>A-27:G>A	28948078	TGCAGAATGTTAGCTGGCGGATCAGATGGATAGGAAATACTTACGGAGCTTGACGTTGCCTGGTAGGTA	TGCAGAATGTTAGCTGGCGGATCAGATGGATAGGAAATACTTACGGAGCTTGACGTTGCCTGGTAGGTA	27:G>A	27	0.996416	0.035971	0.964029	0.035971	0.964029	0	0.069355	0.069355	0.069355	44.9167	56.1534	1	1	1	1	1	1	1	1	1	1	1	1	1	1	1	1	1	1	1	1	1	1	1	1	1	1	1	1	1	1	1	1	1
28948112|F|0-8:A>C-8:A>C	28948112	TGCAGATGAGGTGGTGCGAGGTGCATTCGCACGAGCTCGGGTCGAGGGACTTTGACGAGTGTGAGCGCA	TGCAGATGAGGTGGTGCGAGGTGCATTCGCACGAGCTCGGGTCGAGGGACTTTGACGAGTGTGAGCGCA	8:A>C	8	0.996416	0.035971	0.964029	0.035971	0.964029	0	0.069355	0.069355	0.069355	18.75	19.9169	1	1	1	1	1	1	1	1	1	1	1	1	1	1	1	1	1	1	1	1	1	1	1	1	1	1	1	1	1	1	1	1	1
28948264|F|0-66:C>T-66:C>T	28948264	TGCAGTGTGCCTACCGGTATGCGCAGTGGCCCGCCTTGTACATACACACCACCATGACGCTGCTGTCCC	TGCAGTGTGCCTACCGGTATGCGCAGTGGCCCGCCTTGTACATACACACCACCATGACGCTGCTGTCCC	66:C>T	66	0.996416	0.035971	0.964029	0.035971	0.964029	0	0.069355	0.069355	0.069355	39	47.6709	1	1	1	1	1	1	1	1	1	1	1	1	1	1	1	1	1	1	1	1	1	1	1	1	1	1	1	1	1	1	1	1	1
28948344|F|0-19:T>C-19:T>C	28948344	TGCAGAAGAGGGAGCCGAGTGTGTGGAATAAGTAGTCTCTTGGTTCGACGCGGAGTGTTTCCAAGCGCG	TGCAGAAGAGGGAGCCGAGTGTGTGGAATAAGTAGTCTCTTGGTTCGACGCGGAGTGTTTCCAAGCGCG	19:T>C	19	0.996416	0.035971	0.964029	0.035971	0.964029	0	0.069355	0.069355	0.069355	31.0833	37.754	1	1	1	1	1	1	1	1	1	1	1	1	1	1	1	1	1	1	1	1	1	1	1	1	1	1	1	1	1	1	1	1	1
28948469|F|0-48:T>C-48:T>C	28948469	TGCAGCTTCAACACCATTACGCGACACGCAGCCCAAGACACCGCAAGATTCTGGCCTCGCACAGCTACA	TGCAGCTTCAACACCATTACGCGACACGCAGCCCAAGACACCGCAAGATTCTGGCCTCGCACAGCTACA	48:T>C	48	0.996416	0.035971	0.964029	0.035971	0.964029	0	0.069355	0.069355	0.069355	46.3333	63.3706	1	1	1	1	1	1	1	1	1	1	1	1	1	1	1	1	1	1	1	1	1	1	1	1	1	1	1	1	1	1	1	1	1
28948480|F|0-26:G>T-26:G>T	28948480	TGCAGGACACCTTCCTTGACCAGATAGCTCTTGATTGCTTCACTCACGCGAAGCTTGTCTTTCGTGACA	TGCAGGACACCTTCCTTGACCAGATAGCTCTTGATTGCTTCACTCACGCGAAGCTTGTCTTTCGTGACA	26:G>T	26	0.996416	0.035971	0.964029	0.035971	0.964029	0	0.069355	0.069355	0.069355	41	56.0288	1	1	1	1	1	1	1	1	1	1	1	1	1	1	1	1	1	1	1	1	1	1	1	1	1	1	1	1	1	1	1	1	1
28948612|F|0-14:G>T-14:G>T	28948612	TGCAGATCCTGAGAGATTCGTTTGAGCGGGTACTGTATGATATGTAACCGTTTTCTCGGTCTCAAGTAC	TGCAGATCCTGAGAGATTCGTTTGAGCGGGTACTGTATGATATGTAACCGTTTTCTCGGTCTCAAGTAC	14:G>T	14	0.996416	0.035971	0.964029	0.035971	0.964029	0	0.069355	0.069355	0.069355	40.0833	52.0831	1	1	1	1	1	1	1	1	1	1	1	1	1	1	1	1	1	1	1	1	1	1	1	1	1	1	1	1	1	1	1	1	1
28948731|F|0-26:A>G-26:A>G	28948731	TGCAGGCACAAGACGGCATCCTTACAAAAGCACGTCCTCGGGTCGATCTCCCGTCTCAGGAATCGGGAT	TGCAGGCACAAGACGGCATCCTTACAAAAGCACGTCCTCGGGTCGATCTCCCGTCTCAGGAATCGGGAT	26:A>G	26	0.996416	0.035971	0.964029	0.035971	0.964029	0	0.069355	0.069355	0.069355	52.0833	48.2971	1	1	1	1	1	1	1	1	1	1	1	1	1	1	1	1	1	1	1	1	1	1	1	1	1	1	1	1	1	1	1	1	1
28948734|F|0-13:G>A-13:G>A	28948734	TGCAGGCGGCTTTGGTGAAGACTGCCGTCAGGGGTATTCTGACCTTTCCTGCATGGTCACCTGCCCAGG	TGCAGGCGGCTTTGGTGAAGACTGCCGTCAGGGGTATTCTGACCTTTCCTGCATGGTCACCTGCCCAGG	13:G>A	13	0.996416	0.035971	0.964029	0.035971	0.964029	0	0.069355	0.069355	0.069355	31.5833	42.7093	1	1	1	1	1	1	1	1	1	1	1	1	1	1	1	1	1	1	1	1	1	1	1	1	1	1	1	1	1	1	1	1	1
28948792|F|0-64:A>G-64:A>G	28948792	TGCAGTTGGGGTCGGTATCGCAGGTGTCATGATCTAAGAGTTCAAATCAAGTGAGAGAGGATGAAAAAA	TGCAGTTGGGGTCGGTATCGCAGGTGTCATGATCTAAGAGTTCAAATCAAGTGAGAGAGGATGAAAAAA	64:A>G	64	0.996416	0.035971	0.964029	0.035971	0.964029	0	0.069355	0.069355	0.069355	38.5833	52.8371	1	1	1	1	1	1	1	1	1	1	1	1	1	1	1	1	1	1	1	1	1	1	1	1	1	1	1	1	1	1	1	1	1
28948901|F|0-22:T>G-22:T>G	28948901	TGCAGAGACAGTGTAGCAGCCCTTACGAAGCCTTTCTTCCAGATTCGTTGAGAGAGTCTAGTACCTACA	TGCAGAGACAGTGTAGCAGCCCTTACGAAGCCTTTCTTCCAGATTCGTTGAGAGAGTCTAGTACCTACA	22:T>G	22	0.996416	0.035971	0.964029	0.035971	0.964029	0	0.069355	0.069355	0.069355	56.9167	45.1086	1	1	1	1	1	1	1	1	1	1	1	1	1	1	1	1	1	1	1	1	1	1	1	1	1	1	1	1	1	1	1	1	1
28948986|F|0-40:A>G-40:A>G	28948986	TGCAGTATTCCATGCAGAGGTAGAGGTGGTCTTCGGACTGAAAAGAGTGGTATAGAGTAACGATAAAGG	TGCAGTATTCCATGCAGAGGTAGAGGTGGTCTTCGGACTGAAAAGAGTGGTATAGAGTAACGATAAAGG	40:A>G	40	0.996416	0.035971	0.964029	0.035971	0.964029	0	0.069355	0.069355	0.069355	21.6667	30.4217	1	1	1	1	1	1	1	1	1	1	1	1	1	1	1	1	1	1	1	1	1	1	1	1	1	1	1	1	1	1	1	1	1
28949093|F|0-36:G>A-36:G>A	28949093	TGCAGCGCGCGGAATGAGCATTCATTTCCAACCGCTGCCAAATGCGTTTGAGGTTTTTGGGCTGGATTT	TGCAGCGCGCGGAATGAGCATTCATTTCCAACCGCTGCCAAATGCGTTTGAGGTTTTTGGGCTGGATTT	36:G>A	36	0.996416	0.035971	0.964029	0.035971	0.964029	0	0.069355	0.069355	0.069355	39.75	57.5815	1	1	1	1	1	1	1	1	1	1	1	1	1	1	1	1	1	1	1	1	1	1	1	1	1	1	1	1	1	1	1	1	1
28949116|F|0-61:A>T-61:A>T	28949116	TGCAGACAGCCATCCTTTGTACTTCCAGCCGGCTTCAAGAGACAATTTTCCACCTATAGACATACGCAA	TGCAGACAGCCATCCTTTGTACTTCCAGCCGGCTTCAAGAGACAATTTTCCACCTATAGACATACGCAA	61:A>T	61	0.996416	0.035971	0.964029	0.035971	0.964029	0	0.069355	0.069355	0.069355	67.25	81.9201	1	1	1	1	1	1	1	1	1	1	1	1	1	1	1	1	1	1	1	1	1	1	1	1	1	1	1	1	1	1	1	1	1
28949185|F|0-68:A>G-68:A>G	28949185	TGCAGCTGCGATTCTGATTGGGGCTGTTCTGGGGCTGGCCTGGTATGGTGCTGTGGGACGTTGAATAAA	TGCAGCTGCGATTCTGATTGGGGCTGTTCTGGGGCTGGCCTGGTATGGTGCTGTGGGACGTTGAATAAA	68:A>G	68	0.996416	0.035971	0.964029	0.035971	0.964029	0	0.069355	0.069355	0.069355	15.3333	22.6294	1	1	1	1	1	1	1	1	1	1	1	1	1	1	1	1	1	1	1	1	1	1	1	1	1	1	1	1	1	1	1	1	1
28949401|F|0-46:C>G-46:C>G	28949401	TGCAGCCCCCGACAGCGCACCCCCCGCAGTCAGCGCAGGCTGGAAACTCGCCCTCTCCACCATACTCCC	TGCAGCCCCCGACAGCGCACCCCCCGCAGTCAGCGCAGGCTGGAAACTCGCCCTCTCCACCATACTCCC	46:C>G	46	0.996416	0.035971	0.964029	0.035971	0.964029	0	0.069355	0.069355	0.069355	31.8333	49.6198	1	1	1	1	1	1	1	1	1	1	1	1	1	1	1	1	1	1	1	1	1	1	1	1	1	1	1	1	1	1	1	1	1
28949413|F|0-10:G>C-10:G>C	28949413	TGCAGCGCGAGTTGTCTCCCGGCTATTGAGGGACGGTTATCGGGATTAGAATGCGGTCGGCGTCTCGGA	TGCAGCGCGAGTTGTCTCCCGGCTATTGAGGGACGGTTATCGGGATTAGAATGCGGTCGGCGTCTCGGA	10:G>C	10	0.996416	0.035971	0.964029	0.035971	0.964029	0	0.069355	0.069355	0.069355	57.0833	56.5176	1	1	1	1	1	1	1	1	1	1	1	1	1	1	1	1	1	1	1	1	1	1	1	1	1	1	1	1	1	1	1	1	1
28949431|F|0-24:G>A-24:G>A	28949431	TGCAGCTTAGCGAGTTAGACGTGTGAGTCCCGGCTAGCAGTAGTACGGATGCATGGCTGTCTGGAAGAG	TGCAGCTTAGCGAGTTAGACGTGTGAGTCCCGGCTAGCAGTAGTACGGATGCATGGCTGTCTGGAAGAG	24:G>A	24	0.996416	0.035971	0.964029	0.035971	0.964029	0	0.069355	0.069355	0.069355	49.75	59.9617	1	1	1	1	1	1	1	1	1	1	1	1	1	1	1	1	1	1	1	1	1	1	1	1	1	1	1	1	1	1	1	1	1
28949640|F|0-27:A>G-27:A>G	28949640	TGCAGCAAATTACAAACATGGAACAGCAAAGAAATGGCTCCAGCGGCATTTGCGGAAAGTTGCATCGCG	TGCAGCAAATTACAAACATGGAACAGCAAAGAAATGGCTCCAGCGGCATTTGCGGAAAGTTGCATCGCG	27:A>G	27	0.996416	0.035971	0.964029	0.035971	0.964029	0	0.069355	0.069355	0.069355	30.1667	42.6837	1	1	1	1	1	1	1	1	1	1	1	1	1	1	1	1	1	1	1	1	1	1	1	1	1	1	1	1	1	1	1	1	1
36347526|F|0-18:T>C-18:T>C	36347526	TGCAGAAAGAAAGGGACGTAGTGCAGACTCTGATCTAGGGGGTAGTAACGTATGAATGCAACGTAAGCT	TGCAGAAAGAAAGGGACGTAGTGCAGACTCTGATCTAGGGGGTAGTAACGTATGAATGCAACGTAAGCT	18:T>C	18	0.996416	0.964029	0.035971	0.964029	0.035971	0	0.069355	0.069355	0.069355	17.7796	14.75	1	0	0	0	0	0	0	0	0	0	0	0	0	0	0	0	0	0	0	0	0	0	0	0	0	0	0	0	0	0	0	0	0
36347540|F|0-22:T>C-22:T>C	36347540	TGCAGAAATTGCTCCCCGCATCTGAATACGAAAAGTACAACGTAGTAGATATTTACTGCTTCGACATGT	TGCAGAAATTGCTCCCCGCATCTGAATACGAAAAGTACAACGTAGTAGATATTTACTGCTTCGACATGT	22:T>C	22	0.996416	0.964029	0.035971	0.964029	0.035971	0	0.069355	0.069355	0.069355	22.6518	16.25	1	0	0	0	0	0	0	0	0	0	0	0	0	0	0	0	0	0	0	0	0	0	0	0	0	0	0	0	0	0	0	0	0
36347597|F|0-13:C>T-13:C>T	36347597	TGCAGAATCTTGCCGGTAACGCCATGTCAACAACCGTCATCGGGGCCTCTCTTATATCAGCAATCATCA	TGCAGAATCTTGCCGGTAACGCCATGTCAACAACCGTCATCGGGGCCTCTCTTATATCAGCAATCATCA	13:C>T	13	0.996416	0.964029	0.035971	0.964029	0.035971	0	0.069355	0.069355	0.069355	14.1246	12.25	1	0	0	0	0	0	0	0	0	0	0	0	0	0	0	0	0	0	0	0	0	0	0	0	0	0	0	0	0	0	0	0	0
36347792|F|0-10:C>T-10:C>T	36347792	TGCAGATGGACAATACAAGACCAATTGACGTCGGGCCCGAGAACGAGGCTGGACCGCACAGACGGAGCA	TGCAGATGGACAATACAAGACCAATTGACGTCGGGCCCGAGAACGAGGCTGGACCGCACAGACGGAGCA	10:C>T	10	0.996416	0.964029	0.035971	0.964029	0.035971	0	0.069355	0.069355	0.069355	16.1278	13.75	1	0	0	0	0	0	0	0	0	0	0	0	0	0	0	0	0	0	0	0	0	0	0	0	0	0	0	0	0	0	0	0	0
36347795|F|0-16:G>C-16:G>C	36347795	TGCAGATGGGGAAGAAGAACTACCAGCAGTCTCAGTACTGATCGCTGAGGCGGCTTCTGCCATTGTTGA	TGCAGATGGGGAAGAAGAACTACCAGCAGTCTCAGTACTGATCGCTGAGGCGGCTTCTGCCATTGTTGA	16:G>C	16	0.996416	0.964029	0.035971	0.964029	0.035971	0	0.069355	0.069355	0.069355	17.4217	17.3333	1	0	0	0	0	0	0	0	0	0	0	0	0	0	0	0	0	0	0	0	0	0	0	0	0	0	0	0	0	0	0	0	0
36347805|F|0-15:T>C-15:T>C	36347805	TGCAGATTCACGCGTTCGCCTCATATTCGCCACTAACTAGTAAAATCACCTGTGCAAACGCTTGAAGAG	TGCAGATTCACGCGTTCGCCTCATATTCGCCACTAACTAGTAAAATCACCTGTGCAAACGCTTGAAGAG	15:T>C	15	0.996416	0.964029	0.035971	0.964029	0.035971	0	0.069355	0.069355	0.069355	14.8115	11.5833	1	0	0	0	0	0	0	0	0	0	0	0	0	0	0	0	0	0	0	0	0	0	0	0	0	0	0	0	0	0	0	0	0
36348032|F|0-61:A>C-61:A>C	36348032	TGCAGCCTGGGGCAAGGGTTATGCAACGGAATCCGTAAATACAGTACTCGAGGCTTGTGGAAAGAGAAA	TGCAGCCTGGGGCAAGGGTTATGCAACGGAATCCGTAAATACAGTACTCGAGGCTTGTGGAAAGAGAAA	61:A>C	61	0.996416	0.035971	0.964029	0.035971	0.964029	0	0.069355	0.069355	0.069355	74.75	96.0895	1	1	1	1	1	1	1	1	1	1	1	1	1	1	1	1	1	1	1	1	1	1	1	1	1	1	1	1	1	1	1	1	1
36348086|F|0-16:T>C-16:T>C	36348086	TGCAGCGCGGTGTTGATTGAGCGTTTGGTATGATGCGCTTCATCGATGGAGAAGGAAGACCTTTCGTCT	TGCAGCGCGGTGTTGATTGAGCGTTTGGTATGATGCGCTTCATCGATGGAGAAGGAAGACCTTTCGTCT	16:T>C	16	0.996416	0.964029	0.035971	0.964029	0.035971	0	0.069355	0.069355	0.069355	21.7923	16.8333	1	0	0	0	0	0	0	0	0	0	0	0	0	0	0	0	0	0	0	0	0	0	0	0	0	0	0	0	0	0	0	0	0
36348189|F|0-20:T>C-20:T>C	36348189	TGCAGCTCTTGTTCCCAAATTTTGGTCCACAGAGGCTTCTCCTTTGCCAGGAGATCTTGCAATTTCTTG	TGCAGCTCTTGTTCCCAAATTTTGGTCCACAGAGGCTTCTCCTTTGCCAGGAGATCTTGCAATTTCTTG	20:T>C	20	0.996416	0.964029	0.035971	0.964029	0.035971	0	0.069355	0.069355	0.069355	18.6294	17.1667	1	0	0	0	0	0	0	0	0	0	0	0	0	0	0	0	0	0	0	0	0	0	0	0	0	0	0	0	0	0	0	0	0
36348193|F|0-66:G>A-66:G>A	36348193	TGCAGCTGAGCAGTCGGCCTTGTCACGCGGCATGACTTCAGAGTCTTTCAAGCACCAAAGTTCGAAGTT	TGCAGCTGAGCAGTCGGCCTTGTCACGCGGCATGACTTCAGAGTCTTTCAAGCACCAAAGTTCGAAGTT	66:G>A	66	0.996416	0.964029	0.035971	0.964029	0.035971	0	0.069355	0.069355	0.069355	13.8914	11.3333	1	0	0	0	0	0	0	0	0	0	0	0	0	0	0	0	0	0	0	0	0	0	0	0	0	0	0	0	0	0	0	0	0
36348234|F|0-68:A>G-68:A>G	36348234	TGCAGCTTCGACAGCGAACAAGACGCCAAGGCCTCATACACTGACATATCATGGCAAACATCTGAGATA	TGCAGCTTCGACAGCGAACAAGACGCCAAGGCCTCATACACTGACATATCATGGCAAACATCTGAGATA	68:A>G	68	0.996416	0.964029	0.035971	0.964029	0.035971	0	0.069355	0.069355	0.069355	15.3642	12.4167	1	0	0	0	0	0	0	0	0	0	0	0	0	0	0	0	0	0	0	0	0	0	0	0	0	0	0	0	0	0	0	0	0
36348325|F|0-46:A>G-46:A>G	36348325	TGCAGGCAGACGAGCCCTAGTGCGCATATGCAAACAGCGCGTTGGTAACCGCGACTCGCCACTTTGGGG	TGCAGGCAGACGAGCCCTAGTGCGCATATGCAAACAGCGCGTTGGTAACCGCGACTCGCCACTTTGGGG	46:A>G	46	0.996416	0.964029	0.035971	0.964029	0.035971	0	0.069355	0.069355	0.069355	11.2204	12.5	1	0	0	0	0	0	0	0	0	0	0	0	0	0	0	0	0	0	0	0	0	0	0	0	0	0	0	0	0	0	0	0	0
36348422|F|0-20:T>C-20:T>C	36348422	TGCAGGGGCTACATACCATTTCCTACATCTACGCCGTCCTTTACCAGCGCACACACCTTTGCTGCACCC	TGCAGGGGCTACATACCATTTCCTACATCTACGCCGTCCTTTACCAGCGCACACACCTTTGCTGCACCC	20:T>C	20	0.996416	0.964029	0.035971	0.964029	0.035971	0	0.069355	0.069355	0.069355	26.9169	19.3333	1	0	0	0	0	0	0	0	0	0	0	0	0	0	0	0	0	0	0	0	0	0	0	0	0	0	0	0	0	0	0	0	0
36348511|F|0-19:A>G-19:A>G	36348511	TGCAGGTTCCAAACACCACAGATGTTGGCGACAAAGCTTAGTGCAAGTGATAGAAGCTTGTCGTTCAAA	TGCAGGTTCCAAACACCACAGATGTTGGCGACAAAGCTTAGTGCAAGTGATAGAAGCTTGTCGTTCAAA	19:A>G	19	0.996416	0.964029	0.035971	0.964029	0.035971	0	0.069355	0.069355	0.069355	19.3195	14.9167	1	0	0	0	0	0	0	0	0	0	0	0	0	0	0	0	0	0	0	0	0	0	0	0	0	0	0	0	0	0	0	0	0
36348666|F|0-22:T>C-22:T>C	36348666	TGCAGTGCAGTAAGTACGGCATTACTGCCTCACCCCCCTCTTTCCCTTTTCTTCTTGCGCCCAAGTACA	TGCAGTGCAGTAAGTACGGCATTACTGCCTCACCCCCCTCTTTCCCTTTTCTTCTTGCGCCCAAGTACA	22:T>C	22	0.996416	0.964029	0.035971	0.964029	0.035971	0	0.069355	0.069355	0.069355	27.9329	20.5	1	0	0	0	0	0	0	0	0	0	0	0	0	0	0	0	0	0	0	0	0	0	0	0	0	0	0	0	0	0	0	0	0
36348718|F|0-45:A>G-45:A>G	36348718	TGCAGTGTTTATTTACTTATTAGAGAAAGGCTACGCTGAGCGTCTAAGCGCACTACCTAGCGTGGCTTA	TGCAGTGTTTATTTACTTATTAGAGAAAGGCTACGCTGAGCGTCTAAGCGCACTACCTAGCGTGGCTTA	45:A>G	45	0.996416	0.964029	0.035971	0.964029	0.035971	0	0.069355	0.069355	0.069355	17.4217	18.25	1	0	0	0	0	0	0	0	0	0	0	0	0	0	0	0	0	0	0	0	0	0	0	0	0	0	0	0	0	0	0	0	0
36348740|F|0-53:A>G-53:A>G	36348740	TGCAGTTCGTCGATGTTGTTCTGCATTGGTGTACCAGTCAGACACCAGCGGTAATGGGAGCGAAGGTCA	TGCAGTTCGTCGATGTTGTTCTGCATTGGTGTACCAGTCAGACACCAGCGGTAATGGGAGCGAAGGTCA	53:A>G	53	0.996416	0.964029	0.035971	0.964029	0.035971	0	0.069355	0.069355	0.069355	61.8243	52.4167	1	0	0	0	0	0	0	0	0	0	0	0	0	0	0	0	0	0	0	0	0	0	0	0	0	0	0	0	0	0	0	0	0
36349221|F|0-11:T>A-11:T>A	36349221	TGCAGCACAGATTTTCCCTCATTACAGATCGGAAGAGCGGTTCAGCAGGAATGCCGAGACCGATCTCGT	TGCAGCACAGATTTTCCCTCATTAC	11:T>A	11	0.996416	0.964029	0.035971	0.964029	0.035971	0	0.069355	0.069355	0.069355	201.163	157.75	1	0	0	0	0	0	0	0	0	0	0	0	0	0	0	0	0	0	0	0	0	0	0	0	0	0	0	0	0	0	0	0	0
36349251|F|0-9:C>G-9:C>G	36349251	TGCAGCTGCCTGGGCGCTTACAGATCGGAAGAGCGGTTCAGCAGGAATGCCGAGACCGATCTCGTATGC	TGCAGCTGCCTGGGCGCTTAC	9:C>G	9	0.996416	0.964029	0.035971	0.964029	0.035971	0	0.069355	0.069355	0.069355	67.3195	44.75	1	0	0	0	0	0	0	0	0	0	0	0	0	0	0	0	0	0	0	0	0	0	0	0	0	0	0	0	0	0	0	0	0
36349445|F|0-23:C>T-23:C>T	36349445	TGCAGACAGTTGCGATTATCAGACGAAAAGCCGCAGTCAAGGAGGTTTCGGTTGAAGAGGAAACATGCA	TGCAGACAGTTGCGATTATCAGACGAAAAGCCGCAGTCAAGGAGGTTTCGGTTGAAGAGGAAACATGCA	23:C>T	23	0.996416	0.964029	0.035971	0.964029	0.035971	0	0.069355	0.069355	0.069355	31.246	28.5	1	0	0	0	0	0	0	0	0	0	0	0	0	0	0	0	0	0	0	0	0	0	0	0	0	0	0	0	0	0	0	0	0
36349460|F|0-8:G>A-8:G>A	36349460	TGCAGACGGCACAAAAGAAGCTTGCGCAGAAAGAGGAGGAGGTTGGACAGATGGAGGCGGAGATATTGC	TGCAGACGGCACAAAAGAAGCTTGCGCAGAAAGAGGAGGAGGTTGGACAGATGGAGGCGGAGATATTGC	8:G>A	8	0.996416	0.964029	0.035971	0.964029	0.035971	0	0.069355	0.069355	0.069355	31.5144	26.9167	1	0	0	0	0	0	0	0	0	0	0	0	0	0	0	0	0	0	0	0	0	0	0	0	0	0	0	0	0	0	0	0	0
36349629|F|0-34:C>G-34:C>G	36349629	TGCAGCCAAGCAACAACAAGACGGAAATCTCCTCCTAGAATTCCTCCATTCAAAACACCAACAACAACA	TGCAGCCAAGCAACAACAAGACGGAAATCTCCTCCTAGAATTCCTCCATTCAAAACACCAACAACAACA	34:C>G	34	0.996416	0.964029	0.035971	0.964029	0.035971	0	0.069355	0.069355	0.069355	6.02556	4.5	1	0	0	0	0	0	0	0	-	0	0	0	0	0	0	0	0	0	0	0	0	0	0	0	0	0	0	0	0	0	0	0	0
36349637|F|0-27:C>T-27:C>T	36349637	TGCAGCCACTTTGCGAGCCGCAAACTGCACAGCATCAGGATGCACTATGTGACCAGGAACACCTTCTAG	TGCAGCCACTTTGCGAGCCGCAAACTGCACAGCATCAGGATGCACTATGTGACCAGGAACACCTTCTAG	27:C>T	27	0.996416	0.964029	0.035971	0.964029	0.035971	0	0.069355	0.069355	0.069355	112.387	90.4167	1	0	0	0	0	0	0	0	0	0	0	0	0	0	0	0	0	0	0	0	0	0	0	0	0	0	0	0	0	0	0	0	0
36349643|F|0-36:A>G-36:A>G	36349643	TGCAGCCATTTCCCTCAATTCTCTCCTCAGAATCTTACCCGTCGGGTTCTTCGGAATGGCATCAACAAA	TGCAGCCATTTCCCTCAATTCTCTCCTCAGAATCTTACCCGTCGGGTTCTTCGGAATGGCATCAACAAA	36:A>G	36	0.996416	0.964029	0.035971	0.964029	0.035971	0	0.069355	0.069355	0.069355	63.5463	53.9167	1	0	0	0	0	0	0	0	0	0	0	0	0	0	0	0	0	0	0	0	0	0	0	0	0	0	0	0	0	0	0	0	0
36349676|F|0-65:A>G-65:A>G	36349676	TGCAGCGACGTTGGGCGACGCACAGAGTGCAGTCAGTGAGTGATACTGTGATATGCCACGAAGCCATAA	TGCAGCGACGTTGGGCGACGCACAGAGTGCAGTCAGTGAGTGATACTGTGATATGCCACGAAGCCATAA	65:A>G	65	0.996416	0.964029	0.035971	0.964029	0.035971	0	0.069355	0.069355	0.069355	53.5655	35.9167	1	0	0	0	0	0	0	0	0	0	0	0	0	0	0	0	0	0	0	0	0	0	0	0	0	0	0	0	0	0	0	0	0
36349684|F|0-12:G>A-12:G>A	36349684	TGCAGCGATGCGGGCAGCTTTGAGGATGGCAGCCTCGATGCACTCCTGAACCAAGATGTCAAATTCGAT	TGCAGCGATGCGGGCAGCTTTGAGGATGGCAGCCTCGATGCACTCCTGAACCAAGATGTCAAATTCGAT	12:G>A	12	0.996416	0.964029	0.035971	0.964029	0.035971	0	0.069355	0.069355	0.069355	9.62821	6.75	1	0	0	0	0	0	0	0	0	0	0	0	0	0	0	0	0	0	0	0	0	0	0	0	0	0	0	0	0	0	0	0	0
36349709|F|0-9:T>A-9:T>A	36349709	TGCAGCGTATTCAAATTGTGAAAGACTGGCTGCACTTCTGATCCAGCGTACATGTGGAACAAGGAAAAG	TGCAGCGTATTCAAATTGTGAAAGACTGGCTGCACTTCTGATCCAGCGTACATGTGGAACAAGGAAAAG	9:T>A	9	0.996416	0.964029	0.035971	0.964029	0.035971	0	0.069355	0.069355	0.069355	74.9553	58.9167	1	0	0	0	0	0	0	0	0	0	0	0	0	0	0	0	0	0	0	0	0	0	0	0	0	0	0	0	0	0	0	0	0
36349836|F|0-22:T>C-22:T>C	36349836	TGCAGGAGTAAGCAAATTATTCTGGGGCTATTTTGACGGGCAACAACAATCATGGCAATTCTTCATATG	TGCAGGAGTAAGCAAATTATTCTGGGGCTATTTTGACGGGCAACAACAATCATGGCAATTCTTCATATG	22:T>C	22	0.996416	0.964029	0.035971	0.964029	0.035971	0	0.069355	0.069355	0.069355	44.0639	36.3333	1	0	0	0	0	0	0	0	0	0	0	0	0	0	0	0	0	0	0	0	0	0	0	0	0	0	0	0	0	0	0	0	0
36349894|F|0-48:C>T-48:C>T	36349894	TGCAGGCTGCGTATGTTGCGCAAGCCGTTGAGACTCTCTCAGTGGGTCCATCGTCCGTTTCGAAGAGAA	TGCAGGCTGCGTATGTTGCGCAAGCCGTTGAGACTCTCTCAGTGGGTCCATCGTCCGTTTCGAAGAGAA	48:C>T	48	0.996416	0.964029	0.035971	0.964029	0.035971	0	0.069355	0.069355	0.069355	19.2588	12.8333	1	0	0	0	0	0	0	0	0	0	0	0	0	0	0	0	0	0	0	0	0	0	0	0	0	0	0	0	0	0	0	0	0
36349900|F|0-15:A>G-15:A>G	36349900	TGCAGGGAATGGTCAAACTAAGGCCGACGGTGACGATGAGTGGGGAGGTGAGAAGCATAGCGTACGCCC	TGCAGGGAATGGTCAAACTAAGGCCGACGGTGACGATGAGTGGGGAGGTGAGAAGCATAGCGTACGCCC	15:A>G	15	0.996416	0.035971	0.964029	0.035971	0.964029	0	0.069355	0.069355	0.069355	103.75	128.454	1	1	1	1	1	1	1	1	1	1	1	1	1	1	1	1	1	1	1	1	1	1	1	1	1	1	1	1	1	1	1	1	1
36350519|F|0-10:C>A-10:C>A	36350519	TGCAGAACCTCCTAGGCGACAGCCCTCAAGCACTTGAGTTCATCACCTCCTTCAACAACTGGAGGAACT	TGCAGAACCTCCTAGGCGACAGCCCTCAAGCACTTGAGTTCATCACCTCCTTCAACAACTGGAGGAACT	10:C>A	10	0.996416	0.964029	0.035971	0.964029	0.035971	0	0.069355	0.069355	0.069355	40.5048	39.9167	1	0	0	0	0	0	0	0	0	0	0	0	0	0	0	0	0	0	0	0	0	0	0	0	0	0	0	0	0	0	0	0	0
36351126|F|0-54:G>A-54:G>A	36351126	TGCAGAATAGCCTGCATGACGGGGTCTTGAAGGATACCGACAATCTACAAACACGACGTTAGTAAAATA	TGCAGAATAGCCTGCATGACGGGGTCTTGAAGGATACCGACAATCTACAAACACGACGTTAGTAAAATA	54:G>A	54	0.996416	0.964029	0.035971	0.964029	0.035971	0	0.069355	0.069355	0.069355	72.2844	50.0833	1	0	0	0	0	0	0	0	0	0	0	0	0	0	0	0	0	0	0	0	0	0	0	0	0	0	0	0	0	0	0	0	0
36351182|F|0-31:T>C-31:T>C	36351182	TGCAGCATACACACGTGCTTTGTTCCCGAAGTCACCGGTTCGACTCCGGTTCGGCCCTACTAGGTTTCT	TGCAGCATACACACGTGCTTTGTTCCCGAAGTCACCGGTTCGACTCCGGTTCGGCCCTACTAGGTTTCT	31:T>C	31	0.996416	0.964029	0.035971	0.964029	0.035971	0	0.069355	0.069355	0.069355	70.4633	51.25	1	0	0	0	0	0	0	0	0	0	0	0	0	0	0	0	0	0	0	0	0	0	0	0	0	0	0	0	0	0	0	0	0
36351224|F|0-33:C>A-33:C>A	36351224	TGCAGCTGTTCATTCAGCGATACTCCTATACGACAAATCTACATTTACATCCTATCCTGGCTTTCCCTG	TGCAGCTGTTCATTCAGCGATACTCCTATACGACAAATCTACATTTACATCCTATCCTGGCTTTCCCTG	33:C>A	33	0.996416	0.035971	0.964029	0.035971	0.964029	0	0.069355	0.069355	0.069355	102.917	131.096	1	1	1	1	1	1	1	1	1	1	1	1	1	1	1	1	1	1	1	1	1	1	1	1	1	1	1	1	1	1	1	1	1
36351316|F|0-7:C>G-7:C>G	36351316	TGCAGTCCGCTTGACTTCAACACTTGGAAGTACCAGAAGGGGAGAGGGATTGGGAGGCTGGGAAAACTG	TGCAGTCCGCTTGACTTCAACACTTGGAAGTACCAGAAGGGGAGAGGGATTGGGAGGCTGGGAAAACTG	7:C>G	7	0.996416	0.964029	0.035971	0.964029	0.035971	0	0.069355	0.069355	0.069355	101.16	80.9167	1	0	0	0	0	0	0	0	0	0	0	0	0	0	0	0	0	0	0	0	0	0	0	0	0	0	0	0	-	0	0	0	0
36351550|F|0-63:T>A-63:T>A	36351550	TGCAGAGCCGCACGCGCTCGATAAAAGTCGGGCGATTATGATTTCCCTCATTTTGCAGACTGATTTTCT	TGCAGAGCCGCACGCGCTCGATAAAAGTCGGGCGATTATGATTTCCCTCATTTTGCAGACTGATTTTCT	63:T>A	63	0.996416	0.964029	0.035971	0.964029	0.035971	0	0.069355	0.069355	0.069355	48.4345	32.6667	1	0	0	0	0	0	0	0	0	0	0	0	0	0	0	0	0	0	0	0	0	0	0	0	0	0	0	0	0	0	0	0	0
36351838|F|0-21:G>A-21:G>A	36351838	TGCAGCACAGTCGACGACGATGTGGTGAGGCAACACGTGCGCGGCGGATGTGCTGTGTTGCACCGGTCC	TGCAGCACAGTCGACGACGATGTGGTGAGGCAACACGTGCGCGGCGGATGTGCTGTGTTGCACCGGTCC	21:G>A	21	0.996416	0.964029	0.035971	0.964029	0.035971	0	0.069355	0.069355	0.069355	222.495	174.667	1	0	0	0	0	0	0	0	0	0	0	0	0	0	0	0	0	0	0	0	0	0	0	0	0	0	0	0	0	0	0	0	0
36352048|F|0-41:T>G-41:T>G	36352048	TGCAGGAGAGACATACATATCGCTGCCCGGATCTCCCGAAATCGTCAAATGCCCCGTCGGGTGCATGCC	TGCAGGAGAGACATACATATCGCTGCCCGGATCTCCCGAAATCGTCAAATGCCCCGTCGGGTGCATGCC	41:T>G	41	0.996416	0.035971	0.964029	0.035971	0.964029	0	0.069355	0.069355	0.069355	109.917	134.058	1	1	1	1	1	1	1	1	1	1	1	1	1	1	1	1	1	1	1	1	1	1	1	1	1	1	1	1	1	1	1	1	1
36352097|F|0-45:T>C-45:T>C	36352097	TGCAGCGGTGCTGAAAGAGTAGTTGTCCGCGTTGAACTTGCATATTACGGAGCTGTGTCGGATTTTCTC	TGCAGCGGTGCTGAAAGAGTAGTTGTCCGCGTTGAACTTGCATATTACGGAGCTGTGTCGGATTTTCTC	45:T>C	45	0.996416	0.964029	0.035971	0.964029	0.035971	0	0.069355	0.069355	0.069355	99.1981	75.5833	1	0	0	0	0	0	0	0	0	0	0	0	0	0	0	0	0	0	0	0	0	0	0	0	0	0	0	0	0	0	0	0	0
36352101|F|0-39:T>G-39:T>G	36352101	TGCAGCTGCGAGAAATGGTAGAGCGAGGAGAATCAACGGTATGATTTGACCGAACCCCATTGATGAGTC	TGCAGCTGCGAGAAATGGTAGAGCGAGGAGAATCAACGGTATGATTTGACCGAACCCCATTGATGAGTC	39:T>G	39	0.996416	0.964029	0.035971	0.964029	0.035971	0	0.069355	0.069355	0.069355	201.058	164.083	1	0	0	0	0	0	0	0	0	0	0	0	0	0	0	0	0	0	0	0	0	0	0	0	0	0	0	0	0	0	0	0	0
36352260|F|0-38:C>G-38:C>G	36352260	TGCAGAGGCATGTTCCCCACTCTCTCCATATTTATAATCATTGGGAGGACTATGCTGTACACAGTTACA	TGCAGAGGCATGTTCCCCACTCTCTCCATATTTATAATCATTGGGAGGACTATGCTGTACACAGTTACA	38:C>G	38	0.996416	0.964029	0.035971	0.964029	0.035971	0	0.069355	0.069355	0.069355	127.868	113.467	1	0	0	0	0	0	0	0	0	0	0	0	0	0	0	0	0	0	0	0	0	0	0	0	0	0	0	0	0	0	0	0	0
36352668|F|0-18:T>C-18:T>C	36352668	TGCAGCACGGAAGATGTATACTCGAAGGAGCTCGACGGGAATGCTGCACACGCGGAACATGACGACTGA	TGCAGCACGGAAGATGTATACTCGAAGGAGCTCGACGGGAATGCTGCACACGCGGAACATGACGACTGA	18:T>C	18	0.996416	0.964029	0.035971	0.964029	0.035971	0	0.069355	0.069355	0.069355	166.01	144.917	1	0	0	0	0	0	0	0	0	0	0	0	0	0	0	0	0	0	0	0	0	0	0	0	0	0	0	0	0	0	0	0	0
36352686|F|0-23:A>C-23:A>C	36352686	TGCAGGACTGTGGTGAGGTACTCAGAGAAGCTCTGGTGTGAAGGTGTAACTTCCCATGAGCCAGTCGTA	TGCAGGACTGTGGTGAGGTACTCAGAGAAGCTCTGGTGTGAAGGTGTAACTTCCCATGAGCCAGTCGTA	23:A>C	23	0.996416	0.964029	0.035971	0.964029	0.035971	0	0.069355	0.069355	0.069355	153.811	109.5	1	0	0	0	0	0	0	0	0	0	0	0	0	0	0	0	0	0	0	0	0	0	0	0	0	0	0	0	0	0	0	0	0
28946548|F|0-12:T>C-12:T>C	28946548	TGCAGCCTGCTATTCACACCAAACATATATGCACCAAAGATGCGTGTCCCAACTGCTGGAAATTGCATA	TGCAGCCTGCTATTCACACCAAACATATATGCACCAAAGATGCGTGTCCCAACTGCTGGAAATTGCATA	12:T>C	12	0.996416	0.039568	0.967626	0.032374	0.960432	0.007194	0.076005	0.062652	0.069329	9.15385	12.7803	1	1	1	1	1	1	1	1	1	1	1	1	1	1	1	1	1	1	1	1	1	1	1	1	1	1	1	1	1	1	1	1	1
36348545|F|0-64:C>T-64:C>T	36348545	TGCAGTACTCGGTCACTACACCTCCTGACTGGAAAGACCCTGTTCGTTCGTCTGTACAGATTGGCGGTA	TGCAGTACTCGGTCACTACACCTCCTGACTGGAAAGACCCTGTTCGTTCGTCTGTACAGATTGGCGGTA	64:C>T	64	0.996416	0.967626	0.039568	0.960432	0.032374	0.007194	0.062652	0.076005	0.069329	145.201	97.1539	1	0	0	0	0	0	0	0	0	0	0	0	0	0	0	0	0	0	0	0	0	0	0	0	0	0	0	0	0	0	0	0	0
28946156|F|0-61:G>A-61:G>A	28946156	TGCAGAGAACCATGGCTTCTTTTGCATCGTGGACCACGGTATCAGCCGTGAATCCATTGACGGAATTTT	TGCAGAGAACCATGGCTTCTTTTGCATCGTGGACCACGGTATCAGCCGTGAATCCATTGACGGAATTTT	61:G>A	61	0.996416	0.05036	0.978417	0.021583	0.94964	0.028777	0.095647	0.042234	0.068941	5.86667	13.7201	1	1	1	1	1	1	1	1	1	1	1	1	1	1	1	1	1	1	1	1	1	1	1	1	1	1	1	1	1	1	1	1	1
28947767|F|0-58:G>A-58:G>A	28947767	TGCAGGAGTGGATGAGGCGTGAACATTGGCTGCATCAATACCGACTGCTGCTGCGACGGCGAGATCGGA	TGCAGGAGTGGATGAGGCGTGAACATTGGCTGCATCAATACCGACTGCTGCTGCGACGGCGAGATCGGA	58:G>A	58	0.996416	0.057554	0.985612	0.014388	0.942446	0.043165	0.108483	0.028363	0.068423	7.82353	33.4969	0.966667	1	1	1	2	1	1	1	1	1	1	1	1	1	1	1	1	1	1	1	1	1	1	1	1	1	1	1	1	1	1	1	1
28945755|F|0-56:C>T-56:C>T	28945755	TGCAGTTTCCGCTGTAAGTATTATCAGCAATACCCCGTAGGCTAACACTACAATCCCTGGCCTACCAAA	TGCAGTTTCCGCTGTAAGTATTATCAGCAATACCCCGTAGGCTAACACTACAATCCCTGGCCTACCAAA	56:C>T	56	0.996416	0.035971	0.967626	0.032374	0.964029	0.003597	0.069355	0.062652	0.066003	16.4167	20.965	0.988889	1	1	1	1	1	1	1	1	1	1	1	1	1	1	1	1	1	1	1	1	1	1	1	1	1	1	1	1	1	1	1	1
28949402|F|0-7:T>C-7:T>C	28949402	TGCAGCCTTTGTGAATCATAGTGTGTTAGCTCACCGACTCGGCCAAGAGCGGTGGAAACATGCCAATGA	TGCAGCCTTTGTGAATCATAGTGTGTTAGCTCACCGACTCGGCCAAGAGCGGTGGAAACATGCCAATGA	7:T>C	7	0.996416	0.035971	0.967626	0.032374	0.964029	0.003597	0.069355	0.062652	0.066003	91.8333	109.229	1	1	1	1	1	1	1	1	1	1	1	1	1	1	1	1	1	1	1	1	1	1	1	1	1	1	1	1	1	1	1	1	1
36351577|F|0-26:A>G-26:A>G	36351577	TGCAGCCGTCAGGTGTACATGGCCGCATTTCCAGAAGCTCTTTCGACCGATGAGTTCCGGGTCGAGCTC	TGCAGCCGTCAGGTGTACATGGCCGCATTTCCAGAAGCTCTTTCGACCGATGAGTTCCGGGTCGAGCTC	26:A>G	26	0.996416	0.035971	0.967626	0.032374	0.964029	0.003597	0.069355	0.062652	0.066003	23.9091	23.3111	0.988889	1	1	1	1	1	1	1	1	1	1	1	1	1	1	1	1	1	1	1	1	1	1	1	1	1	1	1	1	1	1	1	1
36352423|F|0-6:A>C-6:A>C	36352423	TGCAGAAAGGAAGTTCAACTACCTCGGCTTTGCTCGTATGCAGGACCTGCTCGACTTTCCGCTGCCTGA	TGCAGAAAGGAAGTTCAACTACCTCGGCTTTGCTCGTATGCAGGACCTGCTCGACTTTCCGCTGCCTGA	6:A>C	6	0.996416	0.967626	0.035971	0.964029	0.032374	0.003597	0.062652	0.069355	0.066003	82.0828	77.0833	0.988889	0	0	0	0	0	0	0	0	0	0	0	0	0	0	0	0	0	0	0	0	0	0	0	0	0	0	0	0	0	0	0	0
36353584|F|0-34:C>T-34:C>T	36353584	TGCAGCGTTGTCAAGGAATCAGCCAACATCCAACCTTCTGTCTATCATTACAGATCGGAAGAGCGGTTC	TGCAGCGTTGTCAAGGAATCAGCCAACATCCAACCTTCTGTCTATCATTAC	34:C>T	34	0.996416	0.967626	0.035971	0.964029	0.032374	0.003597	0.062652	0.069355	0.066003	143.876	67.8182	1	0	0	0	0	0	0	0	0	0	0	0	0	0	0	0	0	0	0	0	0	0	0	0	0	0	0	0	0	0	0	0	0
28945247|F|0-39:T>C-39:T>C	28945247	TGCAGACAGCGAGGTCGATCTACCAACAGAATCAGATATTGATCGTGCGGTCGACGCTGTTAGAGAAGA	TGCAGACAGCGAGGTCGATCTACCAACAGAATCAGATATTGATCGTGCGGTCGACGCTGTTAGAGAAGA	39:T>C	39	0.996416	0.978417	0.046763	0.953237	0.021583	0.02518	0.042234	0.089152	0.065693	10.5566	4.71429	0.977778	0	0	0	0	0	0	0	0	0	0	0	0	0	0	0	0	0	0	0	0	0	0	0	0	0	0	0	0	0	0	0	0
28947149|F|0-63:A>G-63:A>G	28947149	TGCAGACACTCCGAGTGTATTTGATCGCCTTTCCTGTCTTGATGAGGTCATGCTGTCATGGTGACGCGC	TGCAGACACTCCGAGTGTATTTGATCGCCTTTCCTGTCTTGATGAGGTCATGCTGTCATGGTGACGCGC	63:A>G	63	0.996416	0.978417	0.046763	0.953237	0.021583	0.02518	0.042234	0.089152	0.065693	19.1855	7.35714	0.966667	0	0	0	0	0	0	0	0	0	0	0	0	0	0	0	0	0	0	0	2	0	2	0	0	0	0	0	0	0	0	0	0
28949956|F|0-13:A>G-13:A>G	28949956	TGCAGCTGATGAGACCAAGTTACAGATCGGAAGAGCGGTTCAGCAGGAATGCCGAGACCGATCTCGTAT	TGCAGCTGATGAGACCAAGTTAC	13:A>G	13	0.996416	0.978417	0.046763	0.953237	0.021583	0.02518	0.042234	0.089152	0.065693	142.396	74.1429	0.977778	0	0	0	0	0	0	0	0	0	0	0	2	0	0	0	0	0	0	0	0	0	0	0	0	2	0	0	0	0	0	0	0
64866824|F|0-56:A>G-56:A>G	64866824	TGCAGCCAGTGCTGGGCTCCCCTCTTGAGGTGTAAAGAAGCATTTCAAGTCCATGGAACGTTTGGGAGA	TGCAGCCAGTGCTGGGCTCCCCTCTTGAGGTGTAAAGAAGCATTTCAAGTCCATGGAACGTTTGGGAGA	56:A>G	56	0.996416	0.032374	0.967626	0.032374	0.967626	0	0.062652	0.062652	0.062652	93.9	64.8949	1	1	1	1	1	1	1	1	1	1	1	1	1	1	1	1	1	1	1	1	1	1	1	1	1	1	1	1	1	1	1	1	1
28947120|F|0-19:G>A-19:G>A	28947120	TGCAGTACACAGTGCAGCGGCGTGGATTCAAAGCGGCGTGGTTACAGACATGTACAGCTCCAGTCGGCA	TGCAGTACACAGTGCAGCGGCGTGGATTCAAAGCGGCGTGGTTACAGACATGTACAGCTCCAGTCGGCA	19:G>A	19	0.996416	0.032374	0.967626	0.032374	0.967626	0	0.062652	0.062652	0.062652	23.5	25.8599	1	1	1	1	1	1	1	1	1	1	1	1	1	1	1	1	1	1	1	1	1	1	1	1	1	1	1	1	1	1	1	1	1
36348497|F|0-13:C>A-13:C>A	36348497	TGCAGGTGGATCGCAGGTAAGAAGGAAGGAAGTGTCCCCATTTAGTGATTGAACTGAAAGCGACATGAC	TGCAGGTGGATCGCAGGTAAGAAGGAAGGAAGTGTCCCCATTTAGTGATTGAACTGAAAGCGACATGAC	13:C>A	13	0.996416	0.967626	0.032374	0.967626	0.032374	0	0.062652	0.062652	0.062652	63.0414	52.4545	1	0	0	0	0	0	0	0	0	0	0	0	0	0	0	0	0	0	0	0	0	0	0	0	0	0	0	0	0	0	0	0	0
36349395|F|0-35:G>A-35:G>A	36349395	TGCAGAAACTGAAGATAGGATAGTGTTTGAAGGAAGTAAAGCTGAGACCAATCAATCTTAGGCTGTTGT	TGCAGAAACTGAAGATAGGATAGTGTTTGAAGGAAGTAAAGCTGAGACCAATCAATCTTAGGCTGTTGT	35:G>A	35	0.996416	0.967626	0.032374	0.967626	0.032374	0	0.062652	0.062652	0.062652	13.5032	11.9091	1	0	0	0	0	0	0	0	0	0	0	0	0	0	0	0	0	0	0	0	0	0	0	0	0	0	0	0	0	0	0	0	0
36350029|F|0-48:C>T-48:C>T	36350029	TGCAGTCCACCAGCCTGTTACATCCCACCACTGGCGGTGTTTGCGGTCCTTCCGCGCAGTGATGTTGAG	TGCAGTCCACCAGCCTGTTACATCCCACCACTGGCGGTGTTTGCGGTCCTTCCGCGCAGTGATGTTGAG	48:C>T	48	0.996416	0.967626	0.032374	0.967626	0.032374	0	0.062652	0.062652	0.062652	10.7898	3.72727	1	0	0	0	0	0	0	0	0	0	0	0	0	0	0	0	0	0	0	0	0	0	0	0	0	0	0	0	0	0	0	0	0
36350049|F|0-41:A>G-41:A>G	36350049	TGCAGTCGATCCTGGACGTCACATGTCCGGGAAAGGATGAAATTGTCTCAAGCAACCATGGTTACGCGT	TGCAGTCGATCCTGGACGTCACATGTCCGGGAAAGGATGAAATTGTCTCAAGCAACCATGGTTACGCGT	41:A>G	41	0.996416	0.032374	0.967626	0.032374	0.967626	0	0.062652	0.062652	0.062652	14.0909	16.379	1	1	1	1	1	1	1	1	1	1	1	1	1	1	1	1	1	1	1	1	1	1	1	1	1	1	1	1	1	1	1	1	1
36351327|F|0-16:A>G-16:A>G	36351327	TGCAGTGGGATTTATGAAGACTACGCATATTGTGTTGGAGTGGCTTCCTAGAGACGTCGTTCCTCGACG	TGCAGTGGGATTTATGAAGACTACGCATATTGTGTTGGAGTGGCTTCCTAGAGACGTCGTTCCTCGACG	16:A>G	16	0.996416	0.967626	0.032374	0.967626	0.032374	0	0.062652	0.062652	0.062652	60.4299	43.1818	1	0	0	0	0	0	0	0	0	0	0	0	0	0	0	0	0	0	0	0	0	0	0	0	0	0	0	0	0	0	0	0	0
36351985|F|0-5:A>T-5:A>T	36351985	TGCAGACCACATGGCCTCCCACCTCACCTTACAGATCGGAAGAGCGGTTCAGCAGGAATGCCGAGACCG	TGCAGACCACATGGCCTCCCACCTCACCTTAC	5:A>T	5	0.996416	0.967626	0.032374	0.967626	0.032374	0	0.062652	0.062652	0.062652	152.21	132.5	1	0	0	0	0	0	0	0	0	0	0	0	0	0	0	0	0	0	0	0	0	0	0	0	0	0	0	0	0	0	0	0	0
28946489|F|0-31:G>A-31:G>A	28946489	TGCAGAGTCTGAGGCTCGAGACCGCCGGAACGGGCCTGAGGGTTACTGCCGTGCAGCCCGGTAACGTGG	TGCAGAGTCTGAGGCTCGAGACCGCCGGAACGGGCCTGAGGGTTACTGCCGTGCAGCCCGGTAACGTGG	31:G>A	31	0.996416	0.043165	0.978417	0.021583	0.956835	0.021583	0.082604	0.042234	0.062419	5.76923	14.3711	0.977778	1	1	1	1	1	1	1	1	1	1	1	1	1	1	1	1	2	2	1	1	1	1	1	1	1	1	1	1	1	1	1	1
41806383|F|0-43:G>A-43:G>A	41806383	TGCAGGGTAGTCTATGGTCATGTTAGGGGGTAAAGTAAAGAGAGGGATGTTTACAGATCGGAAGAGCGG	TGCAGGGTAGTCTATGGTCATGTTAGGGGGTAAAGTAAAGAGAGGGATGTTTAC	43:G>A	43	0.996416	0.982014	0.046763	0.953237	0.017986	0.028777	0.035324	0.089152	0.062238	300.806	130.571	0.988889	0	0	0	0	0	0	0	0	0	0	0	0	0	0	0	0	0	0	0	0	0	0	0	0	0	0	0	0	0	0	0	0
60888329|F|0-8:C>A-8:C>A	60888329	TGCAGAAACTATGTTGGGGTGCATATATAGCTTACAGATCGGAAGAGCGGTTCAGCAGGAATGCCGAGA	TGCAGAAACTATGTTGGGGTGCATATATAGCTTAC	8:C>A	8	0.996416	0.982014	0.046763	0.953237	0.017986	0.028777	0.035324	0.089152	0.062238	287.931	109.357	0.977778	0	0	0	0	0	0	0	0	0	0	0	0	0	0	0	0	0	0	0	0	0	0	0	0	0	0	0	0	0	0	0	0
28947126|F|0-52:C>T-52:C>T	28947126	TGCAGCTTCAACCTATCAGCACAAGTGAGCTCGAGGGAGGACAGGACGCGACCCAGCAAATGAGGGTCA	TGCAGCTTCAACCTATCAGCACAAGTGAGCTCGAGGGAGGACAGGACGCGACCCAGCAAATGAGGGTCA	52:C>T	52	0.996416	0.971223	0.032374	0.967626	0.028777	0.003597	0.055898	0.062652	0.059275	25.1551	17.4	0.988889	0	0	0	0	0	0	0	0	0	0	0	0	0	0	0	0	0	0	0	0	0	0	0	0	0	0	0	0	0	0	0	0
28946628|F|0-65:T>C-65:T>C	28946628	TGCAGGCCCGCCCACGCAGAAAGTGAGCGACGTCATAACGAGCTTCAGGCCTCAGAGAGTAAGACTGTT	TGCAGGCCCGCCCACGCAGAAAGTGAGCGACGTCATAACGAGCTTCAGGCCTCAGAGAGTAAGACTGTT	65:T>C	65	0.996416	0.978417	0.039568	0.960432	0.021583	0.017986	0.042234	0.076005	0.05912	18.6321	7.91667	0.977778	0	0	0	0	0	0	0	0	0	0	0	0	0	0	0	0	0	0	0	0	0	0	0	0	0	0	0	0	0	0	0	0
28949699|F|0-7:G>A-7:G>A	28949699	TGCAGAAGGCAAAGAGGCGCGGCTTCGCAATGCTTACAGATCGGAAGAGCGGTTCAGCAGGAATGCCGA	TGCAGAAGGCAAAGAGGCGCGGCTTCGCAATGCTTAC	7:G>A	7	0.996416	0.978417	0.039568	0.960432	0.021583	0.017986	0.042234	0.076005	0.05912	178.327	85.5833	1	0	0	0	0	0	0	0	0	0	0	0	0	0	0	0	0	0	0	0	0	0	0	0	0	0	0	0	0	0	0	0	0
28949913|F|0-50:G>A-50:G>A	28949913	TGCAGAAGCGTAGGATCTGATTGATTATAATCCATTTCAGGGCCGCCCTTGTTTACAGATCGGAAGAGC	TGCAGAAGCGTAGGATCTGATTGATTATAATCCATTTCAGGGCCGCCCTTGTTTAC	50:G>A	50	0.996416	0.978417	0.039568	0.960432	0.021583	0.017986	0.042234	0.076005	0.05912	185.384	76.5833	0.977778	0	0	0	0	2	0	0	0	0	0	0	0	0	0	0	0	0	0	0	0	0	0	0	0	0	0	0	0	0	0	0	0
41806064|F|0-8:G>C-8:G>C	41806064	TGCAGAGGGTGCCGCATCTGACTCGGACAAGAAGGCCAACGGGTTCGATGACAACGCTTGGGACGTTAC	TGCAGAGGGTGCCGCATCTGACTCGGACAAGAAGGCCAACGGGTTCGATGACAACGCTTGGGACGTTAC	8:G>C	8	0.996416	0.978417	0.039568	0.960432	0.021583	0.017986	0.042234	0.076005	0.05912	231.899	107.75	0.977778	0	0	0	0	0	0	0	0	0	0	0	0	0	0	0	0	0	0	0	0	0	0	0	0	0	0	0	0	0	0	0	0
28947729|F|0-8:G>A-8:G>A	28947729	TGCAGTTCGGTGTAGGCGTGTACTTGGCCGTCGTAGGTTACGTTGTAGTCTAGCTCTTCTTCCAATTGC	TGCAGTTCGGTGTAGGCGTGTACTTGGCCGTCGTAGGTTACGTTGTAGTCTAGCTCTTCTTCCAATTGC	8:G>A	8	0.996416	0.982014	0.043165	0.956835	0.017986	0.02518	0.035324	0.082604	0.058964	28.3291	9.07692	0.977778	0	0	0	0	0	0	0	0	0	0	0	0	0	0	0	0	0	0	0	0	0	0	0	0	0	0	0	0	0	0	0	0
28945639|F|0-14:C>T-14:C>T	28945639	TGCAGGAGCAATTCCGGCGGTCGGTACCATCTCGTTACGACCAGGGTTGTGTACTCGCGCTTGGCTTCG	TGCAGGAGCAATTCCGGCGGTCGGTACCATCTCGTTACGACCAGGGTTGTGTACTCGCGCTTGGCTTCG	14:C>T	14	0.996416	0.971223	0.028777	0.971223	0.028777	0	0.055898	0.055898	0.055898	7.94586	7.4	1	0	0	0	0	0	0	0	0	0	0	0	0	0	0	0	0	0	0	0	0	0	0	0	0	0	0	0	0	0	0	0	0
28949775|F|0-34:T>C-34:T>C	28949775	TGCAGAGCCTCAGCGACGCCGACCTGCAACGAGTTGTGCAGCATGGTGTGGGTCGCGAGTTTGCACGAG	TGCAGAGCCTCAGCGACGCCGACCTGCAACGAGTTGTGCAGCATGGTGTGGGTCGCGAGTTTGCACGAG	34:T>C	34	0.996416	0.028777	0.971223	0.028777	0.971223	0	0.055898	0.055898	0.055898	27.2	34.1524	1	1	1	1	1	1	1	1	1	1	1	1	1	1	1	1	1	1	1	1	1	1	1	1	1	1	1	1	1	1	1	1	1
36347813|F|0-46:C>A-46:C>A	36347813	TGCAGATTGTAGGTAGCGTGCTATGGGATTGGATAACTAGGCGCTACAACCTGTGTCTAATTTTCAGCA	TGCAGATTGTAGGTAGCGTGCTATGGGATTGGATAACTAGGCGCTACAACCTGTGTCTAATTTTCAGCA	46:C>A	46	0.996416	0.971223	0.028777	0.971223	0.028777	0	0.055898	0.055898	0.055898	24.4953	23.125	1	0	0	0	0	0	0	0	0	0	1	1	0	0	0	0	0	0	0	0	0	0	0	0	0	0	0	1	0	0	0	0	0
36350499|F|0-25:C>G-25:C>G	36350499	TGCAGCTCGAGAGATTCTTCGGCTGCCGGGTGATACAGGTCATTGGTGAAATCCTCCGACAAATACATT	TGCAGCTCGAGAGATTCTTCGGCTGCCGGGTGATACAGGTCATTGGTGAAATCCTCCGACAAATACATT	25:C>G	25	0.996416	0.97482	0.032374	0.967626	0.02518	0.007194	0.049092	0.062652	0.055872	130.763	108.8	1	0	2	0	0	1	0	0	0	0	0	0	0	0	0	0	0	0	0	0	0	0	0	0	0	0	0	0	0	0	0	0	0
64866843|F|0-16:G>A-16:G>A	64866843	TGCAGCGGTTGCGCCTGCCAAGAAGATGAAGGGTTGAAGCACGAGGTTACAGATCGGAAGAGCGGTTCA	TGCAGCGGTTGCGCCTGCCAAGAAGATGAAGGGTTGAAGCACGAGGTTAC	16:G>A	16	0.996416	0.978417	0.035971	0.964029	0.021583	0.014388	0.042234	0.069355	0.055794	147.991	62.6364	1	0	0	0	0	0	0	0	0	0	0	0	0	0	0	0	0	0	0	0	0	0	0	0	0	0	0	0	0	0	0	0	0
64866888|F|0-7:C>T-7:C>T	64866888	TGCAGGTCGACTGTCGGCCGTCCAGGAACAGTCACATATCGACACGGAGCACCAAAAGGGCAAACCATA	TGCAGGTCGACTGTCGGCCGTCCAGGAACAGTCACATATCGACACGGAGCACCAAAAGGGCAAACCATA	7:C>T	7	0.996416	0.978417	0.035971	0.964029	0.021583	0.014388	0.042234	0.069355	0.055794	194.425	89.5455	0.977778	0	0	0	0	0	0	0	0	0	0	0	0	0	0	0	0	0	0	0	0	0	0	0	0	0	0	0	0	0	0	0	0
28945691|F|0-68:G>A-68:G>A	28945691	TGCAGTACAACTTGCGCATGAGTATTGAGTGTGCTACCGTATAATGCACCTCGACCATGCCATGTAACG	TGCAGTACAACTTGCGCATGAGTATTGAGTGTGCTACCGTATAATGCACCTCGACCATGCCATGTAACG	68:G>A	68	0.996416	0.978417	0.035971	0.964029	0.021583	0.014388	0.042234	0.069355	0.055794	12.9748	6.36364	0.977778	0	0	0	0	0	0	0	0	0	0	0	2	0	0	0	0	2	0	0	0	0	0	0	0	0	0	0	0	0	0	0	0
28947497|F|0-34:G>A-34:G>A	28947497	TGCAGAGAGCTTTACTTCTTGACGCAAGGAGAATGCTAGGAACTGGGAGCCGTAGGTTTTCCAACTTTC	TGCAGAGAGCTTTACTTCTTGACGCAAGGAGAATGCTAGGAACTGGGAGCCGTAGGTTTTCCAACTTTC	34:G>A	34	0.996416	0.978417	0.035971	0.964029	0.021583	0.014388	0.042234	0.069355	0.055794	19.2924	9	0.988889	0	0	0	0	2	0	0	0	0	0	0	0	0	0	0	0	0	0	0	0	0	2	0	0	0	0	0	0	0	0	0	0
28947870|F|0-53:A>G-53:A>G	28947870	TGCAGCCTCATTGTCATTTCCTCTTCTTCCTTGAGCGCATACCCACCTACGAGATCGCGGACAACCATA	TGCAGCCTCATTGTCATTTCCTCTTCTTCCTTGAGCGCATACCCACCTACGAGATCGCGGACAACCATA	53:A>G	53	0.996416	0.978417	0.035971	0.964029	0.021583	0.014388	0.042234	0.069355	0.055794	12.1101	6.09091	0.977778	0	0	0	0	0	0	0	0	0	0	0	0	2	0	0	0	0	0	0	0	0	0	0	0	0	0	0	0	0	0	0	0
28950221|F|0-21:C>T-21:C>T	28950221	TGCAGACTTTGGCAAGGGCCTCGCCCTCATTGCCGCAATTACAGATCGGAAGAGCGGTTCAGCAGGAAT	TGCAGACTTTGGCAAGGGCCTCGCCCTCATTGCCGCAATTAC	21:C>T	21	0.996416	0.978417	0.035971	0.964029	0.021583	0.014388	0.042234	0.069355	0.055794	161.613	72.3636	0.977778	0	0	0	0	0	0	0	0	0	0	0	0	0	0	0	0	0	0	0	0	0	0	0	0	0	0	0	0	0	0	0	0
36351208|F|0-68:T>C-68:T>C	36351208	TGCAGCGCTGTTGGACTGGCTTCTGGATCCACCACGCATGGCTCGAGCTAGTGAGTCTTTGGTCGCACT	TGCAGCGCTGTTGGACTGGCTTCTGGATCCACCACGCATGGCTCGAGCTAGTGAGTCTTTGGTCGCACT	68:T>C	68	0.996416	0.035971	0.978417	0.021583	0.964029	0.014388	0.069355	0.042234	0.055794	82.7273	156.226	1	1	1	1	1	1	1	1	1	1	1	1	1	1	1	1	1	1	1	1	1	1	1	1	1	1	2	1	1	1	1	1	1
36351607|F|0-65:T>C-65:T>C	36351607	TGCAGGAAAGCAAACGCGATTGGCCGGTCGAGCAAGACAGTCCGCGAGTTCCTCGAGCGCAACCATAAA	TGCAGGAAAGCAAACGCGATTGGCCGGTCGAGCAAGACAGTCCGCGAGTTCCTCGAGCGCAACCATAAA	65:T>C	65	0.996416	0.035971	0.978417	0.021583	0.964029	0.014388	0.069355	0.042234	0.055794	103.818	184.179	0.966667	1	1	1	1	1	1	1	1	1	1	1	1	1	1	1	1	1	1	1	1	1	1	1	1	1	1	1	1	1	1	1	1
41805311|F|0-41:A>G-41:A>G	41805311	TGCAGCACCAACTTTACGGTATCAGCATATGTTCAGTCTCAATTATCTCGCGCGGTTCCCTTACCTCCG	TGCAGCACCAACTTTACGGTATCAGCATATGTTCAGTCTCAATTATCTCGCGCGGTTCCCTTACCTCCG	41:A>G	41	0.996416	0.978417	0.035971	0.964029	0.021583	0.014388	0.042234	0.069355	0.055794	16.2233	8.81818	1	0	0	0	0	0	0	0	0	0	0	0	0	0	0	0	0	0	0	0	0	0	0	0	0	0	0	0	0	0	0	0	0
41805924|F|0-26:C>T-26:C>T	41805924	TGCAGGTACGCCTCAAACTCGCATTGCAGAGGGTATGGGAGCTTACAGATCGGAAGAGCGGTTCAGCAG	TGCAGGTACGCCTCAAACTCGCATTGCAGAGGGTATGGGAGCTTAC	26:C>T	26	0.996416	0.978417	0.035971	0.964029	0.021583	0.014388	0.042234	0.069355	0.055794	172.531	75.5	1	0	0	0	0	0	0	0	0	0	0	0	0	0	0	0	0	0	0	0	0	0	0	0	0	0	0	0	0	0	0	0	0
36348323|F|0-59:A>G-59:A>G	36348323	TGCAGGCACTTGCAAATCCATCAACACATACTACTCCCAGTGCCAGAAATAAATCTCTCATTGGTGTCA	TGCAGGCACTTGCAAATCCATCAACACATACTACTCCCAGTGCCAGAAATAAATCTCTCATTGGTGTCA	59:A>G	59	0.996416	0.028777	0.97482	0.02518	0.971223	0.003597	0.055898	0.049092	0.052495	14.25	7.62579	1	1	1	1	1	1	1	1	1	1	1	1	1	1	1	1	1	1	1	1	1	1	1	1	1	1	1	1	1	1	1	1	0
28945367|F|0-8:G>A-8:G>A	28945367	TGCAGGATGCGTTAGTTGAGGACTTGTGGATGACGTATGGGAGTTTCGGGCTTACTGACGTGTATCTGA	TGCAGGATGCGTTAGTTGAGGACTTGTGGATGACGTATGGGAGTTTCGGGCTTACTGACGTGTATCTGA	8:G>A	8	0.996416	0.978417	0.032374	0.967626	0.021583	0.010791	0.042234	0.062652	0.052443	8.27987	5.9	1	0	0	0	0	0	0	0	0	0	0	0	0	0	0	0	0	0	0	0	0	0	0	0	0	0	0	0	0	0	0	0	0
28945404|F|0-40:T>C-40:T>C	28945404	TGCAGTCATTGCATCGTGAGTCTGCTCAGCCGGAGCGTGGTTGCCATTGCTTGTGGACATGTTTGAGCG	TGCAGTCATTGCATCGTGAGTCTGCTCAGCCGGAGCGTGGTTGCCATTGCTTGTGGACATGTTTGAGCG	40:T>C	40	0.996416	0.978417	0.032374	0.967626	0.021583	0.010791	0.042234	0.062652	0.052443	6.97799	3.6	1	0	0	0	0	0	0	0	0	0	0	0	0	0	0	0	0	0	0	0	0	0	0	0	0	0	0	0	0	0	0	0	0
28946869|F|0-18:C>T-18:C>T	28946869	TGCAGATCCAAGCAAGACCATGCGCATGCTTCCACAGCCAGTGCCTAGCATAGGACCATCACCCTCGCC	TGCAGATCCAAGCAAGACCATGCGCATGCTTCCACAGCCAGTGCCTAGCATAGGACCATCACCCTCGCC	18:C>T	18	0.996416	0.978417	0.032374	0.967626	0.021583	0.010791	0.042234	0.062652	0.052443	17.8082	8.9	1	0	0	0	0	0	2	0	0	0	0	0	0	0	0	0	0	0	0	0	0	0	0	0	0	0	0	0	0	0	0	0	0
28948371|F|0-43:G>A-43:G>A	28948371	TGCAGAAGCAGGCGAGGGAGGCGTGTCAAGTGTCTCGCCGTGTGTAGCATGTAGCGTCGTCGTCTCTGT	TGCAGAAGCAGGCGAGGGAGGCGTGTCAAGTGTCTCGCCGTGTGTAGCATGTAGCGTCGTCGTCTCTGT	43:G>A	43	0.996416	0.978417	0.032374	0.967626	0.021583	0.010791	0.042234	0.062652	0.052443	161.981	52.7	0.988889	0	0	0	0	0	0	0	0	0	0	0	0	0	0	0	0	2	0	0	0	0	0	0	0	0	0	0	0	0	0	0	0
28949777|F|0-67:A>G-67:A>G	28949777	TGCAGCAGAGCAATAACAAGGTCTACCTTGACAGCAGGGGCTTGGGTCTGGACATTAGCCAGACTACAG	TGCAGCAGAGCAATAACAAGGTCTACCTTGACAGCAGGGGCTTGGGTCTGGACATTAGCCAGACTACAG	67:A>G	67	0.996416	0.032374	0.978417	0.021583	0.967626	0.010791	0.062652	0.042234	0.052443	41.9	82.8145	1	1	1	1	1	1	1	1	1	1	1	1	1	1	1	1	1	1	1	1	1	1	1	1	1	1	1	1	1	1	1	1	1
28950009|F|0-61:T>C-61:T>C	28950009	TGCAGCCACAGGCCGACAGCTCCCAATCACAAGGCGCAATGGCGAGGTCGCGTCCCATGGATCCGGCAG	TGCAGCCACAGGCCGACAGCTCCCAATCACAAGGCGCAATGGCGAGGTCGCGTCCCATGGATCCGGCAG	61:T>C	61	0.996416	0.978417	0.032374	0.967626	0.021583	0.010791	0.042234	0.062652	0.052443	130.953	60.8	1	0	0	0	0	0	0	0	0	0	0	0	0	0	0	0	0	0	0	0	0	0	0	0	0	0	0	0	0	0	0	2	0
28950208|F|0-47:G>A-47:G>A	28950208	TGCAGTTTGGTTCTGGAGGGAGGGTAAAATGGCGGAAGTTGAGGGGGGGATGGCTGTCAAGAAGGGACA	TGCAGTTTGGTTCTGGAGGGAGGGTAAAATGGCGGAAGTTGAGGGGGGGATGGCTGTCAAGAAGGGACA	47:G>A	47	0.996416	0.978417	0.032374	0.967626	0.021583	0.010791	0.042234	0.062652	0.052443	144.928	71.6	0.988889	0	0	0	0	0	0	0	0	0	0	0	0	0	0	0	0	0	0	0	0	0	0	0	0	0	0	0	0	0	0	0	0
36346364|F|0-16:G>A-16:G>A	36346364	TGCAGTCGCATAGCCCGGACAGTAGAGAAGGAATTGAACGTCTTCTATAAAACCTAGAGGCGACAGATT	TGCAGTCGCATAGCCCGGACAGTAGAGAAGGAATTGAACGTCTTCTATAAAACCTAGAGGCGACAGATT	16:G>A	16	0.996416	0.978417	0.032374	0.967626	0.021583	0.010791	0.042234	0.062652	0.052443	9.53774	3.7	1	0	0	0	0	0	0	0	0	2	0	0	0	0	0	0	0	0	0	0	0	0	0	0	0	0	0	0	0	0	0	0	0
41804846|F|0-16:G>T-16:G>T	41804846	TGCAGCAAGTAGATGAGCTCATGGTAGAATCGGACTCAGGTGAATCATCGATACAATCATCGCTGACAA	TGCAGCAAGTAGATGAGCTCATGGTAGAATCGGACTCAGGTGAATCATCGATACAATCATCGCTGACAA	16:G>T	16	0.996416	0.978417	0.032374	0.967626	0.021583	0.010791	0.042234	0.062652	0.052443	164.063	90.3	0.988889	0	0	0	0	0	0	0	0	0	0	0	0	0	0	0	0	0	0	0	0	0	0	0	0	0	0	0	0	0	0	0	0
41805363|F|0-40:A>G-40:A>G	41805363	TGCAGGCGTGAGGCGGTCCTCTATACATTTGATTGTTATTACGCCATGTTTGGCCTCGACAGTATACCA	TGCAGGCGTGAGGCGGTCCTCTATACATTTGATTGTTATTACGCCATGTTTGGCCTCGACAGTATACCA	40:A>G	40	0.996416	0.978417	0.032374	0.967626	0.021583	0.010791	0.042234	0.062652	0.052443	10.4182	4.3	0.988889	0	0	0	0	2	0	0	0	0	0	0	0	0	0	0	0	0	0	0	0	0	0	0	0	0	0	0	0	0	0	0	0
41805571|F|0-38:G>A-38:G>A	41805571	TGCAGTGAGCAATCTAGATTCATTGAATGGGACGCCGCGCGCCACCAGCCAGATCTCGCTTACGCCAAA	TGCAGTGAGCAATCTAGATTCATTGAATGGGACGCCGCGCGCCACCAGCCAGATCTCGCTTACGCCAAA	38:G>A	38	0.996416	0.978417	0.032374	0.967626	0.021583	0.010791	0.042234	0.062652	0.052443	113.116	63.7	0.966667	0	0	0	0	0	0	0	0	0	0	0	0	0	0	0	0	0	0	0	0	0	0	0	0	0	0	0	0	0	0	0	0
41806071|F|0-24:G>A-24:G>A	41806071	TGCAGCTCACTCGCGAAAGGAGAAGAGACGGGCAGTAGGATTGTGGCTGCTTAGCTTACGTGAGAATGC	TGCAGCTCACTCGCGAAAGGAGAAGAGACGGGCAGTAGGATTGTGGCTGCTTAGCTTACGTGAGAATGC	24:G>A	24	0.996416	0.978417	0.032374	0.967626	0.021583	0.010791	0.042234	0.062652	0.052443	99.5126	50.2	1	0	0	0	0	0	0	2	0	0	0	0	0	0	0	0	0	0	0	0	0	0	0	0	0	0	0	0	0	0	2	0	0
28946539|F|0-6:C>T-6:C>T	28946539	TGCAGCCCCCGCTTCATTCCACGACGTGGAAGTGGAGGAGAAGGAGGAGTCTTTGGACCGCTATGTTGT	TGCAGCCCCCGCTTCATTCCACGACGTGGAAGTGGAGGAGAAGGAGGAGTCTTTGGACCGCTATGTTGT	6:C>T	6	0.996416	0.982014	0.035971	0.964029	0.017986	0.017986	0.035324	0.069355	0.052339	15.0627	7.63636	0.988889	0	0	0	0	0	0	0	0	0	0	0	0	0	0	2	0	0	0	0	0	0	0	0	0	0	0	0	0	0	0	0	0
28947230|F|0-45:G>A-45:G>A	28947230	TGCAGCCCAGGCAGTCCCTGTTCTCGACCTTGATGCTGCGACATCGACCTTGCAAGCGACGCGCGGACA	TGCAGCCCAGGCAGTCCCTGTTCTCGACCTTGATGCTGCGACATCGACCTTGCAAGCGACGCGCGGACA	45:G>A	45	0.996416	0.982014	0.035971	0.964029	0.017986	0.017986	0.035324	0.069355	0.052339	18.1756	9.63636	0.977778	0	0	0	0	0	0	0	0	0	0	0	0	0	0	0	0	0	0	0	0	0	0	0	0	0	0	0	0	0	0	0	2
41805922|F|0-30:C>G-30:C>G	41805922	TGCAGGAGCTTTTCGTGGTTAGACCTAAACCTTACAGATCGGAAGAGCGGTTCAGCAGGAATGCCGAGA	TGCAGGAGCTTTTCGTGGTTAGACCTAAACCTTAC	30:C>G	30	0.996416	0.982014	0.035971	0.964029	0.017986	0.017986	0.035324	0.069355	0.052339	229.768	123.273	0.966667	0	0	0	0	0	0	0	0	0	0	0	0	0	0	0	0	0	0	0	0	0	0	0	0	0	0	0	0	0	0	0	0
64866890|F|0-66:C>T-66:C>T	64866890	TGCAGAGTTCAAGCTTCGATTTCCACATGTCGTCTCTTGCTGCGAAGGACGCATGGTGTGAATGCGCAG	TGCAGAGTTCAAGCTTCGATTTCCACATGTCGTCTCTTGCTGCGAAGGACGCATGGTGTGAATGCGCAG	66:C>T	66	0.996416	0.985612	0.039568	0.960432	0.014388	0.02518	0.028363	0.076005	0.052184	209.346	52.2727	0.966667	0	0	0	0	0	0	0	0	0	0	0	0	0	0	0	0	0	0	0	0	0	0	0	0	0	0	0	0	0	0	0	0
28946355|F|0-21:C>T-21:C>T	28946355	TGCAGTCTTTCTTACCCAGGGCCTGGAAACTTTGTCGCGTGCTTCTCTTAGAGTCATGAATTGTCGGTG	TGCAGTCTTTCTTACCCAGGGCCTGGAAACTTTGTCGCGTGCTTCTCTTAGAGTCATGAATTGTCGGTG	21:C>T	21	0.996416	0.039568	0.985612	0.014388	0.960432	0.02518	0.076005	0.028363	0.052184	6.25	19.4344	0.988889	1	1	1	1	1	1	1	2	1	1	1	1	1	1	1	1	1	2	1	1	1	1	1	1	1	1	1	1	1	1	1	1
28947012|F|0-5:G>A-5:G>A	28947012	TGCAGGTGAGAGCATTCTGAAACGGACCGAATTTGATGTTTACGAGCTGAAGTCATCATGCTTCGGTTC	TGCAGGTGAGAGCATTCTGAAACGGACCGAATTTGATGTTTACGAGCTGAAGTCATCATGCTTCGGTTC	5:G>A	5	0.996416	0.039568	0.985612	0.014388	0.960432	0.02518	0.076005	0.028363	0.052184	6.41667	19.1219	0.988889	1	1	1	1	1	1	1	1	1	1	1	1	1	1	1	1	1	1	1	1	1	1	1	1	1	1	1	1	1	2	1	1
28945968|F|0-45:A>G-45:A>G	28945968	TGCAGGCAAATGTACCGAGACATAGCAAGAGCGACTAGATAAGTCATCAGATACCGCCCAACCTCAAAC	TGCAGGCAAATGTACCGAGACATAGCAAGAGCGACTAGATAAGTCATCAGATACCGCCCAACCTCAAAC	45:A>G	45	0.996416	0.989209	0.043165	0.956835	0.010791	0.032374	0.02135	0.082604	0.051977	19.4969	7	0.955556	0	0	1	0	0	0	0	0	1	0	0	1	0	2	0	0	0	0	0	0	0	0	0	0	0	0	0	0	2	0	0	0
36351728|F|0-37:A>G-37:A>G	36351728	TGCAGATCAACCGAGAAGCCGCCTGTTATCGTATTTCATCTTACAGATCGGAAGAGCGGTTCAGCAGGA	TGCAGATCAACCGAGAAGCCGCCTGTTATCGTATTTCATCTTAC	37:A>G	37	0.996416	0.043165	0.989209	0.010791	0.956835	0.032374	0.082604	0.02135	0.051977	66.5	296.267	0.955556	1	1	1	1	2	1	1	1	1	1	1	1	1	2	1	1	2	1	1	1	2	1	1	1	1	1	1	1	1	1	1	1
28947248|F|0-67:A>G-67:A>G	28947248	TGCAGCCTTTGAAGGACACGAATGGAATGTCCCGACACAAGACGCAGATGCAGACCCGAACGCGGAAAT	TGCAGCCTTTGAAGGACACGAATGGAATGTCCCGACACAAGACGCAGATGCAGACCCGAACGCGGAAAT	67:A>G	67	0.996416	0.992806	0.046763	0.953237	0.007194	0.039568	0.014285	0.089152	0.051718	30.6378	7.46154	0.988889	2	0	0	0	0	0	0	0	0	0	1	0	0	0	0	0	0	0	0	0	0	0	0	0	0	0	0	0	0	0	0	2
28946371|F|0-40:G>A-40:G>A	28946371	TGCAGTGTATCATTTGTATCCCACTCAATGCTGGCAAACGGCTTTTTGCGCCGCATGCGTGCCGTCAAC	TGCAGTGTATCATTTGTATCCCACTCAATGCTGGCAAACGGCTTTTTGCGCCGCATGCGTGCCGTCAAC	40:G>A	40	0.996416	0.97482	0.02518	0.97482	0.02518	0	0.049092	0.049092	0.049092	9.28616	6.28571	1	0	0	0	0	0	0	0	0	0	0	0	1	0	0	0	0	0	0	0	0	0	0	0	0	0	0	0	0	0	0	0	0
28945896|F|0-12:T>C-12:T>C	28945896	TGCAGCACTAGCTCAGCGGATTGAAGCCAGTCGCCCCGTCGCCATCATGACGGCGTCTTGCGGCATAGA	TGCAGCACTAGCTCAGCGGATTGAAGCCAGTCGCCCCGTCGCCATCATGACGGCGTCTTGCGGCATAGA	12:T>C	12	0.996416	0.97482	0.02518	0.97482	0.02518	0	0.049092	0.049092	0.049092	11.3502	7.125	1	0	0	0	0	0	0	0	0	0	0	0	0	0	0	0	0	0	0	0	0	0	0	0	0	0	0	0	0	0	0	0	0
28948909|F|0-6:C>T-6:C>T	28948909	TGCAGACACCAACTCGCCTGCACGGAGCTTTTCGGCAGATGGGTAGATACGGGGGTAGGCCAGCTTCAA	TGCAGACACCAACTCGCCTGCACGGAGCTTTTCGGCAGATGGGTAGATACGGGGGTAGGCCAGCTTCAA	6:C>T	6	0.996416	0.02518	0.97482	0.02518	0.97482	0	0.049092	0.049092	0.049092	20	38.7886	1	1	1	1	1	1	1	1	1	1	1	1	1	1	1	1	1	1	1	1	1	1	1	1	1	1	1	1	1	1	1	-	1
100027509|F|0-8:T>C-8:T>C	100027509	TGCAGCATTGTGCCATGACGCCGTAGTAAACTAGAAACGAGTGCGCTCTGGAAGTTGAAGAGAGTAGTG	TGCAGCATTGTGCCATGACGCCGTAGTAAACTAGAAACGAGTGCGCTCTGGAAGTTGAAGAGAGTAGTG	8:T>C	8	0.996416	0.978417	0.028777	0.971223	0.021583	0.007194	0.042234	0.055898	0.049066	5.86392	4.44444	1	0	0	0	0	0	0	0	0	0	0	0	0	0	0	0	0	0	0	0	0	0	0	0	0	0	0	0	0	0	0	0	0
100031655|F|0-18:T>A-18:T>A	100031655	TGCAGACTCGACGGAGTGTCGCTTGCCGGTTACAGATCGGAAGAGCGGTTCAGCAGGAATGCCGAGACC	TGCAGACTCGACGGAGTGTCGCTTGCCGGTTAC	18:T>A	18	0.996416	0.978417	0.028777	0.971223	0.021583	0.007194	0.042234	0.055898	0.049066	152.881	91.3333	1	0	0	0	0	0	0	0	0	0	0	0	0	0	0	0	0	0	0	0	0	0	0	0	0	0	0	0	0	0	0	0	0
28945264|F|0-56:A>G-56:A>G	28945264	TGCAGAGGCCTGGAGTTTGTGGAATTCAAGGCCGAAGGAGAGTTTTTGGCTACAGGAATTGAGTCGGGG	TGCAGAGGCCTGGAGTTTGTGGAATTCAAGGCCGAAGGAGAGTTTTTGGCTACAGGAATTGAGTCGGGG	56:A>G	56	0.996416	0.978417	0.028777	0.971223	0.021583	0.007194	0.042234	0.055898	0.049066	7.29747	3.88889	1	0	0	0	0	0	0	0	0	0	0	0	0	0	0	0	0	0	0	0	0	0	0	0	0	0	0	0	0	0	0	0	0
28946346|F|0-10:C>T-10:C>T	28946346	TGCAGTCAGACACTGGGCAAAGAAAAGGCTGGCTAACCTGCTGTCTCCAGTGCTCTCCCATATCATATC	TGCAGTCAGACACTGGGCAAAGAAAAGGCTGGCTAACCTGCTGTCTCCAGTGCTCTCCCATATCATATC	10:C>T	10	0.996416	0.978417	0.028777	0.971223	0.021583	0.007194	0.042234	0.055898	0.049066	16.6446	8.11111	1	0	0	0	0	0	0	0	0	0	0	0	0	0	0	0	0	0	0	0	0	0	0	0	0	0	0	0	0	0	0	0	0
28947482|F|0-27:A>G-27:A>G	28947482	TGCAGACCGCGCTGTATCTTGACACGTACGAGAACGCTTTGTGGCTGGTTCGGGAGATGGCCATGAAAG	TGCAGACCGCGCTGTATCTTGACACGTACGAGAACGCTTTGTGGCTGGTTCGGGAGATGGCCATGAAAG	27:A>G	27	0.996416	0.978417	0.028777	0.971223	0.021583	0.007194	0.042234	0.055898	0.049066	11.4434	6.11111	1	0	0	0	0	0	0	0	0	0	0	0	0	0	0	0	0	0	0	0	0	0	0	0	0	0	0	0	0	0	0	0	0
28949725|F|0-11:T>C-11:T>C	28949725	TGCAGCGTCGGTGTTTGCGGGATGAGTACCATGGTCGCGCAAGAGGTCAGCCCATAGCGACTCAAAGGT	TGCAGCGTCGGTGTTTGCGGGATGAGTACCATGGTCGCGCAAGAGGTCAGCCCATAGCGACTCAAAGGT	11:T>C	11	0.996416	0.978417	0.028777	0.971223	0.021583	0.007194	0.042234	0.055898	0.049066	80.6981	45.3333	1	0	0	0	0	0	0	0	0	0	0	0	0	0	0	0	0	0	0	0	0	0	0	0	0	0	0	0	0	0	0	0	0
41805324|F|0-66:A>T-66:A>T	41805324	TGCAGCCCGCACGACAATCAGATCCTAATCGAGCTCCTGCTGGCTCGCTGAAACCAATGCCATGGAACC	TGCAGCCCGCACGACAATCAGATCCTAATCGAGCTCCTGCTGGCTCGCTGAAACCAATGCCATGGAACC	66:A>T	66	0.996416	0.978417	0.028777	0.971223	0.021583	0.007194	0.042234	0.055898	0.049066	53.2453	31.8889	1	0	0	0	0	0	0	0	0	0	0	0	0	0	0	0	0	0	0	0	0	0	0	0	0	0	0	0	0	0	0	0	0
41806254|F|0-47:T>A-47:T>A	41806254	TGCAGGTTGCAGCTATAGTAGATGACTGTCTAAGGGCAGTTTCATGATTGGGGGTTTACAGATCGGAAG	TGCAGGTTGCAGCTATAGTAGATGACTGTCTAAGGGCAGTTTCATGATTGGGGGTTTAC	47:T>A	47	0.996416	0.978417	0.028777	0.971223	0.021583	0.007194	0.042234	0.055898	0.049066	204.594	120.778	1	0	0	0	0	0	0	0	0	0	0	0	0	0	0	0	0	0	0	0	2	0	0	0	0	0	0	0	0	0	0	0	0
41805301|F|0-8:T>C-8:T>C	41805301	TGCAGATCTATGGGCTGGTGAAACACCCTTGCCACCTGCCAGGTCCGTGTTCCTGCATAAGTTTGGCCA	TGCAGATCTATGGGCTGGTGAAACACCCTTGCCACCTGCCAGGTCCGTGTTCCTGCATAAGTTTGGCCA	8:T>C	8	0.996416	0.982014	0.032374	0.967626	0.017986	0.014388	0.035324	0.062652	0.048988	91.4295	51.9	1	0	0	0	0	0	0	0	0	0	0	0	0	0	0	0	0	0	0	0	0	0	0	0	0	0	0	0	0	0	0	0	0
36351877|F|0-23:T>C-23:T>C	36351877	TGCAGGCGACGCATGATCGCGCCTAGGAAAAAGTCCAAACAAAACAAAGCCGCTATTACTTCTGACAGT	TGCAGGCGACGCATGATCGCGCCTAGGAAAAAGTCCAAACAAAACAAAGCCGCTATTACTTCTGACAGT	23:T>C	23	0.996416	0.035971	0.985612	0.014388	0.964029	0.021583	0.069355	0.028363	0.048859	62.4545	170.741	1	1	1	1	2	1	1	1	1	1	1	1	1	1	1	1	1	1	1	1	1	1	1	1	1	1	1	1	1	1	1	1	1
28946197|F|0-24:G>A-24:G>A	28946197	TGCAGCAGCCATTTTCCTTGCGTTGGCTCTTGACTCCAAAGCAGCCCAAATACGGCGATTGAGCGTGAC	TGCAGCAGCCATTTTCCTTGCGTTGGCTCTTGACTCCAAAGCAGCCCAAATACGGCGATTGAGCGTGAC	24:G>A	24	0.996416	0.978417	0.02518	0.97482	0.021583	0.003597	0.042234	0.049092	0.045663	11.0786	13.375	1	0	0	0	0	0	0	0	0	0	0	0	0	0	0	0	0	0	0	0	0	0	0	0	0	0	0	0	0	0	0	0	0
28946634|F|0-25:C>T-25:C>T	28946634	TGCAGGCGCAGCCCGCGTTTTGCTACCAGCGCTTCTGGCTATGCGCATGCATATGCAAGCATAGGGAAG	TGCAGGCGCAGCCCGCGTTTTGCTACCAGCGCTTCTGGCTATGCGCATGCATATGCAAGCATAGGGAAG	25:C>T	25	0.996416	0.978417	0.02518	0.97482	0.021583	0.003597	0.042234	0.049092	0.045663	13.3679	9.875	1	0	0	0	0	0	0	0	0	0	0	0	0	0	0	0	0	0	0	0	0	0	0	0	0	0	0	0	0	0	0	0	0
28946965|F|0-12:A>G-12:A>G	28946965	TGCAGCTTCTTCAATCAAAGTCACAGCCCTGACACTGCTGGCAGTCTGGCGCATCAGCCTAAAACACCT	TGCAGCTTCTTCAATCAAAGTCACAGCCCTGACACTGCTGGCAGTCTGGCGCATCAGCCTAAAACACCT	12:A>G	12	0.996416	0.978417	0.02518	0.97482	0.021583	0.003597	0.042234	0.049092	0.045663	20.8208	16.75	1	0	0	0	0	0	0	0	0	0	0	0	0	0	0	0	0	0	0	0	0	0	0	0	0	0	0	0	0	0	0	0	0
28947179|F|0-34:A>C-34:A>C	28947179	TGCAGATATCAAGACAACAGGCGTATCTTGACTGACGTCGCTAGCATCGAAGAAGAAGTCGCCAAATGG	TGCAGATATCAAGACAACAGGCGTATCTTGACTGACGTCGCTAGCATCGAAGAAGAAGTCGCCAAATGG	34:A>C	34	0.996416	0.978417	0.02518	0.97482	0.021583	0.003597	0.042234	0.049092	0.045663	23.6572	17.375	1	0	0	0	0	0	0	0	0	0	0	0	0	0	0	0	0	0	0	0	0	0	0	0	0	0	0	0	0	0	0	0	0
28948053|F|0-60:C>A-60:C>A	28948053	TGCAGGGTGCAACTGCTAGATGATGCCGAATTTCTTTTGAGCCTACCAGCATGTTTCTCGCGTCAGTCA	TGCAGGGTGCAACTGCTAGATGATGCCGAATTTCTTTTGAGCCTACCAGCATGTTTCTCGCGTCAGTCA	60:C>A	60	0.996416	0.978417	0.02518	0.97482	0.021583	0.003597	0.042234	0.049092	0.045663	79.5597	41.625	1	0	0	0	0	0	0	0	0	0	0	0	0	0	0	0	0	0	0	0	0	0	0	0	0	0	0	0	0	0	0	0	0
28948233|F|0-68:C>T-68:C>T	28948233	TGCAGGTTAGTGTCCATATTTTGTCCAAGTGATATCCGCACTAGCTAAAGACTACAAGGCTTCACGGCC	TGCAGGTTAGTGTCCATATTTTGTCCAAGTGATATCCGCACTAGCTAAAGACTACAAGGCTTCACGGCC	68:C>T	68	0.996416	0.978417	0.02518	0.97482	0.021583	0.003597	0.042234	0.049092	0.045663	27.4591	15	1	0	0	0	0	0	0	0	0	0	0	0	0	0	0	0	0	0	0	0	0	0	0	0	0	0	0	0	0	0	0	0	0
28948347|F|0-56:G>A-56:G>A	28948347	TGCAGACGGTGCTTAGCAGCTGTGGTGCCTAAGCAACGAGGCAAAAAGCCAGAACCGCGACCCTGTGGG	TGCAGACGGTGCTTAGCAGCTGTGGTGCCTAAGCAACGAGGCAAAAAGCCAGAACCGCGACCCTGTGGG	56:G>A	56	0.996416	0.978417	0.02518	0.97482	0.021583	0.003597	0.042234	0.049092	0.045663	50.9182	33.25	1	0	0	0	0	0	0	0	0	0	0	0	0	0	0	0	0	0	0	0	0	0	0	0	0	0	0	0	0	0	0	0	0
28948958|F|0-31:A>G-31:A>G	28948958	TGCAGGATGTACCATGCTCACGTGATACACTATTACGCGTTCAAAGCCCGCCAATGTCTTGCTTCAGCA	TGCAGGATGTACCATGCTCACGTGATACACTATTACGCGTTCAAAGCCCGCCAATGTCTTGCTTCAGCA	31:A>G	31	0.996416	0.978417	0.02518	0.97482	0.021583	0.003597	0.042234	0.049092	0.045663	67.327	45.25	1	0	0	0	0	0	0	0	0	0	0	0	0	0	0	0	0	0	0	0	0	0	0	0	0	0	0	0	0	0	0	0	0
28949241|F|0-28:A>C-28:A>C	28949241	TGCAGTCCCAACAAAGTCCAAATAGACGACCATGTCAACGACTCTCATAATTCATTTGGCAGCTCAACA	TGCAGTCCCAACAAAGTCCAAATAGACGACCATGTCAACGACTCTCATAATTCATTTGGCAGCTCAACA	28:A>C	28	0.996416	0.978417	0.02518	0.97482	0.021583	0.003597	0.042234	0.049092	0.045663	61.7358	41.75	1	0	0	0	0	0	0	0	0	0	0	0	0	0	0	0	0	0	0	0	0	0	0	0	0	0	0	0	0	0	0	0	0
28949457|F|0-8:G>A-8:G>A	28949457	TGCAGTCCGAGCTGGGGGCTTGCTTGTAAGAGGTAGCTGGTGAGCATGCTATCCTTGTGCGGACCCACG	TGCAGTCCGAGCTGGGGGCTTGCTTGTAAGAGGTAGCTGGTGAGCATGCTATCCTTGTGCGGACCCACG	8:G>A	8	0.996416	0.978417	0.02518	0.97482	0.021583	0.003597	0.042234	0.049092	0.045663	55.6793	45.875	1	0	0	0	0	0	0	0	0	0	0	0	0	0	0	0	0	0	0	0	0	0	0	0	0	0	0	0	0	0	0	0	0
28949664|F|0-44:C>T-44:C>T	28949664	TGCAGGTACCAGATCTCTGGAACCGTGACGTTCTGTACTCGTGACTGCAAGTCCAACGGATATGTCTGT	TGCAGGTACCAGATCTCTGGAACCGTGACGTTCTGTACTCGTGACTGCAAGTCCAACGGATATGTCTGT	44:C>T	44	0.996416	0.978417	0.02518	0.97482	0.021583	0.003597	0.042234	0.049092	0.045663	136.409	89.25	1	0	0	0	0	0	0	0	0	0	0	0	0	0	0	0	0	0	0	0	0	0	0	0	0	0	0	0	0	0	0	0	0
41805216|F|0-40:G>A-40:G>A	41805216	TGCAGGTCCGTACCTGTAATCCTCACTTTCACGATACCGGGAAGGGTGAGGGGCATATAGATCGGAAGA	TGCAGGTCCGTACCTGTAATCCTCACTTTCACGATACCGGGAAGGGTGAGGGGCTTAC	40:G>A	40	0.996416	0.978417	0.02518	0.97482	0.021583	0.003597	0.042234	0.049092	0.045663	22.7233	33.25	1	0	0	0	0	0	0	0	0	0	0	0	0	0	0	0	0	0	0	0	0	0	0	0	0	0	0	0	0	0	0	0	0
41805741|F|0-16:A>G-16:A>G	41805741	TGCAGCAGCAAGCACCACCAAAACAAGGTCGTGCAGAGGTACATGACCCAATTACAGATCGGAAGAGCG	TGCAGCAGCAAGCACCACCAAAACAAGGTCGTGCAGAGGTACATGACCCAATTAC	16:A>G	16	0.996416	0.978417	0.02518	0.97482	0.021583	0.003597	0.042234	0.049092	0.045663	243.063	164.125	1	0	0	0	0	0	0	0	0	0	0	0	0	0	0	0	0	0	0	0	0	0	0	0	0	0	0	0	2	0	0	0	0
60888369|F|0-18:G>T-18:G>T	60888369	TGCAGGCTTTTGAGACAAGAAACGCCCTGTTGTGCCCAGCTGGACCACGTTACTGTTACGCACATTGAG	TGCAGGCTTTTGAGACAAGAAACGCCCTGTTGTGCCCAGCTGGACCACGTTACTGTTACGCACATTGAG	18:G>T	18	0.996416	0.02518	0.978417	0.021583	0.97482	0.003597	0.049092	0.042234	0.045663	4.625	7.38801	1	1	1	1	1	1	1	1	1	1	1	1	1	1	1	1	1	1	1	1	1	1	1	1	1	1	1	1	1	1	1	1	1
60888402|F|0-17:G>A-17:G>A	60888402	TGCAGAATCTTACCGTGGAAAACGAGGAAGACGGGCTTGTCATCCTTGGCCTTGGTCTGGTCCTTACAG	TGCAGAATCTTACCGTGGAAAACGAGGAAGACGGGCTTGTCATCCTTGGCCTTGGTCTGGTCCTTACAG	17:G>A	17	0.996416	0.978417	0.02518	0.97482	0.021583	0.003597	0.042234	0.049092	0.045663	95.0189	58.625	1	0	0	0	0	0	0	0	0	0	0	0	0	0	0	0	0	0	0	0	0	0	0	0	0	0	0	0	0	0	0	0	0
28947169|F|0-59:G>A-59:G>A	28947169	TGCAGAGGTGAAGGTGGTCCTTGGAAAAAGTGGCCCGCCCCAAATCCATTATCACTGCCGCCGAGCGAA	TGCAGAGGTGAAGGTGGTCCTTGGAAAAAGTGGCCCGCCCCAAATCCATTATCACTGCCGCCGAGCGAA	59:G>A	59	0.996416	0.032374	0.985612	0.014388	0.967626	0.017986	0.062652	0.028363	0.045507	8.5	18.6969	1	1	1	1	2	1	1	1	1	1	1	1	1	1	1	1	1	1	1	2	1	1	1	1	1	1	1	1	1	1	1	1	1
28949439|F|0-52:A>G-52:A>G	28949439	TGCAGGCAGTGCCTGTGCCTGTGCCTGTTGTTTGAGGCCGTGTACTTACTGTACATGACGCCGCGAAAC	TGCAGGCAGTGCCTGTGCCTGTGCCTGTTGTTTGAGGCCGTGTACTTACTGTACATGACGCCGCGAAAC	52:A>G	52	0.996416	0.978417	0.021583	0.978417	0.021583	0	0.042234	0.042234	0.042234	32.0881	23.8571	1	0	0	0	0	0	0	0	0	0	0	0	0	0	0	0	0	0	0	0	0	0	0	0	0	0	0	0	0	0	0	0	0
28947170|F|0-28:C>A-28:C>A	28947170	TGCAGAGGTGTGGTTGTGTGACGTACCGCCAACTTCGGAATAAACAGCCAGTTCTGAGACCGGCTTGTG	TGCAGAGGTGTGGTTGTGTGACGTACCGCCAACTTCGGAATAAACAGCCAGTTCTGAGACCGGCTTGTG	28:C>A	28	0.996416	0.978417	0.021583	0.978417	0.021583	0	0.042234	0.042234	0.042234	17.2076	12.8571	1	0	0	0	0	0	0	0	0	0	0	0	0	0	0	0	0	0	0	0	0	0	0	0	0	0	0	0	0	0	0	0	0
36351610|F|0-34:G>A-34:G>A	36351610	TGCAGGAGGAGAAGATGATTGCTATTGCGGAGGTGGTTGGGGGGTTGCTTGGGAGGTAATGGGGGCAGT	TGCAGGAGGAGAAGATGATTGCTATTGCGGAGGTGGTTGGGGGGTTGCTTGGGAGGTAATGGGGGCAGT	34:G>A	34	0.996416	0.978417	0.021583	0.978417	0.021583	0	0.042234	0.042234	0.042234	46.9088	45	1	0	0	0	0	0	0	0	0	0	0	0	0	0	0	0	0	0	0	0	0	0	0	0	0	0	0	0	0	0	0	0	0
100023293|F|0-47:G>A-47:G>A	100023293	TGCAGAGGCGACAGAAACTTTGGCAAAGGAATATGCAGAACGTAGGTGCTTGTCGCGGAGACCACTCAA	TGCAGAGGCGACAGAAACTTTGGCAAAGGAATATGCAGAACGTAGGTGCTTGTCGCGGAGACCACTCAA	47:G>A	47	0.996416	0.978417	0.021583	0.978417	0.021583	0	0.042234	0.042234	0.042234	80.934	69.4286	1	0	0	0	0	0	0	0	0	0	0	0	0	0	0	0	0	0	0	0	0	0	0	0	0	0	0	0	0	0	0	0	0
100023376|F|0-56:G>T-56:G>T	100023376	TGCAGATTGGTTGCAGCTGTGCTGATCATATTGTAGGAAGGCAACGGTGGTGAGGCGCCAGAGGAAGAG	TGCAGATTGGTTGCAGCTGTGCTGATCATATTGTAGGAAGGCAACGGTGGTGAGGCGCCAGAGGAAGAG	56:G>T	56	0.996416	0.978417	0.021583	0.978417	0.021583	0	0.042234	0.042234	0.042234	58.7893	45.5714	1	0	0	0	0	0	0	0	0	0	0	0	0	0	0	0	0	0	0	0	0	0	0	0	0	0	0	0	0	0	0	0	0
100027230|F|0-44:G>T-44:G>T	100027230	TGCAGGGATGAACATCGCATTGAAGCAAGAAGGGTGAAGATGATGGTAGTTGTAGGATCGTTAGAGAGG	TGCAGGGATGAACATCGCATTGAAGCAAGAAGGGTGAAGATGATGGTAGTTGTAGGATCGTTAGAGAGG	44:G>T	44	0.996416	0.978417	0.021583	0.978417	0.021583	0	0.042234	0.042234	0.042234	95.2201	65.2857	1	0	0	0	0	0	0	0	0	0	0	0	0	0	0	0	0	0	0	0	0	0	0	0	0	0	0	0	0	0	0	0	0
64866822|F|0-10:G>A-10:G>A	64866822	TGCAGTGTCCGGAAAGTTGTACTTGGCATACAGCTGCTCTCATCCGGTCTTACAGATCGGAAGAGCGGT	TGCAGTGTCCGGAAAGTTGTACTTGGCATACAGCTGCTCTCATCCGGTCTTAC	10:G>A	10	0.996416	0.978417	0.021583	0.978417	0.021583	0	0.042234	0.042234	0.042234	110.544	86.5714	1	0	0	0	0	0	0	0	0	0	0	0	0	0	0	0	0	0	0	0	0	0	0	0	0	0	0	0	0	0	0	0	0
28949881|F|0-63:G>T-63:G>T	28949881	TGCAGAGTCACCTCGATATCTTCACGCCCTTGAGCCTTTCCGTAAACAGAAAGCCAAGGTCACGTTGGT	TGCAGAGTCACCTCGATATCTTCACGCCCTTGAGCCTTTCCGTAAACAGAAAGCCAAGGTCACGTTGGT	63:G>T	63	0.996416	0.978417	0.021583	0.978417	0.021583	0	0.042234	0.042234	0.042234	72.1478	62	1	0	0	0	0	0	0	0	0	0	0	0	0	0	0	0	0	0	0	0	0	0	0	0	0	0	0	0	0	0	0	0	0
36349760|F|0-36:G>A-36:G>A	36349760	TGCAGCTGAGCCAAAGGTTGCACCCTCAAGAGCATCGAAAAAGCGGCGCCGTGACCAGGTTGAGGTTAC	TGCAGCTGAGCCAAAGGTTGCACCCTCAAGAGCATCGAAAAAGCGGCGCCGTGACCAGGTTGAGGTTAC	36:G>A	36	0.996416	0.978417	0.021583	0.978417	0.021583	0	0.042234	0.042234	0.042234	125.748	87	1	0	0	0	0	0	0	0	0	0	0	0	0	0	0	0	0	0	0	0	0	0	0	0	0	0	0	0	0	0	0	0	0
100035395|F|0-9:G>C-9:G>C	100035395	TGCAGAGTAGCCAGTATAGTGATATTAGCGTTACAGATCGGAAGAGCGGTTCAGCAGGAATGCCGAGAC	TGCAGAGTAGCCAGTATAGTGATATTAGCGTTAC	9:G>C	9	0.996416	0.978417	0.021583	0.978417	0.021583	0	0.042234	0.042234	0.042234	238.686	158.857	1	0	0	0	0	0	0	0	0	0	0	0	0	0	0	0	0	0	0	0	0	0	0	0	0	0	0	0	0	0	0	0	0
100039151|F|0-35:C>G-35:C>G	100039151	TGCAGGAGCTCTTGAACCGGACCAGGAACGGGATCCTCTTCTAGGTATTTACAGATCGGAAGAGCGGTT	TGCAGGAGCTCTTGAACCGGACCAGGAACGGGATCCTCTTCTAGGTATTTAC	35:C>G	35	0.996416	0.978417	0.021583	0.978417	0.021583	0	0.042234	0.042234	0.042234	216.333	147.857	1	0	0	0	0	0	0	0	0	0	0	0	0	0	0	0	0	0	0	0	0	0	0	0	0	0	0	0	0	0	0	0	0
28945343|F|0-15:T>C-15:T>C	28945343	TGCAGCTGAGCTAAATGGAAAACAAAGCGGAGAAAGGCTAAGTCGACTTCATGACTTGACGCATGTACG	TGCAGCTGAGCTAAATGGAAAACAAAGCGGAGAAAGGCTAAGTCGACTTCATGACTTGACGCATGTACG	15:T>C	15	0.996416	0.978417	0.021583	0.978417	0.021583	0	0.042234	0.042234	0.042234	9.34277	7.28571	1	0	0	0	0	0	0	0	0	0	0	0	0	0	0	0	0	0	0	0	0	0	0	0	0	0	0	0	0	0	0	0	0
28945512|F|0-15:T>C-15:T>C	28945512	TGCAGAACTAGGGAGTGACAATCACTTCGAAGTCCAGACATGGCGTAATTGTGGTGTACTAGGCGAAGA	TGCAGAACTAGGGAGTGACAATCACTTCGAAGTCCAGACATGGCGTAATTGTGGTGTACTAGGCGAAGA	15:T>C	15	0.996416	0.978417	0.021583	0.978417	0.021583	0	0.042234	0.042234	0.042234	11.3585	16.4286	1	0	0	0	0	0	0	0	0	0	0	0	0	0	0	0	0	0	0	0	0	0	0	0	0	0	0	0	0	0	0	0	0
28945692|F|0-62:G>A-62:G>A	28945692	TGCAGTACGGTATCAACACGTATCTGTGTTTTGCACGTTTTTGATAGAGGCCGCATCGTCTAGGATGGC	TGCAGTACGGTATCAACACGTATCTGTGTTTTGCACGTTTTTGATAGAGGCCGCATCGTCTAGGATGGC	62:G>A	62	0.996416	0.978417	0.021583	0.978417	0.021583	0	0.042234	0.042234	0.042234	10.8145	18.8571	1	0	0	0	0	0	0	0	0	0	0	0	0	0	0	0	0	0	0	0	0	0	0	0	0	0	0	0	0	0	0	0	0
28945995|F|0-42:G>C-42:G>C	28945995	TGCAGGTGTGTATGCATGGACCTTATCGCTGTTCTAAGCGTAGCTTGCCACTTGACTGATTGCGATCTC	TGCAGGTGTGTATGCATGGACCTTATCGCTGTTCTAAGCGTAGCTTGCCACTTGACTGATTGCGATCTC	42:G>C	42	0.996416	0.021583	0.978417	0.021583	0.978417	0	0.042234	0.042234	0.042234	32.5714	45.9874	1	1	1	1	1	1	1	1	1	1	1	1	1	1	1	1	1	1	1	1	1	1	1	1	1	1	1	1	1	1	1	1	1
28946235|F|0-14:T>C-14:T>C	28946235	TGCAGCGAGCATCATTTGCCTTTTTGCCCAGCACACGAGTCACGAAGAATAGATGATAGAAATAATCTG	TGCAGCGAGCATCATTTGCCTTTTTGCCCAGCACACGAGTCACGAAGAATAGATGATAGAAATAATCTG	14:T>C	14	0.996416	0.978417	0.021583	0.978417	0.021583	0	0.042234	0.042234	0.042234	17.3962	13	1	0	0	0	0	0	0	0	0	0	0	0	0	0	0	0	0	0	0	0	0	0	0	0	0	0	0	0	0	0	0	0	0
28946458|F|0-29:C>T-29:C>T	28946458	TGCAGACAAGAGCGTCATTGAAGAGACTACATCGCCCAATGGCAAATCAAGACCAGGTTCCGCAGCAGA	TGCAGACAAGAGCGTCATTGAAGAGACTACATCGCCCAATGGCAAATCAAGACCAGGTTCCGCAGCAGA	29:C>T	29	0.996416	0.978417	0.021583	0.978417	0.021583	0	0.042234	0.042234	0.042234	16.5314	12.2857	1	0	0	0	0	0	0	0	0	0	0	0	0	0	0	0	0	0	0	0	0	0	0	0	0	0	0	0	0	0	0	0	0
28946474|F|0-22:G>T-22:G>T	28946474	TGCAGACGGGTATCCGGGCTATGTATGAGATGGCAACAAAGCAGATCAGAGTGGAGAACACAGAAATCG	TGCAGACGGGTATCCGGGCTATGTATGAGATGGCAACAAAGCAGATCAGAGTGGAGAACACAGAAATCG	22:G>T	22	0.996416	0.978417	0.021583	0.978417	0.021583	0	0.042234	0.042234	0.042234	13.4119	9	1	0	0	0	0	0	0	0	0	0	0	0	0	0	0	0	0	0	0	0	0	0	0	0	0	0	0	0	0	0	0	0	0
28946529|F|0-33:G>A-33:G>A	28946529	TGCAGCATTCACGCGTCGCATGAACATCAATGCGACTTCGCGCACTTTTCAGTTTGCTTCATACACGTT	TGCAGCATTCACGCGTCGCATGAACATCAATGCGACTTCGCGCACTTTTCAGTTTGCTTCATACACGTT	33:G>A	33	0.996416	0.978417	0.021583	0.978417	0.021583	0	0.042234	0.042234	0.042234	20.673	14.1429	1	0	0	0	0	0	0	0	0	0	0	0	0	0	0	0	0	0	0	0	0	0	0	0	0	0	0	0	0	0	0	0	0
28946804|F|0-45:C>T-45:C>T	28946804	TGCAGTCAGCTTGGACTGGCTTATTTCCCAACATTATCTGTGTTTCTGCTATTTCTCATATCCAACGTT	TGCAGTCAGCTTGGACTGGCTTATTTCCCAACATTATCTGTGTTTCTGCTATTTCTCATATCCAACGTT	45:C>T	45	0.996416	0.978417	0.021583	0.978417	0.021583	0	0.042234	0.042234	0.042234	23.4245	20.1429	1	0	0	0	0	0	0	0	0	0	0	0	0	0	0	0	0	0	0	0	0	0	0	0	0	0	0	0	0	0	0	0	0
28946848|F|0-38:T>A-38:T>A	28946848	TGCAGAGATGTCTCAAGGAAAGATGTAGCGATTTGTTGTAGAGCATCACCAGAAGTTCTTGTCAGGCTT	TGCAGAGATGTCTCAAGGAAAGATGTAGCGATTTGTTGTAGAGCATCACCAGAAGTTCTTGTCAGGCTT	38:T>A	38	0.996416	0.978417	0.021583	0.978417	0.021583	0	0.042234	0.042234	0.042234	37.6604	26.4286	1	0	0	0	0	0	0	0	0	0	0	0	0	0	0	0	0	0	0	0	0	0	0	0	0	0	0	0	0	0	0	0	0
28946850|F|0-37:C>T-37:C>T	28946850	TGCAGAGCCACGAATGGTGTTTCTGGGTCTTTGACGCCGCGCCCGTGTTGCTCGTACTGGCTGTTTTTG	TGCAGAGCCACGAATGGTGTTTCTGGGTCTTTGACGCCGCGCCCGTGTTGCTCGTACTGGCTGTTTTTG	37:C>T	37	0.996416	0.978417	0.021583	0.978417	0.021583	0	0.042234	0.042234	0.042234	20.2642	19	1	0	0	0	0	0	0	0	0	0	0	0	0	0	0	0	0	0	0	0	0	0	0	0	0	0	0	0	0	0	0	0	0
28946908|F|0-62:G>C-62:G>C	28946908	TGCAGCATTCTTTTGTGTCGGACCTCCTTCCTTTTTCCTTGTAGAACCAACAAGCACTTGAAGCTTATT	TGCAGCATTCTTTTGTGTCGGACCTCCTTCCTTTTTCCTTGTAGAACCAACAAGCACTTGAAGCTTATT	62:G>C	62	0.996416	0.978417	0.021583	0.978417	0.021583	0	0.042234	0.042234	0.042234	13.9717	15.2857	1	0	0	0	0	0	0	0	0	0	0	0	0	0	0	0	0	0	0	0	0	0	0	0	0	0	0	0	0	0	0	0	0
28946921|F|0-12:C>T-12:C>T	28946921	TGCAGCCCGGCACCTGGCGACGTTTGACGCCAGAAATGCCCTGTCTGCCGGCACTGCCAACTTTGGCCA	TGCAGCCCGGCACCTGGCGACGTTTGACGCCAGAAATGCCCTGTCTGCCGGCACTGCCAACTTTGGCCA	12:C>T	12	0.996416	0.978417	0.021583	0.978417	0.021583	0	0.042234	0.042234	0.042234	29.7327	23.7143	1	0	0	0	0	0	0	0	0	0	0	0	0	0	0	0	0	0	0	0	0	0	0	0	0	0	0	0	0	0	0	0	0
28946966|F|0-55:A>T-55:A>T	28946966	TGCAGCTTGGTGGGTCTGGCCCGTCTGGGGTTCCTAGGAGCCGCCACGCCTTCACACCAGTCTAGGCCG	TGCAGCTTGGTGGGTCTGGCCCGTCTGGGGTTCCTAGGAGCCGCCACGCCTTCACACCAGTCTAGGCCG	55:A>T	55	0.996416	0.978417	0.021583	0.978417	0.021583	0	0.042234	0.042234	0.042234	17.9057	11.8571	1	0	0	0	0	0	0	0	0	0	0	0	0	0	0	0	0	0	0	0	0	0	0	0	0	0	0	0	0	0	0	0	0
28946987|F|0-9:A>G-9:A>G	28946987	TGCAGGCGCAACCAGACCATATCACCACCAGTCTCACTGCTGCGCATCCAGCAACATTATCCCGCATAC	TGCAGGCGCAACCAGACCATATCACCACCAGTCTCACTGCTGCGCATCCAGCAACATTATCCCGCATAC	9:A>G	9	0.996416	0.978417	0.021583	0.978417	0.021583	0	0.042234	0.042234	0.042234	13.5157	11.1429	1	0	0	0	0	0	0	0	0	0	0	0	0	0	0	0	0	0	0	0	0	0	0	0	0	0	0	0	0	0	0	0	0
28946993|F|0-35:G>A-35:G>A	28946993	TGCAGGCTTATCCGTGAGGCATTGGTGAAAACTGTGGTGCAGGAGGATATGGTGGATATGAAAGAAGAG	TGCAGGCTTATCCGTGAGGCATTGGTGAAAACTGTGGTGCAGGAGGATATGGTGGATATGAAAGAAGAG	35:G>A	35	0.996416	0.978417	0.021583	0.978417	0.021583	0	0.042234	0.042234	0.042234	35.5063	16.5714	1	0	0	0	0	0	0	0	0	0	0	0	0	0	0	0	0	0	0	0	0	0	0	0	0	0	0	0	0	0	0	0	0
28947016|F|0-29:C>T-29:C>T	28947016	TGCAGGTTGCGCAGACATGACAACCGAGGCTCACAGCAGCGAGGCTGGAGAGCACACGTAAGTGGCGGC	TGCAGGTTGCGCAGACATGACAACCGAGGCTCACAGCAGCGAGGCTGGAGAGCACACGTAAGTGGCGGC	29:C>T	29	0.996416	0.978417	0.021583	0.978417	0.021583	0	0.042234	0.042234	0.042234	20.4937	15.7143	1	0	0	0	0	0	0	0	0	0	0	0	0	0	0	0	0	0	0	0	0	0	0	0	0	0	0	0	0	0	0	0	0
28947018|F|0-39:G>A-39:G>A	28947018	TGCAGTAACGCCATTCGCCAAGTCGACACCCGATCAAAAGTACGTCATGGAGCAGATTGAGGGTAGCGA	TGCAGTAACGCCATTCGCCAAGTCGACACCCGATCAAAAGTACGTCATGGAGCAGATTGAGGGTAGCGA	39:G>A	39	0.996416	0.978417	0.021583	0.978417	0.021583	0	0.042234	0.042234	0.042234	20.8899	8.85714	1	0	0	0	0	0	0	0	0	0	0	0	0	0	0	0	0	0	0	0	0	0	0	0	0	0	0	0	0	0	0	0	0
28947024|F|0-11:A>C-11:A>C	28947024	TGCAGTAGCAGAAGAATGTCATATCCAGTAGTAGGAGGATAAAGAAAAGAAAAGAAAAAGTAATCTCTA	TGCAGTAGCAGAAGAATGTCATATCCAGTAGTAGGAGGATAAAGAAAAGAAAAGAAAAAGTAATCTCTA	11:A>C	11	0.996416	0.978417	0.021583	0.978417	0.021583	0	0.042234	0.042234	0.042234	23.7484	18.4286	1	0	0	0	0	0	0	0	0	0	0	0	0	0	0	0	0	0	0	0	0	0	0	0	0	0	0	0	0	0	0	0	0
28947048|F|0-30:T>C-30:T>C	28947048	TGCAGTGACCTTCCTACGTCAGGCTGCCCATTGAGGAGGCATTCGATGCCCATAAGCTTGAATGACAAG	TGCAGTGACCTTCCTACGTCAGGCTGCCCATTGAGGAGGCATTCGATGCCCATAAGCTTGAATGACAAG	30:T>C	30	0.996416	0.978417	0.021583	0.978417	0.021583	0	0.042234	0.042234	0.042234	17.8648	14.2857	1	0	0	0	0	0	0	0	0	0	0	0	0	0	0	0	0	0	0	0	0	0	0	0	0	0	0	0	0	0	0	0	0
28947065|F|0-33:G>A-33:G>A	28947065	TGCAGTTTCCCCGCGATGAGATCATTGAGGTAAGTACTGGTGCTACTCCGTCCTTTCCTCACTACTCAT	TGCAGTTTCCCCGCGATGAGATCATTGAGGTAAGTACTGGTGCTACTCCGTCCTTTCCTCACTACTCAT	33:G>A	33	0.996416	0.978417	0.021583	0.978417	0.021583	0	0.042234	0.042234	0.042234	22.0943	17.2857	1	0	0	0	0	0	0	0	0	0	0	0	0	0	0	0	0	0	0	0	0	0	0	0	0	0	0	0	0	0	0	0	0
28947141|F|0-36:G>A-36:G>A	28947141	TGCAGAATACCAACGTCTCATCATCGAAGGCCCAATGTCTGTGCGGCGCTTCCTCAACGTCAAGGACGA	TGCAGAATACCAACGTCTCATCATCGAAGGCCCAATGTCTGTGCGGCGCTTCCTCAACGTCAAGGACGA	36:G>A	36	0.996416	0.978417	0.021583	0.978417	0.021583	0	0.042234	0.042234	0.042234	28.7799	22	1	0	0	0	0	0	0	0	0	0	0	0	0	0	0	0	0	0	0	0	0	0	0	0	0	0	0	0	0	0	0	0	0
28947173|F|0-45:C>G-45:C>G	28947173	TGCAGAGTCGGAACCACCATCTTCGACAATGGGGTAAAGAGAGTCCAGCTCGTCGCCAAAGAGGCTGGA	TGCAGAGTCGGAACCACCATCTTCGACAATGGGGTAAAGAGAGTCCAGCTCGTCGCCAAAGAGGCTGGA	45:C>G	45	0.996416	0.978417	0.021583	0.978417	0.021583	0	0.042234	0.042234	0.042234	19.1698	14.4286	1	0	0	0	0	0	0	0	0	0	0	0	0	0	0	0	0	0	0	0	0	0	0	0	0	0	0	0	0	0	0	0	0
28947219|F|0-65:G>A-65:G>A	28947219	TGCAGCCACAAACACCGGCTATCTTGGGGCGACAACTCGATATACCAACCGGTCGATTATGGCCAGGGA	TGCAGCCACAAACACCGGCTATCTTGGGGCGACAACTCGATATACCAACCGGTCGATTATGGCCAGGGA	65:G>A	65	0.996416	0.978417	0.021583	0.978417	0.021583	0	0.042234	0.042234	0.042234	24.2893	19.7143	1	0	0	0	0	0	0	0	0	0	0	0	0	0	0	0	0	0	0	0	0	0	0	0	0	0	0	0	0	0	0	0	0
28947343|F|0-59:G>T-59:G>T	28947343	TGCAGTACACCAGTCCAGGAGAAGCGTTTATCGAGATCGAGGGCGACGTTATGTTGGAGGCCAGCAAGA	TGCAGTACACCAGTCCAGGAGAAGCGTTTATCGAGATCGAGGGCGACGTTATGTTGGAGGCCAGCAAGA	59:G>T	59	0.996416	0.978417	0.021583	0.978417	0.021583	0	0.042234	0.042234	0.042234	47.1352	32.4286	1	0	0	0	0	0	0	0	0	0	0	0	0	0	0	0	0	0	0	0	0	0	0	0	0	0	0	0	0	0	0	0	0
28947352|F|0-8:C>T-8:C>T	28947352	TGCAGTCACATAGAAGCGCTTTCAATTTGCAGTTGTTTCGAGATTGCTTTTCCAACCTGTCCTGATGAG	TGCAGTCACATAGAAGCGCTTTCAATTTGCAGTTGTTTCGAGATTGCTTTTCCAACCTGTCCTGATGAG	8:C>T	8	0.996416	0.978417	0.021583	0.978417	0.021583	0	0.042234	0.042234	0.042234	26.0943	26.7143	1	0	0	0	0	0	0	0	0	0	0	0	0	0	0	0	0	0	0	0	0	0	0	0	0	0	0	0	0	0	0	0	0
28947466|F|0-14:G>A-14:G>A	28947466	TGCAGAAGGTATTGGAAGAGATGGGACAACAATCTCTACTCCGGCCGAAGATTAGGAGATTGAGTTATT	TGCAGAAGGTATTGGAAGAGATGGGACAACAATCTCTACTCCGGCCGAAGATTAGGAGATTGAGTTATT	14:G>A	14	0.996416	0.978417	0.021583	0.978417	0.021583	0	0.042234	0.042234	0.042234	31.9937	23.8571	1	0	0	0	0	0	0	0	0	0	0	0	0	0	0	0	0	0	0	0	0	0	0	0	0	0	0	0	0	0	0	0	0
28947529|F|0-19:G>A-19:G>A	28947529	TGCAGCAAGCATCAAGCGTGGTTGCAGGAAGGGGATAAGCGTGGTTATTAGTTGATCCACATTGCTGGA	TGCAGCAAGCATCAAGCGTGGTTGCAGGAAGGGGATAAGCGTGGTTATTAGTTGATCCACATTGCTGGA	19:G>A	19	0.996416	0.978417	0.021583	0.978417	0.021583	0	0.042234	0.042234	0.042234	21.6572	11.8571	1	0	0	0	0	0	0	0	0	0	0	0	0	0	0	0	0	0	0	0	0	0	0	0	0	0	0	0	0	0	0	0	0
28947544|F|0-5:T>C-5:T>C	28947544	TGCAGTAGTCTGGAATTCCTCAATTGGCACTTCCTCAGGATGTAGCTGCTGAAGCACTGGCTCCAGCCT	TGCAGTAGTCTGGAATTCCTCAATTGGCACTTCCTCAGGATGTAGCTGCTGAAGCACTGGCTCCAGCCT	5:T>C	5	0.996416	0.021583	0.978417	0.021583	0.978417	0	0.042234	0.042234	0.042234	23	22.5283	1	1	1	1	1	1	1	1	1	1	1	1	1	1	1	1	1	1	1	1	1	1	1	1	1	1	1	1	1	1	1	1	1
28947552|F|0-11:C>A-11:C>A	28947552	TGCAGCCATCACTAGATGGCAAGGGACTAGGCGAAAAAACACGATGTGACTTCACTCTGATATGGCATA	TGCAGCCATCACTAGATGGCAAGGGACTAGGCGAAAAAACACGATGTGACTTCACTCTGATATGGCATA	11:C>A	11	0.996416	0.978417	0.021583	0.978417	0.021583	0	0.042234	0.042234	0.042234	20.2704	13.5714	1	0	0	0	0	0	0	0	0	0	0	0	0	0	0	0	0	0	0	0	0	0	0	0	0	0	0	0	0	0	0	0	0
28947562|F|0-67:A>T-67:A>T	28947562	TGCAGCCTCACTCGTTCGCAACCTAGGCTGCGTCTTCTACCCCGCGCACCCACAACGCCTGTCGTGAAC	TGCAGCCTCACTCGTTCGCAACCTAGGCTGCGTCTTCTACCCCGCGCACCCACAACGCCTGTCGTGAAC	67:A>T	67	0.996416	0.978417	0.021583	0.978417	0.021583	0	0.042234	0.042234	0.042234	44.5472	33	1	0	0	0	0	0	0	0	0	0	0	0	0	0	0	0	0	0	0	0	0	0	0	0	0	0	0	0	0	0	0	0	0
28947606|F|0-35:T>C-35:T>C	28947606	TGCAGCTGCGGGTGGTGGTGTCGGAACCTTTTTGATGTTCCATACAATTGCCAGAATCTGGTTGCATGA	TGCAGCTGCGGGTGGTGGTGTCGGAACCTTTTTGATGTTCCATACAATTGCCAGAATCTGGTTGCATGA	35:T>C	35	0.996416	0.978417	0.021583	0.978417	0.021583	0	0.042234	0.042234	0.042234	30.7264	25.4286	1	0	0	0	0	0	0	0	0	0	0	0	0	0	0	0	0	0	0	0	0	0	0	0	0	0	0	0	0	0	0	0	0
28947700|F|0-41:C>G-41:C>G	28947700	TGCAGTCGTCGTACGTGGCATCAGTGGCTGGAGCGACTAGTCCAGCTTTGATTGTATATGCGCCATTGT	TGCAGTCGTCGTACGTGGCATCAGTGGCTGGAGCGACTAGTCCAGCTTTGATTGTATATGCGCCATTGT	41:C>G	41	0.996416	0.978417	0.021583	0.978417	0.021583	0	0.042234	0.042234	0.042234	35.2862	26.7143	1	0	0	0	0	0	0	0	0	0	0	0	0	0	0	0	0	0	0	0	0	0	0	0	0	0	0	0	0	0	0	0	0
28947827|F|0-32:A>G-32:A>G	28947827	TGCAGAGTATTCTTTTGAGGCATCAGAACTTCAAGACCCAAGTTTTGGCCTTTGACGTCGAAGTTGATT	TGCAGAGTATTCTTTTGAGGCATCAGAACTTCAAGACCCAAGTTTTGGCCTTTGACGTCGAAGTTGATT	32:A>G	32	0.996416	0.978417	0.021583	0.978417	0.021583	0	0.042234	0.042234	0.042234	56.7925	45.2857	1	0	0	0	0	0	0	0	0	0	0	0	0	0	0	0	0	0	0	0	0	0	0	0	0	0	0	0	0	0	0	0	0
28947838|F|0-66:G>T-66:G>T	28947838	TGCAGATGATGACCTTGCTGTTTGGAGGAAGCGCCTTGAAGTGGAGCATGGAGTGAAGGATGATCAGGC	TGCAGATGATGACCTTGCTGTTTGGAGGAAGCGCCTTGAAGTGGAGCATGGAGTGAAGGATGATCAGGC	66:G>T	66	0.996416	0.978417	0.021583	0.978417	0.021583	0	0.042234	0.042234	0.042234	33.5975	24.4286	1	0	0	0	0	0	0	0	0	0	0	0	0	0	0	0	0	0	0	0	0	0	0	0	0	0	0	0	0	0	0	0	0
28947840|F|0-45:T>C-45:T>C	28947840	TGCAGATGTTGAGAGCAAGTACCCTGATGCTACTGTTACTTACAGTAACATCAAGTTTGGACCCATCAA	TGCAGATGTTGAGAGCAAGTACCCTGATGCTACTGTTACTTACAGTAACATCAAGTTTGGACCCATCAA	45:T>C	45	0.996416	0.978417	0.021583	0.978417	0.021583	0	0.042234	0.042234	0.042234	32.2107	25.2857	1	0	0	0	0	0	0	0	0	0	0	0	0	0	0	0	0	0	0	0	0	0	0	0	0	0	0	0	0	0	0	0	0
28947856|F|0-21:A>G-21:A>G	28947856	TGCAGCCAGAAAGCCTCGTGTAGCCTTGGCCTGCAAGAGATGCAAGCGGAGAAAGCAACGAGTACGTCA	TGCAGCCAGAAAGCCTCGTGTAGCCTTGGCCTGCAAGAGATGCAAGCGGAGAAAGCAACGAGTACGTCA	21:A>G	21	0.996416	0.978417	0.021583	0.978417	0.021583	0	0.042234	0.042234	0.042234	27.6824	21.2857	1	0	0	0	0	0	0	0	0	0	0	0	0	0	0	0	0	0	0	0	0	0	0	0	0	0	0	0	0	0	0	0	0
28947976|F|0-9:G>A-9:G>A	28947976	TGCAGTCTGGCTGTGCACCAATACGCGGTGGAGCAGTATATGTGAAGGAAGTGACGATTCGGAGTGTGC	TGCAGTCTGGCTGTGCACCAATACGCGGTGGAGCAGTATATGTGAAGGAAGTGACGATTCGGAGTGTGC	9:G>A	9	0.996416	0.978417	0.021583	0.978417	0.021583	0	0.042234	0.042234	0.042234	26.0472	18.8571	1	0	0	0	0	0	0	0	0	0	0	0	0	0	0	0	0	0	0	0	0	0	0	0	0	0	0	0	0	0	0	0	0
28948091|F|0-19:A>G-19:A>G	28948091	TGCAGAGACATTCGGAAGAATTGGTCGTTCTTCGGGTTGGAGAGAGCAAAGGACTGAACAAGGCGCTAG	TGCAGAGACATTCGGAAGAATTGGTCGTTCTTCGGGTTGGAGAGAGCAAAGGACTGAACAAGGCGCTAG	19:A>G	19	0.996416	0.978417	0.021583	0.978417	0.021583	0	0.042234	0.042234	0.042234	30.0629	24.8571	1	0	0	0	0	0	0	0	0	0	0	0	0	0	0	0	0	0	0	0	0	0	0	0	0	0	0	0	0	0	0	0	0
28948123|F|0-48:T>A-48:T>A	28948123	TGCAGCACAGATCGACATCTAGGCCGAGAATCCTTTGCGTCAATCGTATACCAGCAACACCATTTCACT	TGCAGCACAGATCGACATCTAGGCCGAGAATCCTTTGCGTCAATCGTATACCAGCAACACCATTTCACT	48:T>A	48	0.996416	0.978417	0.021583	0.978417	0.021583	0	0.042234	0.042234	0.042234	27.4434	24	1	0	0	0	0	0	0	0	0	0	0	0	0	0	0	0	0	0	0	0	0	0	0	0	0	0	0	0	0	0	0	0	0
28948207|F|0-39:C>T-39:C>T	28948207	TGCAGGCGACAAGAAAGGCAGCTACGTCGGCATCCACTCCACCGGTTTCCGCGACTTCCTGCTCAAAGA	TGCAGGCGACAAGAAAGGCAGCTACGTCGGCATCCACTCCACCGGTTTCCGCGACTTCCTGCTCAAAGA	39:C>T	39	0.996416	0.978417	0.021583	0.978417	0.021583	0	0.042234	0.042234	0.042234	53.5	38.2857	1	0	0	0	0	0	0	0	0	0	0	0	0	0	0	0	0	0	0	0	0	0	0	0	0	0	0	0	0	0	0	0	0
28948266|F|0-65:T>C-65:T>C	28948266	TGCAGTTCACACGTTCACTCTGAGGAATGTCAAGTATGATGGAGTTGAGCTCATAGCGAGCATCCTCGA	TGCAGTTCACACGTTCACTCTGAGGAATGTCAAGTATGATGGAGTTGAGCTCATAGCGAGCATCCTCGA	65:T>C	65	0.996416	0.978417	0.021583	0.978417	0.021583	0	0.042234	0.042234	0.042234	38.522	28.1429	1	0	0	0	0	0	0	0	0	0	0	0	0	0	0	0	0	0	0	0	0	0	0	0	0	0	0	0	0	0	0	0	0
28948420|F|0-18:A>G-18:A>G	28948420	TGCAGCACAGCACAGTGTATTACGCAAAGCAGCATCACGCGCCTCTTAGCAGGCCCTTGGGAGCATCTG	TGCAGCACAGCACAGTGTATTACGCAAAGCAGCATCACGCGCCTCTTAGCAGGCCCTTGGGAGCATCTG	18:A>G	18	0.996416	0.978417	0.021583	0.978417	0.021583	0	0.042234	0.042234	0.042234	43.1541	30	1	0	0	0	0	0	0	0	0	0	0	0	0	0	0	0	0	0	0	0	0	0	0	0	0	0	0	0	0	0	0	0	0
28948645|F|0-12:A>T-12:A>T	28948645	TGCAGACGCACTATGGCATTCTTAGAAGGTAGCGAGTTTCTTCCAGACACGGGTGGATGAAGGCAGAGA	TGCAGACGCACTATGGCATTCTTAGAAGGTAGCGAGTTTCTTCCAGACACGGGTGGATGAAGGCAGAGA	12:A>T	12	0.996416	0.978417	0.021583	0.978417	0.021583	0	0.042234	0.042234	0.042234	34.173	26	1	0	0	0	0	0	0	0	0	0	0	0	0	0	0	0	0	0	0	0	0	0	0	0	0	0	0	0	0	0	0	0	0
28948681|F|0-30:C>T-30:C>T	28948681	TGCAGCACGCTACGTACGTGAAATACGAACCTGCTCAATCGTAATGGTGCTGGATGCGCCCCTGGATCT	TGCAGCACGCTACGTACGTGAAATACGAACCTGCTCAATCGTAATGGTGCTGGATGCGCCCCTGGATCT	30:C>T	30	0.996416	0.978417	0.021583	0.978417	0.021583	0	0.042234	0.042234	0.042234	40.1163	34.8571	1	0	0	0	0	0	0	0	0	0	0	0	0	0	0	0	0	0	0	0	0	0	0	0	0	0	0	0	0	0	0	0	0
28948691|F|0-32:C>G-32:C>G	28948691	TGCAGCATTGCTTGACCTACCGTGGAGTGATACGAATCCACTATGGACAGATTGGATGAGTCTGCCAGA	TGCAGCATTGCTTGACCTACCGTGGAGTGATACGAATCCACTATGGACAGATTGGATGAGTCTGCCAGA	32:C>G	32	0.996416	0.978417	0.021583	0.978417	0.021583	0	0.042234	0.042234	0.042234	60.4277	47.4286	1	0	0	0	0	0	0	0	0	0	0	0	0	0	0	0	0	0	0	0	0	0	0	0	0	0	0	0	0	0	0	0	0
28948709|F|0-25:C>T-25:C>T	28948709	TGCAGCGGTGAAACAGTCCAAGGTTCCTGCTCCACGGATAAAACCCAACCCGAATATTATAGCCTATCC	TGCAGCGGTGAAACAGTCCAAGGTTCCTGCTCCACGGATAAAACCCAACCCGAATATTATAGCCTATCC	25:C>T	25	0.996416	0.978417	0.021583	0.978417	0.021583	0	0.042234	0.042234	0.042234	70.0094	51.7143	1	0	0	0	0	0	0	0	0	0	0	0	0	0	0	0	0	0	0	0	0	0	0	0	0	0	0	0	0	0	0	0	0
28948737|F|0-63:T>C-63:T>C	28948737	TGCAGGGGATCGGCAATTCGCACACCCTTGTTTGCTAAGTGTCGTGTTGTGCACAGATATTGTTGGGGA	TGCAGGGGATCGGCAATTCGCACACCCTTGTTTGCTAAGTGTCGTGTTGTGCACAGATATTGTTGGGGA	63:T>C	63	0.996416	0.021583	0.978417	0.021583	0.978417	0	0.042234	0.042234	0.042234	25.2857	34.3711	1	1	1	1	1	1	1	1	1	1	1	1	1	1	1	1	1	1	1	1	1	1	1	1	1	1	1	1	1	1	1	1	1
28948771|F|0-8:A>G-8:A>G	28948771	TGCAGTGAAATGTAGTATAAATCGTACGGAGCGCTGAATCTTGGCAGACGCAAATGTGAAGGGTAGTGC	TGCAGTGAAATGTAGTATAAATCGTACGGAGCGCTGAATCTTGGCAGACGCAAATGTGAAGGGTAGTGC	8:A>G	8	0.996416	0.978417	0.021583	0.978417	0.021583	0	0.042234	0.042234	0.042234	39.8931	31.8571	1	0	0	0	0	0	0	0	0	0	0	0	0	0	0	0	0	0	0	0	0	0	0	0	0	0	0	0	0	0	0	0	0
28948968|F|0-11:T>G-11:T>G	28948968	TGCAGGGACTTTTGGATCAAGATAGCGTGGAACGGAGGCGAGACTTGAAATTTTTGCGGCGAAAAAAAA	TGCAGGGACTTTTGGATCAAGATAGCGTGGAACGGAGGCGAGACTTGAAATTTTTGCGGCGAAAAAAAA	11:T>G	11	0.996416	0.978417	0.021583	0.978417	0.021583	0	0.042234	0.042234	0.042234	55.0943	24.5714	1	0	0	0	0	0	0	0	0	0	0	0	0	0	0	0	0	0	0	0	0	0	0	0	0	0	0	0	0	0	0	0	0
28948998|F|0-43:A>G-43:A>G	28948998	TGCAGTGAATCCACGATTTGTTTTCGTCCATCAGCTGGTTGTAACGACCGATTGAATTTCTGCCCTCTC	TGCAGTGAATCCACGATTTGTTTTCGTCCATCAGCTGGTTGTAACGACCGATTGAATTTCTGCCCTCTC	43:A>G	43	0.996416	0.978417	0.021583	0.978417	0.021583	0	0.042234	0.042234	0.042234	61.7138	49.4286	1	0	0	0	0	0	0	0	0	0	0	0	0	0	0	0	0	0	0	0	0	0	0	0	0	0	0	0	0	0	0	0	0
28949167|F|0-55:C>G-55:C>G	28949167	TGCAGCGTGACAGCTGGAAGCTTGGAAACGAGGGGTGTTAGACACACGTGATAGACCACTAGCGTTCCG	TGCAGCGTGACAGCTGGAAGCTTGGAAACGAGGGGTGTTAGACACACGTGATAGACCACTAGCGTTCCG	55:C>G	55	0.996416	0.978417	0.021583	0.978417	0.021583	0	0.042234	0.042234	0.042234	39.1446	29.4286	1	0	0	0	0	0	0	0	0	0	0	0	0	0	0	0	0	0	0	0	0	0	0	0	0	0	0	0	0	0	0	0	0
28949215|F|0-30:A>G-30:A>G	28949215	TGCAGGTACCGCAATGCACATCATGTCGAAACTCACTACGAGCCGCGTCACAACCTGTCAGCGTCTATC	TGCAGGTACCGCAATGCACATCATGTCGAAACTCACTACGAGCCGCGTCACAACCTGTCAGCGTCTATC	30:A>G	30	0.996416	0.978417	0.021583	0.978417	0.021583	0	0.042234	0.042234	0.042234	79.6855	58.4286	1	0	0	0	0	0	0	0	0	0	0	0	0	0	0	0	0	0	0	0	0	0	0	0	0	0	0	0	0	0	0	0	0
28949369|F|0-7:T>C-7:T>C	28949369	TGCAGACTGGTGGAAAAGTGTTCCTGAGCGCGAGAGCTCGCAGCCTCCCAGATGAAAGTTTCGCGGCAA	TGCAGACTGGTGGAAAAGTGTTCCTGAGCGCGAGAGCTCGCAGCCTCCCAGATGAAAGTTTCGCGGCAA	7:T>C	7	0.996416	0.978417	0.021583	0.978417	0.021583	0	0.042234	0.042234	0.042234	58.4308	44.5714	1	0	0	0	0	0	0	0	0	0	0	0	0	0	0	0	0	0	0	0	0	0	0	0	0	0	0	0	0	0	0	0	0
28949421|F|0-11:C>T-11:C>T	28949421	TGCAGCTAGGACAATCGCCTTTTCCAACGCAATCATCCTAGAAAGTTGTTAGTATTGGATTTTCTATCA	TGCAGCTAGGACAATCGCCTTTTCCAACGCAATCATCCTAGAAAGTTGTTAGTATTGGATTTTCTATCA	11:C>T	11	0.996416	0.978417	0.021583	0.978417	0.021583	0	0.042234	0.042234	0.042234	15.4057	16.1429	1	0	0	0	0	0	0	0	0	0	0	0	0	0	0	0	0	0	0	0	0	0	0	0	0	0	0	0	0	0	0	0	0
28949428|F|0-18:T>A-18:T>A	28949428	TGCAGCTGCGCTTGCCATTCAATTCTTTGGAAGTATTGAGAAAACTCTTCTTTCCAGAATGCGTCGCGT	TGCAGCTGCGCTTGCCATTCAATTCTTTGGAAGTATTGAGAAAACTCTTCTTTCCAGAATGCGTCGCGT	18:T>A	18	0.996416	0.978417	0.021583	0.978417	0.021583	0	0.042234	0.042234	0.042234	51.2453	34.1429	1	0	0	0	0	0	0	0	0	0	0	0	0	0	0	0	0	0	0	0	0	0	0	0	0	0	0	0	0	0	0	0	0
28949499|F|0-11:T>C-11:T>C	28949499	TGCAGGTGTCATAAGTTTTCGGAGAGATTGTTATTAGACTCCACTCTTACAGATCGGAAGAGCGGTTCA	TGCAGGTGTCATAAGTTTTCGGAGAGATTGTTATTAGACTCCACTCTTAC	11:T>C	11	0.996416	0.978417	0.021583	0.978417	0.021583	0	0.042234	0.042234	0.042234	142.17	99.4286	1	0	0	0	0	0	0	0	0	0	0	0	0	0	0	0	0	0	0	0	0	0	0	0	0	0	0	0	0	0	0	0	0
28949721|F|0-6:C>T-6:C>T	28949721	TGCAGCCACGGGCGCAGTCTGCGTTCGTTGCCTTTATCGGCATCGGAACACCAACAACATCTCGATCTG	TGCAGCCACGGGCGCAGTCTGCGTTCGTTGCCTTTATCGGCATCGGAACACCAACAACATCTCGATCTG	6:C>T	6	0.996416	0.978417	0.021583	0.978417	0.021583	0	0.042234	0.042234	0.042234	35.3616	8.85714	1	0	0	0	0	0	0	0	0	0	0	0	0	0	0	0	0	0	0	0	0	0	0	0	0	0	0	0	0	0	0	0	0
28949810|F|0-33:A>G-33:A>G	28949810	TGCAGTGAGGATAGGTGGTGGCAAAGTGGTGGGATTACAGATCGGAAGAGCGGTTCAGCAGGAATGCCG	TGCAGTGAGGATAGGTGGTGGCAAAGTGGTGGGATTAC	33:A>G	33	0.996416	0.021583	0.978417	0.021583	0.978417	0	0.042234	0.042234	0.042234	136.714	105.182	1	1	1	1	1	1	1	1	1	1	1	1	1	1	1	1	1	1	1	1	1	1	1	1	1	1	1	1	1	1	1	1	1
28949893|F|0-30:G>A-30:G>A	28949893	TGCAGCTTGATGGTGTGATTTACCGGGCGGGGACTGCGGCGGGGAATATGTTGTTTGTGAAGAATGCGA	TGCAGCTTGATGGTGTGATTTACCGGGCGGGGACTGCGGCGGGGAATATGTTGTTTGTGAAGAATGCGA	30:G>A	30	0.996416	0.978417	0.021583	0.978417	0.021583	0	0.042234	0.042234	0.042234	60.761	62.1429	1	0	0	0	0	0	0	0	0	0	0	0	0	0	0	0	0	0	0	0	0	0	0	0	0	0	0	0	0	0	0	0	0
28950284|F|0-7:G>A-7:G>A	28950284	TGCAGTAGGTCATTGTAGGTGTAAAGAGACTGGGCATGACCTGCGTACATGTAAAAAAGATATCATTAG	TGCAGTAGGTCATTGTAGGTGTAAAGAGACTGGGCATGACCTGCGTACATGTAAAAAAGATATCATTAG	7:G>A	7	0.996416	0.978417	0.021583	0.978417	0.021583	0	0.042234	0.042234	0.042234	66.3786	40.2857	1	0	0	0	0	0	0	0	0	0	0	0	0	0	0	0	0	0	0	0	0	0	0	0	0	0	0	0	0	0	0	0	0
36345652|F|0-11:G>A-11:G>A	36345652	TGCAGTGACTGGTGTGGCTCGGCGCCGGTATCGTGCCCGTGCAACGTACTGCACTGTCCACTCCGCAAC	TGCAGTGACTGGTGTGGCTCGGCGCCGGTATCGTGCCCGTGCAACGTACTGCACTGTCCACTCCGCAAC	11:G>A	11	0.996416	0.978417	0.021583	0.978417	0.021583	0	0.042234	0.042234	0.042234	117.349	68.5714	1	0	0	0	0	0	0	0	0	0	0	0	0	0	0	0	0	0	0	0	0	0	0	0	0	0	0	0	0	0	0	0	0
36345814|F|0-54:T>G-54:T>G	36345814	TGCAGATACTACGGCCGACGAAGAAGAGGTCACATGGCTCTCGACAGGTCTCGGTTTAGGACTTGGTGT	TGCAGATACTACGGCCGACGAAGAAGAGGTCACATGGCTCTCGACAGGTCTCGGTTTAGGACTTGGTGT	54:T>G	54	0.996416	0.978417	0.021583	0.978417	0.021583	0	0.042234	0.042234	0.042234	14.434	13.7143	1	0	0	0	0	0	0	0	0	0	0	0	0	0	0	0	0	0	0	0	0	0	0	0	0	0	0	0	0	0	0	0	0
36345874|F|0-29:G>T-29:G>T	36345874	TGCAGCACAGCAGCGACTCGAAGCCTGCTGCTACGGCGTTGATAGCGACGTCGGATGAGCCGCAGAAGT	TGCAGCACAGCAGCGACTCGAAGCCTGCTGCTACGGCGTTGATAGCGACGTCGGATGAGCCGCAGAAGT	29:G>T	29	0.996416	0.978417	0.021583	0.978417	0.021583	0	0.042234	0.042234	0.042234	55.7327	38.4286	1	0	0	0	0	0	0	0	0	0	0	0	0	0	0	0	0	0	0	0	0	0	0	0	0	0	0	0	0	0	0	0	0
36345920|F|0-5:C>T-5:C>T	36345920	TGCAGCATGCAGCTACTCATCAGCTTTGTTTTAGGCATCTTCATCATCGCTGTGGTTTGGAGGTCAATC	TGCAGCATGCAGCTACTCATCAGCTTTGTTTTAGGCATCTTCATCATCGCTGTGGTTTGGAGGTCAATC	5:C>T	5	0.996416	0.978417	0.021583	0.978417	0.021583	0	0.042234	0.042234	0.042234	11.2704	8.85714	1	0	0	0	0	0	0	0	0	0	0	0	0	0	0	0	0	0	0	0	0	0	0	0	0	0	0	0	0	0	0	0	0
36346021|F|0-20:C>T-20:C>T	36346021	TGCAGCGCGGCTACGTCGTCCTGCCCAAGAGCTCCACGCCCAAGCGCATCGAGAGCAACTGGCTCATCC	TGCAGCGCGGCTACGTCGTCCTGCCCAAGAGCTCCACGCCCAAGCGCATCGAGAGCAACTGGCTCATCC	20:C>T	20	0.996416	0.978417	0.021583	0.978417	0.021583	0	0.042234	0.042234	0.042234	21.2107	16.2857	1	0	0	0	0	0	0	0	0	0	0	0	0	0	0	0	0	0	0	0	0	0	0	0	0	0	0	0	0	0	0	0	0
36346083|F|0-26:T>G-26:T>G	36346083	TGCAGCTGACCCTCTTTTGCTGCGCCTAGTCAGATGCGGGAATCCGCGCGTGTCCAACCCCGTGTGCCA	TGCAGCTGACCCTCTTTTGCTGCGCCTAGTCAGATGCGGGAATCCGCGCGTGTCCAACCCCGTGTGCCA	26:T>G	26	0.996416	0.978417	0.021583	0.978417	0.021583	0	0.042234	0.042234	0.042234	22.4402	16	1	0	0	0	0	0	0	0	0	0	0	0	0	0	0	0	0	0	0	0	0	0	0	0	0	0	0	0	0	0	0	0	0
36346295|F|0-6:T>C-6:T>C	36346295	TGCAGGTGTCCGCCGAGCGGCTACTCCTAGCTTCTTACGGAACCGGGTCCAGCGCCGGCGCTATCCAGA	TGCAGGTGTCCGCCGAGCGGCTACTCCTAGCTTCTTACGGAACCGGGTCCAGCGCCGGCGCTATCCAGA	6:T>C	6	0.996416	0.978417	0.021583	0.978417	0.021583	0	0.042234	0.042234	0.042234	16.3585	10.5714	1	0	0	0	0	0	0	0	0	0	0	0	0	0	0	0	0	0	0	0	0	0	0	0	0	0	0	0	0	0	0	0	0
36347547|F|0-54:C>G-54:C>G	36347547	TGCAGAACAGGGTAATGTGGCTGGCTAGTGTGTAGTGGCGGTGCAATGGCAGTCCTGTCCAATCGGGGC	TGCAGAACAGGGTAATGTGGCTGGCTAGTGTGTAGTGGCGGTGCAATGGCAGTCCTGTCCAATCGGGGC	54:C>G	54	0.996416	0.978417	0.021583	0.978417	0.021583	0	0.042234	0.042234	0.042234	33.0283	22.5714	1	0	0	0	0	0	0	0	0	0	0	0	0	0	0	0	0	0	0	0	0	0	0	0	0	0	0	0	0	0	0	0	0
36348541|F|0-38:G>A-38:G>A	36348541	TGCAGTACGAATGGTACCTATCCGTAGTGTACCGAACGGAAGAACTATCGATTACATGAATTTACAAGA	TGCAGTACGAATGGTACCTATCCGTAGTGTACCGAACGGAAGAACTATCGATTACATGAATTTACAAGA	38:G>A	38	0.996416	0.978417	0.021583	0.978417	0.021583	0	0.042234	0.042234	0.042234	101.871	74.8571	1	0	0	0	0	0	0	0	0	0	0	0	0	0	0	0	0	0	0	0	0	0	0	0	0	0	0	0	0	0	0	0	0
36349555|F|0-7:G>A-7:G>A	36349555	TGCAGATGAAGCTTAGAGAAAAGCTTGATAGCGGACATAAGCACCGTAAAATTAGCGGAAGGATTTTTT	TGCAGATGAAGCTTAGAGAAAAGCTTGATAGCGGACATAAGCACCGTAAAATTAGCGGAAGGATTTTTT	7:G>A	7	0.996416	0.978417	0.021583	0.978417	0.021583	0	0.042234	0.042234	0.042234	7.38486	5	1	0	0	0	0	0	0	0	0	0	0	0	0	0	0	0	0	0	0	0	0	0	0	0	0	0	0	0	0	0	0	0	0
36350540|F|0-34:G>A-34:G>A	36350540	TGCAGAATGGACCTGGGTGAGCTTGCATCCAGCAGCCTTCTCCAGCTTGCGGAGTCCGTACAACAGTCC	TGCAGAATGGACCTGGGTGAGCTTGCATCCAGCAGCCTTCTCCAGCTTGCGGAGTCCGTACAACAGTCC	34:G>A	34	0.996416	0.978417	0.021583	0.978417	0.021583	0	0.042234	0.042234	0.042234	92.8145	58	1	0	0	0	0	0	0	0	0	0	0	0	0	0	0	0	0	0	0	0	0	0	0	0	0	0	0	0	0	0	0	0	0
36350666|F|0-68:G>T-68:G>T	36350666	TGCAGCCGTGTCTGGGCTGCCACTTTCCAAGCGTGAATTGCAGAATTCCAAAACTAGTGACGCACGTCG	TGCAGCCGTGTCTGGGCTGCCACTTTCCAAGCGTGAATTGCAGAATTCCAAAACTAGTGACGCACGTCG	68:G>T	68	0.996416	0.021583	0.978417	0.021583	0.978417	0	0.042234	0.042234	0.042234	9.42857	11.4057	1	1	1	1	1	1	1	1	1	1	1	1	1	1	1	1	1	1	1	1	1	1	1	1	1	1	1	1	1	1	1	1	1
36353342|F|0-17:C>G-17:C>G	36353342	TGCAGGGTAGAACCACCCGATGGGAGAGGATAGCCATTTCTCCACTGGTCAGCGAGGTTCGACCGTACG	TGCAGGGTAGAACCACCCGATGGGAGAGGATAGCCATTTCTCCACTGGTCAGCGAGGTTCGACCGTACG	17:C>G	17	0.996416	0.978417	0.021583	0.978417	0.021583	0	0.042234	0.042234	0.042234	17.0031	13.2857	1	0	0	0	0	0	0	0	0	0	0	0	0	0	0	0	0	0	0	0	0	0	0	0	0	0	0	0	0	0	0	0	0
41804770|F|0-50:C>T-50:C>T	41804770	TGCAGCTGTTATGCTCATAACTTTTGTTTTATGCCAGGAGGAGGTGATTGCGATGTCATCTGCGCGCCA	TGCAGCTGTTATGCTCATAACTTTTGTTTTATGCCAGGAGGAGGTGATTGCGATGTCATCTGCGCGCCA	50:C>T	50	0.996416	0.978417	0.021583	0.978417	0.021583	0	0.042234	0.042234	0.042234	88.9308	65.2857	1	0	0	0	0	0	0	0	0	0	0	0	0	0	0	0	0	0	0	0	0	0	0	0	0	0	0	0	0	0	0	0	0
41804814|F|0-56:A>G-56:A>G	41804814	TGCAGAGCGATGAAGAAGGTGGTATTCGTGCTAGGATTACGGACGCTAATGTGGCCAAAAGCATCAAGC	TGCAGAGCGATGAAGAAGGTGGTATTCGTGCTAGGATTACGGACGCTAATGTGGCCAAAAGCATCAAGC	56:A>G	56	0.996416	0.978417	0.021583	0.978417	0.021583	0	0.042234	0.042234	0.042234	30.4811	23.2857	1	0	0	0	0	0	0	0	0	0	0	0	0	0	0	0	0	0	0	0	0	0	0	0	0	0	0	0	0	0	0	0	0
41804911|F|0-30:T>A-30:T>A	41804911	TGCAGGCAAAGCATTGGATCCACTGATAGATGACGTAGCGATTGGTGGGATCTCAGCGCTCATTGATGC	TGCAGGCAAAGCATTGGATCCACTGATAGATGACGTAGCGATTGGTGGGATCTCAGCGCTCATTGATGC	30:T>A	30	0.996416	0.978417	0.021583	0.978417	0.021583	0	0.042234	0.042234	0.042234	13.456	11.8571	1	0	0	0	0	0	0	0	0	0	0	0	0	0	0	0	0	0	0	0	0	0	0	0	0	0	0	0	0	0	0	0	0
41805302|F|0-18:G>A-18:G>A	41805302	TGCAGATGACCTTGATAGGATACCATATATATTGTCCTCTCAATATCCAGTTTTGCGCGGGTACGGCTT	TGCAGATGACCTTGATAGGATACCATATATATTGTCCTCTCAATATCCAGTTTTGCGCGGGTACGGCTT	18:G>A	18	0.996416	0.978417	0.021583	0.978417	0.021583	0	0.042234	0.042234	0.042234	27.9245	22.7143	1	0	0	0	0	0	0	0	0	0	0	0	0	0	0	0	0	0	0	0	0	0	0	0	0	0	0	0	0	0	0	0	0
41805400|F|0-45:A>C-45:A>C	41805400	TGCAGTGAGATGATTATGATTACGCAAGGCAGACGACTGTTCTGGACGGGCGTGAGGAGTGCGGGATGA	TGCAGTGAGATGATTATGATTACGCAAGGCAGACGACTGTTCTGGACGGGCGTGAGGAGTGCGGGATGA	45:A>C	45	0.996416	0.021583	0.978417	0.021583	0.978417	0	0.042234	0.042234	0.042234	11.1429	11.544	1	1	1	1	1	1	1	1	1	1	1	1	1	1	1	1	1	1	1	1	1	1	1	1	1	1	1	1	1	1	1	1	1
41805574|F|0-54:G>A-54:G>A	41805574	TGCAGAAGAATCAAAGAATGGTTCGCATGCCAGCCTGGTGGCGGTTCGCGTGGCGTTTGATCCGGAGCG	TGCAGAAGAATCAAAGAATGGTTCGCATGCCAGCCTGGTGGCGGTTCGCGTGGCGTTTGATCCGGAGCG	54:G>A	54	0.996416	0.978417	0.021583	0.978417	0.021583	0	0.042234	0.042234	0.042234	108.239	80.2857	1	0	0	0	0	0	0	0	0	0	0	0	0	0	0	0	0	0	0	0	0	0	0	0	0	0	0	0	0	0	0	0	0
41805588|F|0-6:G>A-6:G>A	41805588	TGCAGAGAGTATTTACAGAGATCTGTACAAGATGCATTTGCCGAAATGGCAGTGGGTCGGCTCCCACGC	TGCAGAGAGTATTTACAGAGATCTGTACAAGATGCATTTGCCGAAATGGCAGTGGGTCGGCTCCCACGC	6:G>A	6	0.996416	0.978417	0.021583	0.978417	0.021583	0	0.042234	0.042234	0.042234	50.6384	48.8571	1	0	0	0	0	0	0	0	0	0	0	0	0	0	0	0	0	0	0	0	0	0	0	0	0	0	0	0	0	0	0	0	0
41805754|F|0-10:G>T-10:G>T	41805754	TGCAGGTGCGGTCCGAAGCTTACAGATCGGAAGAGCGGTTCAGCAGGAATGCCGAGACCGATCTCGTAT	TGCAGGTGCGGTCCGAAGCTTAC	10:G>T	10	0.996416	0.978417	0.021583	0.978417	0.021583	0	0.042234	0.042234	0.042234	201.708	164.143	1	0	0	0	0	0	0	0	0	0	0	0	0	0	0	0	0	0	0	0	0	0	0	0	0	0	0	0	0	0	0	0	0
41805828|F|0-13:G>A-13:G>A	41805828	TGCAGCAGGATACGGAATTGTTCCACGTGGAGTCTATCGGAGTATCTTATTATACCCTGTACCGATCAT	TGCAGCAGGATACGGAATTGTTCCACGTGGAGTCTATCGGAGTATCTTATTATACCCTGTACCGATCAT	13:G>A	13	0.996416	0.978417	0.021583	0.978417	0.021583	0	0.042234	0.042234	0.042234	86.6384	56.1429	1	0	0	0	0	0	0	0	0	0	0	0	0	0	0	0	0	0	0	0	0	0	0	0	0	0	0	0	0	0	0	0	0
41805870|F|0-61:G>A-61:G>A	41805870	TGCAGTGCTCTGCAAGCATCTACTGGAACATTGCCTTCCAATCGAACGGACATAAGAACAGGACATCAC	TGCAGTGCTCTGCAAGCATCTACTGGAACATTGCCTTCCAATCGAACGGACATAAGAACAGGACATCAC	61:G>A	61	0.996416	0.978417	0.021583	0.978417	0.021583	0	0.042234	0.042234	0.042234	115.701	84.2857	1	0	0	0	0	0	0	0	0	0	0	0	0	0	0	0	0	0	0	0	0	0	0	0	0	0	0	0	0	0	0	0	0
41805941|F|0-53:T>G-53:T>G	41805941	TGCAGGACAAGACTGTCAGCAAGTGAACAGCTGGCAAGACACGAGAAAGCTGCTCAGCCTTGGGTAAGG	TGCAGGACAAGACTGTCAGCAAGTGAACAGCTGGCAAGACACGAGAAAGCTGCTCAGCCTTGGGTAAGG	53:T>G	53	0.996416	0.978417	0.021583	0.978417	0.021583	0	0.042234	0.042234	0.042234	141.28	102	1	0	0	0	0	0	0	0	0	0	0	0	0	0	0	0	0	0	0	0	0	0	0	0	0	0	0	0	0	0	0	0	0
41805983|F|0-47:C>G-47:C>G	41805983	TGCAGGGTGAATCCACGAATCGGTTGGATGCTTTCGCCCCTTCTGGCCATAGTAACGGCGATTTGGTTA	TGCAGGGTGAATCCACGAATCGGTTGGATGCTTTCGCCCCTTCTGGCCATAGTAACGGCGATTTGGTTA	47:C>G	47	0.996416	0.978417	0.021583	0.978417	0.021583	0	0.042234	0.042234	0.042234	252.292	101	1	0	0	0	0	0	0	0	0	0	0	0	0	0	0	0	0	0	0	0	0	0	0	0	0	0	0	0	0	0	0	0	0
41806298|F|0-18:T>C-18:T>C	41806298	TGCAGTGCTACTATGCACTACTATAACCGCTACTTGCATTGACACAGCAGGCTTGGCGGCTGGACTGAG	TGCAGTGCTACTATGCACTACTATAACCGCTACTTGCATTGACACAGCAGGCTTGGCGGCTGGACTGAG	18:T>C	18	0.996416	0.978417	0.021583	0.978417	0.021583	0	0.042234	0.042234	0.042234	155.874	100.857	1	0	0	0	0	0	0	0	0	0	0	0	0	0	0	0	0	0	0	0	0	0	0	0	0	0	0	0	0	0	0	0	0
41806301|F|0-56:G>T-56:G>T	41806301	TGCAGACTTAGCACATGTGGAGGTGGGATTACAGGTGCCTTTTTTACATCGACAGCGAGATGTTCGGGT	TGCAGACTTAGCACATGTGGAGGTGGGATTACAGGTGCCTTTTTTACATCGACAGCGAGATGTTCGGGT	56:G>T	56	0.996416	0.978417	0.021583	0.978417	0.021583	0	0.042234	0.042234	0.042234	81.4465	84	1	0	0	0	0	0	0	0	0	0	0	0	0	0	0	0	0	0	0	0	0	0	0	0	0	0	0	0	0	0	0	0	0
41806303|F|0-20:T>C-20:T>C	41806303	TGCAGATGTGTTTGTAATCGTACATGGTGCTTCACACGCATTAGACACTTGTTGCGAGAGGGGAGTGTT	TGCAGATGTGTTTGTAATCGTACATGGTGCTTCACACGCATTAGACACTTGTTGCGAGAGGGGAGTGTT	20:T>C	20	0.996416	0.978417	0.021583	0.978417	0.021583	0	0.042234	0.042234	0.042234	115.582	89.8571	1	0	0	0	0	0	0	0	0	0	0	0	0	0	0	0	0	0	0	0	0	0	0	0	0	0	0	0	0	0	0	0	0
36352051|F|0-28:G>A-28:G>A	36352051	TGCAGAAAATAGCAAGTCTGATATAGGAGAGGAAATTATCGAAAGGGACGGTAAGGGTGTCTATACACC	TGCAGAAAATAGCAAGTCTGATATAGGAGAGGAAATTATCGAAAGGGACGGTAAGGGTGTCTATACACC	28:G>A	28	0.996416	0.982014	0.02518	0.97482	0.017986	0.007194	0.035324	0.049092	0.042208	150.172	94.25	1	0	0	0	0	0	0	0	0	0	0	0	0	0	0	0	0	0	0	0	0	0	0	0	0	0	0	0	0	0	0	0	0
28949916|F|0-28:A>G-28:A>G	28949916	TGCAGCGTCGTGTCATCTCGATACTGGCAAATGCGGTCAGTGTGTTCATCTGGCATTACAGATCGGAAG	TGCAGCGTCGTGTCATCTCGATACTGGCAAATGCGGTCAGTGTGTTCATCTGGCATTAC	28:A>G	28	0.996416	0.028777	0.985612	0.014388	0.971223	0.014388	0.055898	0.028363	0.04213	45.4444	100.716	1	1	1	1	1	1	1	1	1	1	1	1	1	1	1	1	1	1	1	1	1	1	1	1	1	1	1	1	1	1	1	1	1
28948129|F|0-53:T>C-53:T>C	28948129	TGCAGCAGCTGGATTTTGCCGCCGCTAGGAGAATCTACGGTGTACCATGTCATTGTAGTCGACTTCTGG	TGCAGCAGCTGGATTTTGCCGCCGCTAGGAGAATCTACGGTGTACCATGTCATTGTAGTCGACTTCTGG	53:T>C	53	0.996416	0.982014	0.021583	0.978417	0.017986	0.003597	0.035324	0.042234	0.038779	45.6771	29.5714	1	0	0	0	0	0	0	0	0	0	0	0	0	0	0	0	0	0	0	0	0	0	0	0	0	0	0	0	0	0	0	0	0
28945743|F|0-20:A>G-20:A>G	28945743	TGCAGTTATTACTTTCCATCATTCAGTGGTATCACTCTGCATTGCTAGCCAGTGTGAGGAGTGCAGTCA	TGCAGTTATTACTTTCCATCATTCAGTGGTATCACTCTGCATTGCTAGCCAGTGTGAGGAGTGCAGTCA	20:A>G	20	0.996416	0.02518	0.985612	0.014388	0.97482	0.010791	0.049092	0.028363	0.038727	7.25	11.2531	1	1	1	1	1	1	1	1	1	1	1	1	1	1	1	1	1	1	1	1	1	1	1	1	1	1	1	1	1	1	1	1	1
28949310|F|0-10:A>G-10:A>G	28949310	TGCAGAACGGACAATTACGCTCTTACAGATCGGAAGAGCGGTTCAGCAGGAATGCCGAGACCGATCTCG	TGCAGAACGGACAATTACGCTCTTAC	10:A>G	10	0.996416	0.02518	0.985612	0.014388	0.97482	0.010791	0.049092	0.028363	0.038727	69.75	159.041	1	1	1	1	1	1	1	1	1	1	1	1	1	1	1	1	1	1	1	1	1	1	1	1	1	1	1	1	1	1	1	1	1
28949929|F|0-23:A>G-23:A>G	28949929	TGCAGATCTGGGTATGGTAAAGTAAAGATGCGAGACGATGATGATGCATTTGATCTAGACATAGACATG	TGCAGATCTGGGTATGGTAAAGTAAAGATGCGAGACGATGATGATGCATTTGATCTAGACATAGACATG	23:A>G	23	0.996416	0.02518	0.985612	0.014388	0.97482	0.010791	0.049092	0.028363	0.038727	79.5	149.134	1	1	1	1	1	1	1	1	1	1	1	1	1	1	1	1	1	1	1	1	1	1	1	1	1	1	1	1	1	1	1	1	1
28950302|F|0-27:A>G-27:A>G	28950302	TGCAGCTATCAGCAGGTGGGAAAATGCATAGTGCAACTTTTCTTACAGAGCGCTATCAATAGGGTCCGC	TGCAGCTATCAGCAGGTGGGAAAATGCATAGTGCAACTTTTCTTACAGAGCGCTATCAATAGGGTCCGC	27:A>G	27	0.996416	0.02518	0.985612	0.014388	0.97482	0.010791	0.049092	0.028363	0.038727	75.75	144.144	1	1	1	1	1	1	1	1	2	1	1	1	1	1	1	1	1	1	1	1	2	1	1	1	1	1	1	1	1	1	1	1	1
28949446|F|0-6:C>T-6:C>T	28949446	TGCAGGCTGGCAAGCAGCGGGTTCCCAACAGTGGCGCCGTGACGGTTGGCTGAGCGAATGACCACACTG	TGCAGGCTGGCAAGCAGCGGGTTCCCAACAGTGGCGCCGTGACGGTTGGCTGAGCGAATGACCACACTG	6:C>T	6	0.996416	0.982014	0.017986	0.982014	0.017986	0	0.035324	0.035324	0.035324	58.395	44.5	1	0	0	0	0	0	0	0	0	0	0	0	0	0	0	0	0	0	0	0	0	0	0	0	0	0	0	0	0	0	0	0	0
64866747|F|0-40:T>C-40:T>C	64866747	TGCAGTCACTTTTCGAATATACAGACATTGAATTCCGAGATTTCAACGGCAACCCAGGGTACAAGGCGG	TGCAGTCACTTTTCGAATATACAGACATTGAATTCCGAGATTTCAACGGCAACCCAGGGTACAAGGCGG	40:T>C	40	0.996416	0.982014	0.017986	0.982014	0.017986	0	0.035324	0.035324	0.035324	77.279	55	1	0	0	0	0	0	0	0	0	0	0	0	0	0	0	0	0	0	0	0	0	0	0	0	0	0	0	0	0	0	0	0	0
100030386|F|0-11:A>T-11:A>T	100030386	TGCAGCCACCCATCTAGTATTGTCGGTGTTCCTCTTCATATGGTGGTCGTTCTTCACAAACGGATTGAT	TGCAGCCACCCATCTAGTATTGTCGGTGTTCCTCTTCATATGGTGGTCGTTCTTCACAAACGGATTGAT	11:A>T	11	0.996416	0.982014	0.017986	0.982014	0.017986	0	0.035324	0.035324	0.035324	109.545	64.1667	1	0	0	0	0	0	0	0	0	0	0	0	0	0	0	0	0	0	0	0	0	0	0	0	0	0	0	0	0	0	0	0	0
28946186|F|0-11:C>T-11:C>T	28946186	TGCAGCAAAAGCCCATATTCTCCACGTCGTTTCACCTTGGCAATAACCGAGAAGGAGCTGACGGGTAGG	TGCAGCAAAAGCCCATATTCTCCACGTCGTTTCACCTTGGCAATAACCGAGAAGGAGCTGACGGGTAGG	11:C>T	11	0.996416	0.982014	0.017986	0.982014	0.017986	0	0.035324	0.035324	0.035324	11.9843	8.16667	1	0	0	0	0	0	0	0	0	0	0	0	0	0	0	0	0	0	0	0	0	0	0	0	0	0	0	0	0	0	0	0	0
28948065|F|0-23:T>G-23:T>G	28948065	TGCAGTTTACTCTAGTAGTTTAGTTTTTTCGCTTCATCTCATGGGGAAGATGGGGCTTACATGTGACTT	TGCAGTTTACTCTAGTAGTTTAGTTTTTTCGCTTCATCTCATGGGGAAGATGGGGCTTACATGTGACTT	23:T>G	23	0.996416	0.982014	0.017986	0.982014	0.017986	0	0.035324	0.035324	0.035324	41.2539	37.1667	1	0	0	0	0	0	0	0	0	0	0	0	0	0	0	0	0	0	0	0	0	0	0	0	0	0	0	0	0	0	0	0	0
28948132|F|0-33:C>T-33:C>T	28948132	TGCAGCATAGCCCATTTCTGCCAACTCCTCGTCCTCGTAGCCGAGCTCCGCCTGAGCCTGTTCATTGAC	TGCAGCATAGCCCATTTCTGCCAACTCCTCGTCCTCGTAGCCGAGCTCCGCCTGAGCCTGTTCATTGAC	33:C>T	33	0.996416	0.982014	0.017986	0.982014	0.017986	0	0.035324	0.035324	0.035324	32.6709	25.1667	1	0	0	0	0	0	0	0	0	0	0	0	0	0	0	0	0	0	0	0	0	0	0	0	0	0	0	0	0	0	0	0	0
28948957|F|0-44:C>T-44:C>T	28948957	TGCAGCTTTCCCCGGGGTTCTCGAGCATCGTCGATGACTATCTACCTTTACAAATGATCTTCCCCTTCC	TGCAGCTTTCCCCGGGGTTCTCGAGCATCGTCGATGACTATCTACCTTTACAAATGATCTTCCCCTTCC	44:C>T	44	0.996416	0.982014	0.017986	0.982014	0.017986	0	0.035324	0.035324	0.035324	44.094	27.5	1	0	0	0	0	0	0	0	0	0	0	0	0	0	0	0	0	0	0	0	0	0	0	0	0	0	0	0	0	0	0	0	0
28949766|F|0-24:C>A-24:C>A	28949766	TGCAGGGAGAGTGACTTGAGCAGGCGCATCCATCCATCTAAGAACCTTTTCGCAGCTGCCGAGAACCTC	TGCAGGGAGAGTGACTTGAGCAGGCGCATCCATCCATCTAAGAACCTTTTCGCAGCTGCCGAGAACCTC	24:C>A	24	0.996416	0.982014	0.017986	0.982014	0.017986	0	0.035324	0.035324	0.035324	65.9781	34.3333	1	0	0	0	0	0	0	0	0	0	0	0	0	0	0	0	0	0	0	0	0	0	0	0	0	0	0	0	0	0	0	0	0
28949973|F|0-42:C>A-42:C>A	28949973	TGCAGCTGCTCAACACCCCCCTGCTGCGACGCAGCGCTTGCCCAGTGTTTTTCCATGTTCATCTTCTTT	TGCAGCTGCTCAACACCCCCCTGCTGCGACGCAGCGCTTGCCCAGTGTTTTTCCATGTTCATCTTCTTT	42:C>A	42	0.996416	0.982014	0.017986	0.982014	0.017986	0	0.035324	0.035324	0.035324	141.721	104	1	0	0	0	0	0	0	0	0	0	0	0	0	0	0	0	0	0	0	0	0	0	0	0	0	0	0	0	0	0	0	0	0
28950083|F|0-34:C>T-34:C>T	28950083	TGCAGTATGCGTGTCGCTACTGGGTCGATCATCTCGAGCGCAGCGGGTGCAGCATCCAAGATGGAGACG	TGCAGTATGCGTGTCGCTACTGGGTCGATCATCTCGAGCGCAGCGGGTGCAGCATCCAAGATGGAGACG	34:C>T	34	0.996416	0.982014	0.017986	0.982014	0.017986	0	0.035324	0.035324	0.035324	184.251	44.5	1	0	0	0	0	0	0	0	0	0	0	0	0	0	0	0	0	0	0	0	0	0	0	0	0	0	0	0	0	0	0	0	0
36345930|F|0-15:G>A-15:G>A	36345930	TGCAGCCACGCCCACGTCCCACATCCTATGCAACTTATCAGCCTCGCGTTCGCGTTCGTTCCGGTGGTA	TGCAGCCACGCCCACGTCCCACATCCTATGCAACTTATCAGCCTCGCGTTCGCGTTCGTTCCGGTGGTA	15:G>A	15	0.996416	0.982014	0.017986	0.982014	0.017986	0	0.035324	0.035324	0.035324	11.4169	4.66667	1	0	0	0	0	0	0	0	0	0	0	0	0	0	0	0	0	0	0	0	0	0	0	0	0	0	0	0	0	0	0	0	0
36346088|F|0-27:G>A-27:G>A	36346088	TGCAGCTGCAAAGTCGTCGAATATCATGGTCAGCGCGGAGTTGTCGGAGGCGAGCTGAGTGCTAACTTG	TGCAGCTGCAAAGTCGTCGAATATCATGGTCAGCGCGGAGTTGTCGGAGGCGAGCTGAGTGCTAACTTG	27:G>A	27	0.996416	0.982014	0.017986	0.982014	0.017986	0	0.035324	0.035324	0.035324	21.4263	15	1	0	0	0	0	0	0	0	0	0	0	0	0	0	0	0	0	0	0	0	0	0	0	0	0	0	0	0	0	0	0	0	0
41805653|F|0-35:C>T-35:C>T	41805653	TGCAGGTCTTGGCCCGCGTTCAGCCCTAAGTTAGACACCCGCCCCGCCAACAACTTTTTGTGCGAATTT	TGCAGGTCTTGGCCCGCGTTCAGCCCTAAGTTAGACACCCGCCCCGCCAACAACTTTTTGTGCGAATTT	35:C>T	35	0.996416	0.982014	0.017986	0.982014	0.017986	0	0.035324	0.035324	0.035324	120.016	85.6667	1	0	0	0	0	0	0	0	0	0	0	0	0	0	0	0	0	0	0	0	0	0	0	0	0	0	0	0	0	0	0	0	0
41806054|F|0-42:G>C-42:G>C	41806054	TGCAGACTACTGGTACATACCTCGTAACAGGAGCCGCTGCCAGCATCATCTCCAATCGTTTGTCATACT	TGCAGACTACTGGTACATACCTCGTAACAGGAGCCGCTGCCAGCATCATCTCCAATCGTTTGTCATACT	42:G>C	42	0.996416	0.982014	0.017986	0.982014	0.017986	0	0.035324	0.035324	0.035324	161.301	132.333	1	0	0	0	0	0	0	0	0	0	0	0	0	0	0	0	0	0	0	0	0	0	0	0	0	0	0	0	0	0	0	0	0
41806072|F|0-26:C>T-26:C>T	41806072	TGCAGCTCAGCCTCCCTCTTCGCCTCCTGAAGATATCTCAATCTTTCTCTCCTCGCCTTGTCTTTCAAC	TGCAGCTCAGCCTCCCTCTTCGCCTCCTGAAGATATCTCAATCTTTCTCTCCTCGCCTTGTCTTTCAAC	26:C>T	26	0.996416	0.982014	0.017986	0.982014	0.017986	0	0.035324	0.035324	0.035324	131.815	90.1667	1	0	0	0	0	0	0	0	0	0	0	0	0	0	0	0	0	0	0	0	0	0	0	0	0	0	0	0	0	0	0	0	0
60888306|F|0-44:C>T-44:C>T	60888306	TGCAGCAAACTTCTTCTCGAAGGAAAAAGCAGAAGTTTGGTACACCAAACATGCCTTTGCCCCCTCTTC	TGCAGCAAACTTCTTCTCGAAGGAAAAAGCAGAAGTTTGGTACACCAAACATGCCTTTGCCCCCTCTTC	44:C>T	44	0.996416	0.982014	0.017986	0.982014	0.017986	0	0.035324	0.035324	0.035324	10.7962	8	1	0	0	0	0	0	0	0	0	0	0	0	0	0	0	0	0	0	0	0	0	0	0	0	0	0	0	0	0	0	0	0	0
28945232|F|0-19:T>C-19:T>C	28945232	TGCAGAACTTGGGTAACACTTGCTACATGAACTCGACGCTCCAGACGCTGCGCTCTATCCCAGAACTCC	TGCAGAACTTGGGTAACACTTGCTACATGAACTCGACGCTCCAGACGCTGCGCTCTATCCCAGAACTCC	19:T>C	19	0.996416	0.021583	0.985612	0.014388	0.978417	0.007194	0.042234	0.028363	0.035298	5	15.2594	1	1	1	1	2	1	1	1	1	1	1	1	1	1	1	1	1	1	1	1	1	1	1	1	1	1	1	1	1	1	1	1	1
28945331|F|0-18:G>A-18:G>A	28945331	TGCAGCGATTTTGTCGTCGCCGGCGGCTGTTTGTATAGCGTCGAGGGCGTAGGATCCAGCGAAAGCACC	TGCAGCGATTTTGTCGTCGCCGGCGGCTGTTTGTATAGCGTCGAGGGCGTAGGATCCAGCGAAAGCACC	18:G>A	18	0.996416	0.021583	0.985612	0.014388	0.978417	0.007194	0.042234	0.028363	0.035298	6	7.00949	1	1	1	1	1	1	1	1	1	1	1	1	1	1	1	1	1	1	1	1	1	1	1	1	1	1	1	1	1	1	1	1	1
28948275|F|0-13:T>C-13:T>C	28948275	TGCAGTTTTCCAATGAGAAGCCATGCTGAAGAGATGGGACCGAGCACAAGTCGCTCGCTGAGGGTTTCA	TGCAGTTTTCCAATGAGAAGCCATGCTGAAGAGATGGGACCGAGCACAAGTCGCTCGCTGAGGGTTTCA	13:T>C	13	0.996416	0.021583	0.985612	0.014388	0.978417	0.007194	0.042234	0.028363	0.035298	9.57143	17.5719	1	1	1	1	1	1	1	1	1	1	1	1	1	1	1	1	1	1	1	1	1	1	1	1	1	1	1	1	1	1	1	1	1
28948725|F|0-7:A>T-7:A>T	28948725	TGCAGGAAGCTCAAAAGCAGAAGAAACCAGCCTTTGAATATGAGGCGGTCTCGACTTGAGCTCCTCCGC	TGCAGGAAGCTCAAAAGCAGAAGAAACCAGCCTTTGAATATGAGGCGGTCTCGACTTGAGCTCCTCCGC	7:A>T	7	0.996416	0.021583	0.985612	0.014388	0.978417	0.007194	0.042234	0.028363	0.035298	40.4286	79.1437	1	1	1	1	1	1	1	1	1	1	1	1	1	1	1	1	1	1	1	1	1	1	1	1	1	1	1	1	1	1	1	1	1
36351804|F|0-19:T>C-19:T>C	36351804	TGCAGCTCAGGCTCAAACCTTGCCAAGGGTAGCGAACTAGCGGTGTCGAATGACGTTGGATAGAGAGTA	TGCAGCTCAGGCTCAAACCTTGCCAAGGGTAGCGAACTAGCGGTGTCGAATGACGTTGGATAGAGAGTA	19:T>C	19	0.996416	0.021583	0.985612	0.014388	0.978417	0.007194	0.042234	0.028363	0.035298	140.429	231.244	1	1	1	1	1	1	1	1	1	1	1	1	1	1	1	1	1	1	1	1	1	1	1	1	1	1	1	1	1	1	1	1	1
36352264|F|0-37:T>C-37:T>C	36352264	TGCAGAACCCGATCGTGGACCACAAGTACTTGGATGATCCGCTGGATATGCTGGTCATGAGCGAGGGGT	TGCAGAACCCGATCGTGGACCACAAGTACTTGGATGATCCGCTGGATATGCTGGTCATGAGCGAGGGGT	37:T>C	37	0.996416	0.985612	0.021583	0.978417	0.014388	0.007194	0.028363	0.042234	0.035298	122.459	73.7143	1	0	0	0	0	0	0	0	0	0	0	0	0	0	0	0	0	0	0	0	0	0	0	0	0	0	0	0	0	0	0	0	0
28945234|F|0-25:A>G-25:A>G	28945234	TGCAGAAGAAACACCCAAGAATCGGAGAGATGGCGGGGGAGAGCAAGGATGGAGACGAGACAGAGGACC	TGCAGAAGAAACACCCAAGAATCGGAGAGATGGCGGGGGAGAGCAAGGATGGAGACGAGACAGAGGACC	25:A>G	25	0.996416	0.017986	0.985612	0.014388	0.982014	0.003597	0.035324	0.028363	0.031844	8	15.0125	1	1	1	1	1	1	1	1	1	1	1	1	1	1	1	1	1	1	1	1	1	1	1	1	1	1	1	1	1	1	1	1	2
28945503|F|0-28:C>T-28:C>T	28945503	TGCAGCTACAGAAGGAAACGTCCATCCTCACGTCGCAGTCGCCCATACTATGCGCCATCCTCGCCGACA	TGCAGCTACAGAAGGAAACGTCCATCCTCACGTCGCAGTCGCCCATACTATGCGCCATCCTCGCCGACA	28:C>T	28	0.996416	0.017986	0.985612	0.014388	0.982014	0.003597	0.035324	0.028363	0.031844	7.83333	10.925	1	1	1	1	1	1	1	1	2	1	1	1	1	1	1	1	1	1	1	1	1	1	1	1	1	1	1	1	1	1	1	1	1
28945750|F|0-68:C>T-68:C>T	28945750	TGCAGTTGCGCTCACGCATCTTCCCCTTTGTCAACGTCTCGAAAGATGGGAAAGGTCTCTCGTGCCATC	TGCAGTTGCGCTCACGCATCTTCCCCTTTGTCAACGTCTCGAAAGATGGGAAAGGTCTCTCGTGCCATC	68:C>T	68	0.996416	0.017986	0.985612	0.014388	0.982014	0.003597	0.035324	0.028363	0.031844	9.33333	10.825	1	1	1	1	1	1	1	1	1	1	1	1	1	1	1	1	1	1	1	1	1	1	1	1	1	1	1	1	1	1	1	1	1
28945872|F|0-55:A>G-55:A>G	28945872	TGCAGATCAAGGACCTCAAGGACGGCTGGTCGACCGTGGCCGACGACATTACAAAAATGGAGGAGAAGA	TGCAGATCAAGGACCTCAAGGACGGCTGGTCGACCGTGGCCGACGACATTACAAAAATGGAGGAGAAGA	55:A>G	55	0.996416	0.017986	0.985612	0.014388	0.982014	0.003597	0.035324	0.028363	0.031844	9	10.0031	1	1	1	1	1	1	1	1	1	1	1	1	1	1	1	1	1	1	1	1	1	1	1	1	1	1	1	1	1	1	1	1	1
28947318|F|0-29:G>A-29:G>A	28947318	TGCAGGCTTCGAAGCAGGCGGAGGTGGTGGTTGTGTAGTTTGGAGGGATGATGTGGGTGTGTGGTGGGC	TGCAGGCTTCGAAGCAGGCGGAGGTGGTGGTTGTGTAGTTTGGAGGGATGATGTGGGTGTGTGGTGGGC	29:G>A	29	0.996416	0.017986	0.985612	0.014388	0.982014	0.003597	0.035324	0.028363	0.031844	19.3333	18.5125	1	1	1	1	1	1	1	1	1	1	1	1	1	1	1	1	1	1	1	1	1	1	1	1	1	1	1	1	1	1	1	1	1
28947642|F|0-61:A>G-61:A>G	28947642	TGCAGGCTTGCGCTTCGCTGATGAAGCTCATACCCACTCGCGCAATGATTTGGTTGCCATGAAAAGGCT	TGCAGGCTTGCGCTTCGCTGATGAAGCTCATACCCACTCGCGCAATGATTTGGTTGCCATGAAAAGGCT	61:A>G	61	0.996416	0.017986	0.985612	0.014388	0.982014	0.003597	0.035324	0.028363	0.031844	107.667	141.981	1	1	1	1	1	1	1	1	1	1	1	1	1	1	1	1	1	1	1	1	1	1	1	1	1	1	1	1	1	1	1	1	1
28948099|F|0-27:C>T-27:C>T	28948099	TGCAGAGGTCGGCGTTAGTTGGCCATGCGTTCAGCAAGTATGGGTGTTGGGTGCACCATAGGCTGAGAA	TGCAGAGGTCGGCGTTAGTTGGCCATGCGTTCAGCAAGTATGGGTGTTGGGTGCACCATAGGCTGAGAA	27:C>T	27	0.996416	0.017986	0.985612	0.014388	0.982014	0.003597	0.035324	0.028363	0.031844	17.6667	21.6313	1	1	1	1	1	1	1	1	1	1	1	1	1	1	1	1	1	1	1	1	1	1	1	1	1	1	1	1	1	1	1	1	1
28948881|F|0-58:T>C-58:T>C	28948881	TGCAGGCTTCTAAACCCAAAGGTAAGATTGTGGAGTTGTCAAAGGACAAGCGTGAGTGTGAGGTAGAGA	TGCAGGCTTCTAAACCCAAAGGTAAGATTGTGGAGTTGTCAAAGGACAAGCGTGAGTGTGAGGTAGAGA	58:T>C	58	0.996416	0.017986	0.985612	0.014388	0.982014	0.003597	0.035324	0.028363	0.031844	38.3333	54.8375	1	1	1	1	1	1	1	1	1	1	1	1	1	1	1	1	1	1	1	1	1	1	1	1	1	1	1	1	1	1	1	1	1
28949663|F|0-25:A>G-25:A>G	28949663	TGCAGGGTTTGTTGGTTCCAATAAGAACATGCGGGCGTGGACAGCGAAGCCAGCGCATCTCGTGACGGC	TGCAGGGTTTGTTGGTTCCAATAAGAACATGCGGGCGTGGACAGCGAAGCCAGCGCATCTCGTGACGGC	25:A>G	25	0.996416	0.017986	0.985612	0.014388	0.982014	0.003597	0.035324	0.028363	0.031844	35.8333	48.1187	1	1	1	1	1	1	1	1	1	1	1	1	1	1	1	1	1	1	1	1	1	1	1	1	1	1	1	1	1	1	1	1	1
28949670|F|0-52:G>A-52:G>A	28949670	TGCAGTATAACGTAGCGATAACCCCACCGGATAGCAATCAGCACGTGCTGATGATATCAGTACTGTCTA	TGCAGTATAACGTAGCGATAACCCCACCGGATAGCAATCAGCACGTGCTGATGATATCAGTACTGTCTA	52:G>A	52	0.996416	0.017986	0.985612	0.014388	0.982014	0.003597	0.035324	0.028363	0.031844	65.3333	76.1156	1	1	1	1	1	1	1	1	1	1	1	1	1	1	1	1	2	1	1	1	1	1	1	1	1	1	1	1	1	1	1	1	1
28950118|F|0-9:T>C-9:T>C	28950118	TGCAGCAAGTTGCTGGCCTTGCTAAGCCTATAGCGCCCCTCCACGAGCCATATACTAACGCCAGTAGTC	TGCAGCAAGTTGCTGGCCTTGCTAAGCCTATAGCGCCCCTCCACGAGCCATATACTAACGCCAGTAGTC	9:T>C	9	0.996416	0.017986	0.985612	0.014388	0.982014	0.003597	0.035324	0.028363	0.031844	83.5	129.603	1	1	1	1	1	1	1	1	1	1	1	1	1	1	1	1	1	1	1	1	1	1	1	2	1	1	1	1	1	1	1	1	1
28950303|F|0-29:T>C-29:T>C	28950303	TGCAGGCATGTCCTCCAGAAAGGGAAAATTACCGTCCCTTCAAACTCTAACTACTTCATAGGGCCAGGA	TGCAGGCATGTCCTCCAGAAAGGGAAAATTACCGTCCCTTCAAACTCTAACTACTTCATAGGGCCAGGA	29:T>C	29	0.996416	0.017986	0.985612	0.014388	0.982014	0.003597	0.035324	0.028363	0.031844	99.3333	133.562	1	1	1	1	1	1	1	1	1	1	1	1	1	1	1	1	1	1	1	1	1	1	1	1	1	1	1	1	1	1	1	1	1
36350541|F|0-67:T>A-67:T>A	36350541	TGCAGAATTTCCCCAAGGTAAGCATAACGATTGGAACTATGAAAGAACTGACATTTGCTCTATCAAGTC	TGCAGAATTTCCCCAAGGTAAGCATAACGATTGGAACTATGAAAGAACTGACATTTGCTCTATCAAGTC	67:T>A	67	0.996416	0.985612	0.017986	0.982014	0.014388	0.003597	0.028363	0.035324	0.031844	95.2281	68	1	0	0	0	0	0	0	0	0	0	0	0	0	0	0	0	0	0	0	0	0	0	0	0	0	0	0	0	0	0	0	0	0
28945934|F|0-15:T>C-15:T>C	28945934	TGCAGCGCATGAACATAGCAGAGCGCCCTTACCCAGTTTCTGTCAATTTGTTAGCATAGATTTCGGGCC	TGCAGCGCATGAACATAGCAGAGCGCCCTTACCCAGTTTCTGTCAATTTGTTAGCATAGATTTCGGGCC	15:T>C	15	0.996416	0.989209	0.021583	0.978417	0.010791	0.010791	0.02135	0.042234	0.031792	15.3313	6.42857	1	0	0	0	0	0	0	0	0	0	0	0	0	0	0	0	0	0	0	0	0	0	0	0	0	0	0	0	0	0	0	0	0
28950029|F|0-20:G>A-20:G>A	28950029	TGCAGAGCTCACGGTGGGTAGCCAGAGCTTACAGATCGGAAGAGCGGTTCAGCAGGAATGCCGAGACCG	TGCAGAGCTCACGGTGGGTAGCCAGAGCTTAC	20:G>A	20	0.996416	0.989209	0.021583	0.978417	0.010791	0.010791	0.02135	0.042234	0.031792	157.683	54.8333	1	0	0	0	0	0	0	0	0	0	0	0	0	0	0	0	0	0	0	0	0	0	0	0	0	0	0	0	0	0	0	0	0
28949088|F|0-21:G>A-21:G>A	28949088	TGCAGACGTTCAGGCTACTTGGATAATGCATAAACGACACCCTGTCAGTCTACAGTGACAGATCCCCTG	TGCAGACGTTCAGGCTACTTGGATAATGCATAAACGACACCCTGTCAGTCTACAGTGACAGATCCCCTG	21:G>A	21	0.996416	0.02518	0.992806	0.007194	0.97482	0.017986	0.049092	0.014285	0.031688	7.75	19.1739	1	1	1	1	2	1	1	1	1	1	1	1	1	1	1	1	1	1	1	1	1	1	1	1	1	1	1	1	1	1	1	1	1
28950085|F|0-57:C>T-57:C>T	28950085	TGCAGCCCGTCCTGCTATCATGGGACCATAGCGATTTCGCTTATTCCTCGTAGACAACATATTATTGCT	TGCAGCCCGTCCTGCTATCATGGGACCATAGCGATTTCGCTTATTCCTCGTAGACAACATATTATTGCT	57:C>T	57	0.996416	0.02518	0.992806	0.007194	0.97482	0.017986	0.049092	0.014285	0.031688	49.25	148.23	1	1	1	2	1	1	1	1	1	1	1	1	1	1	1	1	1	1	1	1	1	1	1	1	1	1	1	1	1	1	1	1	1
28949490|F|0-11:C>T-11:C>T	28949490	TGCAGCATCGCCCTCGCGCGTTTACAGATCGGAAGAGCGGTTCAGCAGGAATGCCGAGACCGATCTCGT	TGCAGCATCGCCCTCGCGCGTTTAC	11:C>T	11	0.996416	0.014388	0.985612	0.014388	0.985612	0	0.028363	0.028363	0.028363	100.6	49.1379	1	1	1	1	1	1	1	1	1	1	1	1	1	1	1	1	1	1	1	1	1	1	1	1	1	1	1	1	1	1	1	1	1
28945284|F|0-25:T>C-25:T>C	28945284	TGCAGATTAGTAGATGGAGAAGATGTGCACAAGACTTGACTTACTTCCAAAGCAAGACATGACACCCAA	TGCAGATTAGTAGATGGAGAAGATGTGCACAAGACTTGACTTACTTCCAAAGCAAGACATGACACCCAA	25:T>C	25	0.996416	0.014388	0.985612	0.014388	0.985612	0	0.028363	0.028363	0.028363	10.4	9.01875	1	1	1	1	1	1	1	1	1	1	1	1	1	1	1	1	1	1	1	1	1	1	1	1	1	1	1	1	1	1	1	1	1
28945288|F|0-60:C>G-60:C>G	28945288	TGCAGATTTGGACAAAGCCACTTATAGTACATTGCACGAGGTCGCATTGAATCTAGTGATCCGATTGGG	TGCAGATTTGGACAAAGCCACTTATAGTACATTGCACGAGGTCGCATTGAATCTAGTGATCCGATTGGG	60:C>G	60	0.996416	0.014388	0.985612	0.014388	0.985612	0	0.028363	0.028363	0.028363	10.2	12.9313	1	1	1	1	1	1	1	1	1	1	1	1	1	1	1	1	1	1	1	1	1	1	1	1	1	1	1	1	1	1	1	1	1
28945298|F|0-27:T>C-27:T>C	28945298	TGCAGCACCACCTCGAGTAGCGAGATATAAAGCTTCCTCCGTAGACAGCTTCGCCACATCGCTATCCGT	TGCAGCACCACCTCGAGTAGCGAGATATAAAGCTTCCTCCGTAGACAGCTTCGCCACATCGCTATCCGT	27:T>C	27	0.996416	0.014388	0.985612	0.014388	0.985612	0	0.028363	0.028363	0.028363	10.4	17.9937	1	1	1	1	1	1	1	1	1	1	1	1	1	1	1	1	1	1	1	1	1	1	1	1	1	1	1	1	1	1	1	1	1
28945302|F|0-13:T>C-13:T>C	28945302	TGCAGCAGAGACATTGGGCACAAGATGCATTTTATAGCCGGAAAATCTATACCACGTCTTGATCTGGAG	TGCAGCAGAGACATTGGGCACAAGATGCATTTTATAGCCGGAAAATCTATACCACGTCTTGATCTGGAG	13:T>C	13	0.996416	0.014388	0.985612	0.014388	0.985612	0	0.028363	0.028363	0.028363	7	6.70219	1	1	1	1	1	1	1	1	1	1	1	1	1	1	1	1	1	1	1	1	1	1	1	1	1	1	1	1	1	1	1	1	1
28945384|F|0-37:C>A-37:C>A	28945384	TGCAGGTACAGGATGCAACGGACAGCGCTATTCAGCCCTCAGGCAGCCCGTCGCCGTGAATAGACAGCT	TGCAGGTACAGGATGCAACGGACAGCGCTATTCAGCCCTCAGGCAGCCCGTCGCCGTGAATAGACAGCT	37:C>A	37	0.996416	0.014388	0.985612	0.014388	0.985612	0	0.028363	0.028363	0.028363	12.2	11.9719	1	1	1	1	1	1	1	1	1	1	1	1	1	1	1	1	1	1	1	1	1	1	1	1	1	1	1	1	1	1	1	1	1
28945422|F|0-65:A>G-65:A>G	28945422	TGCAGTGTCCGCAACTACAGAACAGAAACGAGTTCGTTTGTTGCATCTCAGTTCTCTACGCACAAACGA	TGCAGTGTCCGCAACTACAGAACAGAAACGAGTTCGTTTGTTGCATCTCAGTTCTCTACGCACAAACGA	65:A>G	65	0.996416	0.014388	0.985612	0.014388	0.985612	0	0.028363	0.028363	0.028363	6	7.26019	1	1	1	1	1	1	1	1	1	1	1	1	1	1	1	1	1	1	1	1	1	1	1	1	1	1	1	1	1	1	1	1	1
28945653|F|0-9:T>G-9:T>G	28945653	TGCAGGCGCTGCAATCGCTTGGCCTTTGAACATGGATGCTGCGTCGTGGGAACACGGGGAAGAAGCGGG	TGCAGGCGCTGCAATCGCTTGGCCTTTGAACATGGATGCTGCGTCGTGGGAACACGGGGAAGAAGCGGG	9:T>G	9	0.996416	0.014388	0.985612	0.014388	0.985612	0	0.028363	0.028363	0.028363	7.4	8.2625	1	1	1	1	1	1	1	1	1	1	1	1	1	1	1	1	1	1	1	1	1	1	1	1	1	1	1	1	1	1	1	1	1
28945740|F|0-63:T>G-63:T>G	28945740	TGCAGTGTGTTCAACGACCTCTGCCGCGATGTACGTGCCTGCTGCGACTTCGGCCATGGCGAATTCTGA	TGCAGTGTGTTCAACGACCTCTGCCGCGATGTACGTGCCTGCTGCGACTTCGGCCATGGCGAATTCTGA	63:T>G	63	0.996416	0.014388	0.985612	0.014388	0.985612	0	0.028363	0.028363	0.028363	6.4	9.26875	1	1	1	1	1	1	1	1	1	1	1	1	1	1	1	1	1	1	1	1	1	1	1	1	1	1	1	1	1	1	1	1	1
28945831|F|0-42:T>C-42:T>C	28945831	TGCAGAAGTCGGAAACCAGCTATTCATTGCCGGAAGTGTGGGTCCCTATGGCGCCTTTCTCGCAGATGG	TGCAGAAGTCGGAAACCAGCTATTCATTGCCGGAAGTGTGGGTCCCTATGGCGCCTTTCTCGCAGATGG	42:T>C	42	0.996416	0.014388	0.985612	0.014388	0.985612	0	0.028363	0.028363	0.028363	18.4	17.2594	1	1	1	1	1	1	1	1	1	1	1	1	1	1	1	1	1	1	1	1	1	1	1	1	1	1	1	1	1	1	1	1	1
28945986|F|0-55:T>C-55:T>C	28945986	TGCAGGGTTGTTCTTGGTGGCGGGTTGGAGAGGCGTCCAGCTATACGATATCAGCTCATATGCTCTTTC	TGCAGGGTTGTTCTTGGTGGCGGGTTGGAGAGGCGTCCAGCTATACGATATCAGCTCATATGCTCTTTC	55:T>C	55	0.996416	0.014388	0.985612	0.014388	0.985612	0	0.028363	0.028363	0.028363	8.4	9.275	1	1	1	1	1	1	1	1	1	1	1	1	1	1	1	1	1	1	1	1	1	1	1	1	1	1	1	1	1	1	1	1	1
28946164|F|0-35:T>C-35:T>C	28946164	TGCAGAGGATGAGGCTGGCTCTCAGTTGTCATGGGTGGGAGACTACGACGCAATGTCGGGGAGTTTGGT	TGCAGAGGATGAGGCTGGCTCTCAGTTGTCATGGGTGGGAGACTACGACGCAATGTCGGGGAGTTTGGT	35:T>C	35	0.996416	0.014388	0.985612	0.014388	0.985612	0	0.028363	0.028363	0.028363	7.8	6.92476	1	1	1	1	1	1	1	1	1	1	1	1	1	1	1	1	1	1	1	1	1	1	1	1	1	1	1	1	1	1	1	1	1
28946232|F|0-46:T>C-46:T>C	28946232	TGCAGCGAACACTTGTAGCATGCATGTATGGCAACAAAGCCGATGATGAATTTCTGGATGTGTTGACAA	TGCAGCGAACACTTGTAGCATGCATGTATGGCAACAAAGCCGATGATGAATTTCTGGATGTGTTGACAA	46:T>C	46	0.996416	0.014388	0.985612	0.014388	0.985612	0	0.028363	0.028363	0.028363	12	11.6	1	1	1	1	1	1	1	1	1	1	1	1	1	1	1	1	1	1	1	1	1	1	1	1	1	1	1	1	1	1	1	1	1
28946285|F|0-10:C>T-10:C>T	28946285	TGCAGGCCGACGTGGCTGCGGTTTCAGTACATGTCTGCATCGCAAAAGCACGATCGTCGTAAGCCGGAT	TGCAGGCCGACGTGGCTGCGGTTTCAGTACATGTCTGCATCGCAAAAGCACGATCGTCGTAAGCCGGAT	10:C>T	10	0.996416	0.014388	0.985612	0.014388	0.985612	0	0.028363	0.028363	0.028363	4.4	6.94654	1	1	1	1	1	1	1	1	1	1	1	1	1	1	1	1	1	1	1	1	1	1	1	1	1	1	1	1	1	1	1	1	1
28946353|F|0-55:A>C-55:A>C	28946353	TGCAGTCTGCTCTTCACATGCCAGTGGGGCCTTGATGTAGCGGCCTCGGGCAACAACGACCAGCGAAAG	TGCAGTCTGCTCTTCACATGCCAGTGGGGCCTTGATGTAGCGGCCTCGGGCAACAACGACCAGCGAAAG	55:A>C	55	0.996416	0.985612	0.014388	0.985612	0.014388	0	0.028363	0.028363	0.028363	9.975	7.8	1	0	0	0	0	0	0	0	0	0	0	0	0	0	0	0	0	0	0	0	0	0	0	0	0	0	0	0	0	0	0	0	0
28946452|F|0-33:C>T-33:C>T	28946452	TGCAGAATATTCCCCGGGATGTCGACGAGGACACGCTTACAACGATATTCGAGCGCTTCGAAGGCTTCA	TGCAGAATATTCCCCGGGATGTCGACGAGGACACGCTTACAACGATATTCGAGCGCTTCGAAGGCTTCA	33:C>T	33	0.996416	0.985612	0.014388	0.985612	0.014388	0	0.028363	0.028363	0.028363	20.4469	17.4	1	0	0	0	0	0	0	0	0	0	0	0	0	0	0	0	0	0	0	0	0	0	0	0	0	0	0	0	0	0	0	0	0
28946860|F|0-13:C>G-13:C>G	28946860	TGCAGAGGTTTGTCGACCAGTCTTTACCCGAATATGAACACATGCTAAGCGTTACCTAGCCGCGCCAAA	TGCAGAGGTTTGTCGACCAGTCTTTACCCGAATATGAACACATGCTAAGCGTTACCTAGCCGCGCCAAA	13:C>G	13	0.996416	0.985612	0.014388	0.985612	0.014388	0	0.028363	0.028363	0.028363	22.4594	16.2	1	0	0	0	0	0	0	0	0	0	0	0	0	0	0	0	0	0	0	0	0	0	0	0	0	0	0	0	0	0	0	0	0
28946875|F|0-7:G>T-7:G>T	28946875	TGCAGATGTGTAAGTAAACTTCATCCTCTTTTTGTCCTTCTCCCCATGACGCGGCAGTGAAGATTTGGA	TGCAGATGTGTAAGTAAACTTCATCCTCTTTTTGTCCTTCTCCCCATGACGCGGCAGTGAAGATTTGGA	7:G>T	7	0.996416	0.014388	0.985612	0.014388	0.985612	0	0.028363	0.028363	0.028363	15	13.9656	1	1	1	1	1	1	1	1	1	1	1	1	1	1	1	1	1	1	1	1	1	1	1	1	1	1	1	1	1	1	1	1	1
28947055|F|0-16:A>G-16:A>G	28947055	TGCAGTGTGCATTTTGACGTTTTGGCCCCCCAATTCCACGGCGCTAATGCTGCGCTAACTGCGAATGGA	TGCAGTGTGCATTTTGACGTTTTGGCCCCCCAATTCCACGGCGCTAATGCTGCGCTAACTGCGAATGGA	16:A>G	16	0.996416	0.014388	0.985612	0.014388	0.985612	0	0.028363	0.028363	0.028363	15.6	20.2969	1	1	1	1	1	1	1	1	1	1	1	1	1	1	1	1	1	1	1	1	1	1	1	1	1	1	1	1	1	1	1	1	1
28947123|F|0-36:T>C-36:T>C	28947123	TGCAGAGGCGCCGTTGCTCTTGCCGACCACAGCCTCTTTGACAGCCTCGACCTTCTCAGCAACAGTCTC	TGCAGAGGCGCCGTTGCTCTTGCCGACCACAGCCTCTTTGACAGCCTCGACCTTCTCAGCAACAGTCTC	36:T>C	36	0.996416	0.014388	0.985612	0.014388	0.985612	0	0.028363	0.028363	0.028363	24.6	27.2031	1	1	1	1	1	1	1	1	1	1	1	1	1	1	1	1	1	1	1	1	1	1	1	1	1	1	1	1	1	1	1	1	1
28947136|F|0-43:T>C-43:T>C	28947136	TGCAGAAGACAAATGCAGTGGTGTCCAGAGAACTGATCTTTTTTTGGAGTTTGCTATCGCTTCTACTTA	TGCAGAAGACAAATGCAGTGGTGTCCAGAGAACTGATCTTTTTTTGGAGTTTGCTATCGCTTCTACTTA	43:T>C	43	0.996416	0.985612	0.014388	0.985612	0.014388	0	0.028363	0.028363	0.028363	69.9188	56	1	0	0	0	0	0	0	0	0	0	0	0	0	0	0	0	0	0	0	0	0	0	0	0	0	0	0	0	0	0	0	0	0
28947187|F|0-54:T>C-54:T>C	28947187	TGCAGATGCCATGGATAGCCTTGGCGTTGGCGCTTGCCCATTGAACAGGCCAGGTATGCCCGTTGAAAT	TGCAGATGCCATGGATAGCCTTGGCGTTGGCGCTTGCCCATTGAACAGGCCAGGTATGCCCGTTGAAAT	54:T>C	54	0.996416	0.014388	0.985612	0.014388	0.985612	0	0.028363	0.028363	0.028363	22.8	41.65	1	1	1	1	1	1	1	1	1	1	1	1	1	1	1	1	1	1	1	1	1	1	1	1	1	1	1	1	1	1	1	1	1
28947258|F|0-54:C>G-54:C>G	28947258	TGCAGCGCAGCACTGATCTTCTCGCCCACAAACACGATGCTGCGTCTGAGTTTTCAAGTAGCAGACGTA	TGCAGCGCAGCACTGATCTTCTCGCCCACAAACACGATGCTGCGTCTGAGTTTTCAAGTAGCAGACGTA	54:C>G	54	0.996416	0.014388	0.985612	0.014388	0.985612	0	0.028363	0.028363	0.028363	19.8	31.1	1	1	1	1	1	1	1	1	1	1	1	1	1	1	1	1	1	1	1	1	1	1	1	1	1	1	1	1	1	1	1	1	1
28947286|F|0-38:A>G-38:A>G	28947286	TGCAGCTGGTGGCATCGATTAGGACAAGTGTGAATTTCACAGCTAAGTGTTTTGCCACTAATATTCTTA	TGCAGCTGGTGGCATCGATTAGGACAAGTGTGAATTTCACAGCTAAGTGTTTTGCCACTAATATTCTTA	38:A>G	38	0.996416	0.014388	0.985612	0.014388	0.985612	0	0.028363	0.028363	0.028363	18.4	17.125	1	1	1	1	1	1	1	1	1	1	1	1	1	1	1	1	1	1	1	1	1	1	1	1	1	1	1	1	1	1	1	1	1
28947527|F|0-48:C>T-48:C>T	28947527	TGCAGATTGGGAGTATGCGACTCATCTTGTTTATGGGTGAGTTTTACACAGCCCAAATTATTGGTGACG	TGCAGATTGGGAGTATGCGACTCATCTTGTTTATGGGTGAGTTTTACACAGCCCAAATTATTGGTGACG	48:C>T	48	0.996416	0.014388	0.985612	0.014388	0.985612	0	0.028363	0.028363	0.028363	9	12.2281	1	1	1	1	1	1	1	1	1	1	1	1	1	1	1	1	1	1	1	1	1	1	1	1	1	1	1	1	1	1	1	1	1
28947554|F|0-40:T>G-40:T>G	28947554	TGCAGCCCAATGTTTGATGTGACAAACAAGCAACGTCTGTTTGTCGCTCCAGGAACCGAAGCGCGGATC	TGCAGCCCAATGTTTGATGTGACAAACAAGCAACGTCTGTTTGTCGCTCCAGGAACCGAAGCGCGGATC	40:T>G	40	0.996416	0.014388	0.985612	0.014388	0.985612	0	0.028363	0.028363	0.028363	11.8	11.9	1	1	1	1	1	1	1	1	1	1	1	1	1	1	1	1	1	1	1	1	1	1	1	1	1	1	1	1	1	1	1	1	1
28947578|F|0-64:A>G-64:A>G	28947578	TGCAGCGCGTGGTCACCAAGGTTCAGCGGAAGGAGGCTGAGAAGGGTGGCCGAAGATAGACTGTAAGCT	TGCAGCGCGTGGTCACCAAGGTTCAGCGGAAGGAGGCTGAGAAGGGTGGCCGAAGATAGACTGTAAGCT	64:A>G	64	0.996416	0.014388	0.985612	0.014388	0.985612	0	0.028363	0.028363	0.028363	19.4	24.6625	1	1	1	1	1	1	1	1	1	1	1	1	1	1	1	1	1	1	1	1	1	1	1	1	1	1	1	1	1	1	1	1	1
28947605|F|0-10:T>C-10:T>C	28947605	TGCAGCTGCATTATCTCGTCAAGTTGTTTGCTAAAGTATCGTTCGCACCATGCACGAGATCGTGACTCT	TGCAGCTGCATTATCTCGTCAAGTTGTTTGCTAAAGTATCGTTCGCACCATGCACGAGATCGTGACTCT	10:T>C	10	0.996416	0.014388	0.985612	0.014388	0.985612	0	0.028363	0.028363	0.028363	43.6	47.1437	1	1	1	1	1	1	1	1	1	1	1	1	1	1	1	1	1	1	1	1	1	1	1	1	1	1	1	1	1	1	1	1	1
28947678|F|0-44:C>T-44:C>T	28947678	TGCAGTACAGTAACCCCTACTACGAGAAACTGCTTGCGAATTTTCCTGAACCGGATCCAGATGCTACGG	TGCAGTACAGTAACCCCTACTACGAGAAACTGCTTGCGAATTTTCCTGAACCGGATCCAGATGCTACGG	44:C>T	44	0.996416	0.985612	0.014388	0.985612	0.014388	0	0.028363	0.028363	0.028363	43.1844	30.2	1	0	0	0	0	0	0	0	0	0	0	0	0	0	0	0	0	0	0	0	0	0	0	0	0	0	0	0	0	0	0	0	0
28947692|F|0-5:T>C-5:T>C	28947692	TGCAGTCAGGAAGGCCGAGTGGAAGAAGGAGCGTGACAATAAAAACGCCATCGCTAGCGAGTTTGACAA	TGCAGTCAGGAAGGCCGAGTGGAAGAAGGAGCGTGACAATAAAAACGCCATCGCTAGCGAGTTTGACAA	5:T>C	5	0.996416	0.014388	0.985612	0.014388	0.985612	0	0.028363	0.028363	0.028363	22.8	14.1937	1	1	1	1	1	1	1	1	1	1	1	1	1	1	1	1	1	1	1	1	1	1	1	1	1	1	1	1	1	1	1	1	1
28947799|F|0-30:T>A-30:T>A	28947799	TGCAGAATGATGCATATTGGCGTATGTGGGTAATGCGGATCGACAGGCACGTTTCAGTGTTCCCTGCCA	TGCAGAATGATGCATATTGGCGTATGTGGGTAATGCGGATCGACAGGCACGTTTCAGTGTTCCCTGCCA	30:T>A	30	0.996416	0.985612	0.014388	0.985612	0.014388	0	0.028363	0.028363	0.028363	17.1031	14	1	0	0	0	0	0	0	0	0	0	0	0	0	0	0	0	0	0	0	0	0	0	0	0	0	0	0	0	0	0	0	0	0
28947848|F|0-45:T>G-45:T>G	28947848	TGCAGCACGTTCTACGGCATCCAACACGCATGAAGCCCGCCTAGATCCTCAAGACACGTGGCTCCCACT	TGCAGCACGTTCTACGGCATCCAACACGCATGAAGCCCGCCTAGATCCTCAAGACACGTGGCTCCCACT	45:T>G	45	0.996416	0.014388	0.985612	0.014388	0.985612	0	0.028363	0.028363	0.028363	27.6	48.3687	1	1	1	1	1	1	1	1	1	1	1	1	1	1	1	1	1	1	1	1	1	1	1	1	1	1	1	1	1	1	1	1	1
28947865|F|0-24:T>C-24:T>C	28947865	TGCAGCCGCTGAACATGTCCACTCTGCACTGCCTGAGGCAAAGATTCTGCCCGGAGAGTCCGGCATGCC	TGCAGCCGCTGAACATGTCCACTCTGCACTGCCTGAGGCAAAGATTCTGCCCGGAGAGTCCGGCATGCC	24:T>C	24	0.996416	0.014388	0.985612	0.014388	0.985612	0	0.028363	0.028363	0.028363	20.6	22.7125	1	1	1	1	1	1	1	1	1	1	1	1	1	1	1	1	1	1	1	1	1	1	1	1	1	1	1	1	1	1	1	1	1
28947894|F|0-47:T>C-47:T>C	28947894	TGCAGCTCCGACGACAACAACCTGGATTCCCCGCTACAGAGCTAACATAGTGGTGGATAGGACAATAGA	TGCAGCTCCGACGACAACAACCTGGATTCCCCGCTACAGAGCTAACATAGTGGTGGATAGGACAATAGA	47:T>C	47	0.996416	0.014388	0.985612	0.014388	0.985612	0	0.028363	0.028363	0.028363	19.8	16.9719	1	1	1	1	1	1	1	1	1	1	1	1	1	1	1	1	1	1	1	1	1	1	1	1	1	1	1	1	1	1	1	1	1
28947958|F|0-40:A>G-40:A>G	28947958	TGCAGTAATGGTCGGCCCGCCCATTGGTAGCCATTCGGATATGATCATGCCGCCATCTAGATCACATAT	TGCAGTAATGGTCGGCCCGCCCATTGGTAGCCATTCGGATATGATCATGCCGCCATCTAGATCACATAT	40:A>G	40	0.996416	0.014388	0.985612	0.014388	0.985612	0	0.028363	0.028363	0.028363	31	35.575	1	1	1	1	1	1	1	1	1	1	1	1	1	1	1	1	1	1	1	1	1	1	1	1	1	1	1	1	1	1	1	1	1
28948106|F|0-21:T>C-21:T>C	28948106	TGCAGAGTTGGCGAACGCGAATAACGAGTTCCACAACAGTGCGATGCGACGCGATCCAAACTACCCAAA	TGCAGAGTTGGCGAACGCGAATAACGAGTTCCACAACAGTGCGATGCGACGCGATCCAAACTACCCAAA	21:T>C	21	0.996416	0.014388	0.985612	0.014388	0.985612	0	0.028363	0.028363	0.028363	22.6	29.9312	1	1	1	1	1	1	1	1	1	1	1	1	1	1	1	1	1	1	1	1	1	1	1	1	1	1	1	1	1	1	1	1	1
28948174|F|0-57:A>G-57:A>G	28948174	TGCAGCGTTTTGACTCCCCATCCAAGGGATTATCCGGGGCTTTGCATGTAAGTATCTAGACATAAGCTT	TGCAGCGTTTTGACTCCCCATCCAAGGGATTATCCGGGGCTTTGCATGTAAGTATCTAGACATAAGCTT	57:A>G	57	0.996416	0.014388	0.985612	0.014388	0.985612	0	0.028363	0.028363	0.028363	30	38.4781	1	1	1	1	1	1	1	1	1	1	1	1	1	1	1	1	1	1	1	1	1	1	1	1	1	1	1	1	1	1	1	1	1
28948226|F|0-45:A>G-45:A>G	28948226	TGCAGGTCCGGCACCAATACCGTTGACAATGCACGCGCCCATGAAAGATCCATACGAGTTTGAGCGAGC	TGCAGGTCCGGCACCAATACCGTTGACAATGCACGCGCCCATGAAAGATCCATACGAGTTTGAGCGAGC	45:A>G	45	0.996416	0.014388	0.985612	0.014388	0.985612	0	0.028363	0.028363	0.028363	29.8	30.5688	1	1	1	1	1	1	1	1	1	1	1	1	1	1	1	1	1	1	1	1	1	1	1	1	1	1	1	1	1	1	1	1	1
28948372|F|0-33:A>G-33:A>G	28948372	TGCAGAAGTGGTACATGATACATGAGAAGTTTTAGGCCGCTAAAGTACAATTCTAGGCTGCATGAACAG	TGCAGAAGTGGTACATGATACATGAGAAGTTTTAGGCCGCTAAAGTACAATTCTAGGCTGCATGAACAG	33:A>G	33	0.996416	0.014388	0.985612	0.014388	0.985612	0	0.028363	0.028363	0.028363	37.8	31.9031	1	1	1	1	1	1	1	1	1	1	1	1	1	1	1	1	1	1	1	1	1	1	1	1	1	1	1	1	1	1	1	1	1
28948407|F|0-48:T>C-48:T>C	28948407	TGCAGAGTTTGGAAATGCATCAAGGATGGGTCTGGTGTTTGATCAAAGTTGCGAGCAGATCTATAGAGA	TGCAGAGTTTGGAAATGCATCAAGGATGGGTCTGGTGTTTGATCAAAGTTGCGAGCAGATCTATAGAGA	48:T>C	48	0.996416	0.014388	0.985612	0.014388	0.985612	0	0.028363	0.028363	0.028363	42.8	38.5875	1	1	1	1	1	1	1	1	1	1	1	1	1	1	1	1	1	1	1	1	1	1	1	1	1	1	1	1	1	1	1	1	1
28948440|F|0-13:A>G-13:A>G	28948440	TGCAGCCCAGTGAACGACTCTTGCGACTGGCGATAGATGCGTGGTGTTGCGGTGTGACGGACCCTAGTA	TGCAGCCCAGTGAACGACTCTTGCGACTGGCGATAGATGCGTGGTGTTGCGGTGTGACGGACCCTAGTA	13:A>G	13	0.996416	0.014388	0.985612	0.014388	0.985612	0	0.028363	0.028363	0.028363	36.6	30.7156	1	1	1	1	1	1	1	1	1	1	1	1	1	1	1	1	1	1	1	1	1	1	1	1	1	1	1	1	1	1	1	1	1
28948658|F|0-28:T>C-28:T>C	28948658	TGCAGAGGACTAGGACATGCAGGCTGAATATGGTTGGTTGGGCAAAACTCGGTGCAGCTCTAGTCTGGG	TGCAGAGGACTAGGACATGCAGGCTGAATATGGTTGGTTGGGCAAAACTCGGTGCAGCTCTAGTCTGGG	28:T>C	28	0.996416	0.014388	0.985612	0.014388	0.985612	0	0.028363	0.028363	0.028363	44.4	54.8094	1	1	1	1	1	1	1	1	1	1	1	1	1	1	1	1	1	1	1	1	1	1	1	1	1	1	1	1	1	1	1	1	1
28948996|F|0-43:T>C-43:T>C	28948996	TGCAGTCTCTCCTAGACCCCCTTCCAGGAGTGTGCGTAGTGTTTGTAGCGTCATGGATGGCCATGAAAG	TGCAGTCTCTCCTAGACCCCCTTCCAGGAGTGTGCGTAGTGTTTGTAGCGTCATGGATGGCCATGAAAG	43:T>C	43	0.996416	0.014388	0.985612	0.014388	0.985612	0	0.028363	0.028363	0.028363	28	29.1125	1	1	1	1	1	1	1	1	1	1	1	1	1	1	1	1	1	1	1	1	1	1	1	1	1	1	1	1	1	1	1	1	1
28948999|F|0-59:T>C-59:T>C	28948999	TGCAGTGACAAGGCCCCTTGTGTTGATCTGATAACGAGGTTGGTGTTGAAGTGCGGAGATATGCCGAGG	TGCAGTGACAAGGCCCCTTGTGTTGATCTGATAACGAGGTTGGTGTTGAAGTGCGGAGATATGCCGAGG	59:T>C	59	0.996416	0.014388	0.985612	0.014388	0.985612	0	0.028363	0.028363	0.028363	63.2	66.4406	1	1	1	1	1	1	1	1	1	1	1	1	1	1	1	1	1	1	1	1	1	1	1	1	1	1	1	1	1	1	1	1	1
28949113|F|0-30:T>C-30:T>C	28949113	TGCAGAATACGCCAGACTCCCCCGCTACTCTACTGCGGCTAGGCGCTCCGTACCTTGCATGCGTTAGAC	TGCAGAATACGCCAGACTCCCCCGCTACTCTACTGCGGCTAGGCGCTCCGTACCTTGCATGCGTTAGAC	30:T>C	30	0.996416	0.014388	0.985612	0.014388	0.985612	0	0.028363	0.028363	0.028363	35.6	36.9875	1	1	1	1	1	1	1	1	1	1	1	1	1	1	1	1	1	1	1	1	1	1	1	1	1	1	1	1	1	1	1	1	1
28949142|F|0-14:A>G-14:A>G	28949142	TGCAGCAACAAAAAATGAGGGGTGTATGGGCCTTCGCACACATGTGCAGATGAGGCAACAACAACAGAG	TGCAGCAACAAAAAATGAGGGGTGTATGGGCCTTCGCACACATGTGCAGATGAGGCAACAACAACAGAG	14:A>G	14	0.996416	0.014388	0.985612	0.014388	0.985612	0	0.028363	0.028363	0.028363	29.2	40.5812	1	1	1	1	1	1	1	1	1	1	1	1	1	1	1	1	1	1	1	1	1	1	1	1	1	1	1	1	1	1	1	1	1
28949154|F|0-42:G>A-42:G>A	28949154	TGCAGCATCCCGTTCTTGTCGACAGTGAGGCGGACGGGGAGCGTGGTATCGTAGTCGTACGCCACCTTG	TGCAGCATCCCGTTCTTGTCGACAGTGAGGCGGACGGGGAGCGTGGTATCGTAGTCGTACGCCACCTTG	42:G>A	42	0.996416	0.985612	0.014388	0.985612	0.014388	0	0.028363	0.028363	0.028363	29.3987	20.5	1	0	0	0	0	0	0	0	0	0	0	0	0	0	0	0	0	0	0	0	0	0	0	0	0	0	0	0	0	0	0	0	0
28949176|F|0-17:G>A-17:G>A	28949176	TGCAGCTCATCTACGGTGACAGCAAGGTCCTATCAGAAGGTTCAACCACGTATCAGGCTTTCACTAGTA	TGCAGCTCATCTACGGTGACAGCAAGGTCCTATCAGAAGGTTCAACCACGTATCAGGCTTTCACTAGTA	17:G>A	17	0.996416	0.014388	0.985612	0.014388	0.985612	0	0.028363	0.028363	0.028363	61.8	41.1469	1	1	1	1	1	1	1	1	1	1	1	1	1	1	1	1	1	1	1	1	1	1	1	1	1	1	1	1	1	1	1	1	1
28949205|F|0-52:A>C-52:A>C	28949205	TGCAGGCTGTATAAATGTTTTACGTTACAAGGAAGGGATGATTTCTCTTCGAAGTATTCTATGGTCGAT	TGCAGGCTGTATAAATGTTTTACGTTACAAGGAAGGGATGATTTCTCTTCGAAGTATTCTATGGTCGAT	52:A>C	52	0.996416	0.014388	0.985612	0.014388	0.985612	0	0.028363	0.028363	0.028363	76.2	82.8875	1	1	1	1	1	1	1	1	1	1	1	1	1	1	1	1	1	1	1	1	1	1	1	1	1	1	1	1	1	1	1	1	1
28949364|F|0-45:G>C-45:G>C	28949364	TGCAGAATCACGTAAAAATCCTTGGGGCCTCATAGTCGCACTTTCGAGCACAGGAACTGCATCTGGTAG	TGCAGAATCACGTAAAAATCCTTGGGGCCTCATAGTCGCACTTTCGAGCACAGGAACTGCATCTGGTAG	45:G>C	45	0.996416	0.014388	0.985612	0.014388	0.985612	0	0.028363	0.028363	0.028363	47.8	9.93437	1	1	1	1	1	1	1	1	1	1	1	1	1	1	1	1	1	1	1	1	1	1	1	1	1	1	1	1	1	1	1	1	1
28949404|F|0-31:T>C-31:T>C	28949404	TGCAGCCTACCCCTCAGTTGAATGCCTCGTTTCTTGCCGCCGCGAAGCACTACCTGGACCCCGTAGCCG	TGCAGCCTACCCCTCAGTTGAATGCCTCGTTTCTTGCCGCCGCGAAGCACTACCTGGACCCCGTAGCCG	31:T>C	31	0.996416	0.014388	0.985612	0.014388	0.985612	0	0.028363	0.028363	0.028363	23.2	30.1344	1	1	1	1	1	1	1	1	1	1	1	1	1	1	1	1	1	1	1	1	1	1	1	1	1	1	1	1	1	1	1	1	1
28949632|F|0-37:G>A-37:G>A	28949632	TGCAGACCTCTCTTATCAAGGATGAATCCCTGAGACTGAATCTTGGTAAATCGAATTGACTTGCATAGA	TGCAGACCTCTCTTATCAAGGATGAATCCCTGAGACTGAATCTTGGTAAATCGAATTGACTTGCATAGA	37:G>A	37	0.996416	0.014388	0.985612	0.014388	0.985612	0	0.028363	0.028363	0.028363	85.4	98.575	1	1	1	1	1	1	1	1	1	1	1	1	1	1	1	1	1	1	1	1	1	1	1	1	1	1	1	1	1	1	1	1	1
28949649|F|0-5:T>C-5:T>C	28949649	TGCAGTGCTATATCCGAAGTCTTCCTCCGCAAACTAGCCAAACAGGGCTTCGTCAAATACACCGAAGGC	TGCAGTGCTATATCCGAAGTCTTCCTCCGCAAACTAGCCAAACAGGGCTTCGTCAAATACACCGAAGGC	5:T>C	5	0.996416	0.014388	0.985612	0.014388	0.985612	0	0.028363	0.028363	0.028363	73	51.9469	1	1	1	1	1	1	1	1	1	1	1	1	1	1	1	1	1	1	1	1	1	1	1	1	1	1	1	1	1	1	1	1	1
28949730|F|0-18:T>C-18:T>C	28949730	TGCAGGAGACCTACTGAGTTTCAGATGCTTCTCCGGGCAGCCCATGAGTTGGGCAACCCGAACCGCCAG	TGCAGGAGACCTACTGAGTTTCAGATGCTTCTCCGGGCAGCCCATGAGTTGGGCAACCCGAACCGCCAG	18:T>C	18	0.996416	0.014388	0.985612	0.014388	0.985612	0	0.028363	0.028363	0.028363	56.4	60.0781	1	1	1	1	1	1	1	1	1	1	1	1	1	1	1	1	1	1	1	1	1	1	1	1	1	1	1	1	1	1	1	1	1
28949739|F|0-60:T>A-60:T>A	28949739	TGCAGTCTGACGACGCCATATTGATGACTGTGTGTAAGAAGCTGGCGGTGTGTCAACATATGCATGAGG	TGCAGTCTGACGACGCCATATTGATGACTGTGTGTAAGAAGCTGGCGGTGTGTCAACATATGCATGAGG	60:T>A	60	0.996416	0.014388	0.985612	0.014388	0.985612	0	0.028363	0.028363	0.028363	87.2	100.294	1	1	1	1	1	1	1	1	1	1	1	1	1	1	1	1	1	1	1	1	1	1	1	1	1	1	1	1	1	1	1	1	1
28949903|F|0-54:C>G-54:C>G	28949903	TGCAGTAACCTCAATGTTCTTACCGCCAACGATGATGAAGGGATAATTGGCGTCCGCATACTCCCAGAA	TGCAGTAACCTCAATGTTCTTACCGCCAACGATGATGAAGGGATAATTGGCGTCCGCATACTCCCAGAA	54:C>G	54	0.996416	0.014388	0.985612	0.014388	0.985612	0	0.028363	0.028363	0.028363	84	101.669	1	1	1	1	1	1	1	1	1	1	1	1	1	1	1	1	1	1	1	1	1	1	1	1	1	1	1	1	1	1	1	1	1
28950018|F|0-54:A>G-54:A>G	28950018	TGCAGGGTTTCCGGAAATACTCCCCACATTTGCCAGGAGGCTCCCGTATCGTCCATGTGGATCAAGTAC	TGCAGGGTTTCCGGAAATACTCCCCACATTTGCCAGGAGGCTCCCGTATCGTCCATGTGGATCAAGTAC	54:A>G	54	0.996416	0.014388	0.985612	0.014388	0.985612	0	0.028363	0.028363	0.028363	93.6	91.5156	1	1	1	1	1	1	1	1	1	1	1	1	1	1	1	1	1	1	1	1	1	1	1	1	1	1	1	1	1	1	1	1	1
28950032|F|0-32:G>T-32:G>T	28950032	TGCAGCTCAATCAGTCGCCAGCCTCTCGTCTCGGGGTTGTTACAGATCGGAAGAGCGGTTCAGCAGGAA	TGCAGCTCAATCAGTCGCCAGCCTCTCGTCTCGGGGTTGTTAC	32:G>T	32	0.996416	0.985612	0.014388	0.985612	0.014388	0	0.028363	0.028363	0.028363	187.303	132	1	0	0	0	0	0	0	0	0	0	0	0	0	0	0	0	0	0	0	0	0	0	0	0	0	0	0	0	0	0	0	0	0
28950159|F|0-59:A>G-59:A>G	28950159	TGCAGAACTTGATCTCTTCGTTGGCGACAAAGGAGGACGAAAAGACCAAAGGCAGGAGAATTGATGTCC	TGCAGAACTTGATCTCTTCGTTGGCGACAAAGGAGGACGAAAAGACCAAAGGCAGGAGAATTGATGTCC	59:A>G	59	0.996416	0.014388	0.985612	0.014388	0.985612	0	0.028363	0.028363	0.028363	87.8	93.6094	1	1	1	1	1	1	1	1	1	1	1	1	1	1	1	1	1	1	1	1	1	1	1	1	1	1	1	1	1	1	1	1	1
28950161|F|0-62:A>G-62:A>G	28950161	TGCAGACGGGATCTGGGCGCGTGCCTGGAGTCTGCGGTGTGCGGGTATGACGCCGAAGAGGGATGGTTT	TGCAGACGGGATCTGGGCGCGTGCCTGGAGTCTGCGGTGTGCGGGTATGACGCCGAAGAGGGATGGTTT	62:A>G	62	0.996416	0.014388	0.985612	0.014388	0.985612	0	0.028363	0.028363	0.028363	94	107.181	1	1	1	1	1	1	1	1	1	1	1	1	1	1	1	1	1	1	1	1	1	1	1	1	1	1	1	1	1	1	1	1	1
28950166|F|0-58:T>C-58:T>C	28950166	TGCAGCATGTTCCGCCTTGACCGCCGAGTGGTAGATGATGAGGGGCGGGGCAAGGATGTGGGTGGTCGT	TGCAGCATGTTCCGCCTTGACCGCCGAGTGGTAGATGATGAGGGGCGGGGCAAGGATGTGGGTGGTCGT	58:T>C	58	0.996416	0.014388	0.985612	0.014388	0.985612	0	0.028363	0.028363	0.028363	58.4	50.7875	1	1	1	1	1	1	1	1	1	1	1	1	1	1	1	1	1	1	1	1	1	1	1	1	1	1	1	1	1	1	1	1	1
36345721|F|0-49:G>T-49:G>T	36345721	TGCAGACATGGACGTCATCCAAGCCTTGGCCGCATTCTACAATTGTCGTGACCTAGCATCAATCAACAT	TGCAGACATGGACGTCATCCAAGCCTTGGCCGCATTCTACAATTGTCGTGACCTAGCATCAATCAACAT	49:G>T	49	0.996416	0.985612	0.014388	0.985612	0.014388	0	0.028363	0.028363	0.028363	9.09969	15.25	1	0	0	0	0	0	0	0	1	0	0	0	0	0	0	0	0	0	0	0	0	0	1	0	0	0	0	1	0	0	0	0	0
36347630|F|0-13:C>T-13:C>T	36347630	TGCAGACATTCATCAGTAGTCAGGCGGAACAATGTACCGAGTCCTATTGCTATACTGGGGAGGATTTCC	TGCAGACATTCATCAGTAGTCAGGCGGAACAATGTACCGAGTCCTATTGCTATACTGGGGAGGATTTCC	13:C>T	13	0.996416	0.985612	0.014388	0.985612	0.014388	0	0.028363	0.028363	0.028363	53.3625	40	1	0	0	0	0	0	0	0	0	0	0	0	0	0	0	0	0	0	0	0	0	0	0	0	0	0	0	0	0	0	0	0	0
36347662|F|0-26:C>T-26:C>T	36347662	TGCAGACTAAGCATGCAGTCAGCGTTCATAAGCTGTACCCAGCCAATTAGATGTCTGGTTCCAGTACAC	TGCAGACTAAGCATGCAGTCAGCGTTCATAAGCTGTACCCAGCCAATTAGATGTCTGGTTCCAGTACAC	26:C>T	26	0.996416	0.985612	0.014388	0.985612	0.014388	0	0.028363	0.028363	0.028363	20.5	17.2	1	0	0	0	0	0	0	0	0	0	0	0	0	0	0	0	0	0	0	0	0	0	0	0	0	0	0	0	0	0	0	0	0
36347721|F|0-15:G>A-15:G>A	36347721	TGCAGAGGTGGCTCGGCAGGCCTCCCATATCGTCACGCTGTTGAGCAGGTCGTTGCCGCCGCGCGGAGT	TGCAGAGGTGGCTCGGCAGGCCTCCCATATCGTCACGCTGTTGAGCAGGTCGTTGCCGCCGCGCGGAGT	15:G>A	15	0.996416	0.985612	0.014388	0.985612	0.014388	0	0.028363	0.028363	0.028363	41.0781	39.2	1	0	0	0	0	0	0	0	0	0	0	0	0	0	0	0	0	0	0	0	0	0	0	0	0	0	0	0	0	0	0	0	0
36348163|F|0-49:G>A-49:G>A	36348163	TGCAGCTCAGTGTTGCAGATATCTTCCGTCACCCCAAGCTTGCAGAGTTGGCCGGTCCCAATATCAGCC	TGCAGCTCAGTGTTGCAGATATCTTCCGTCACCCCAAGCTTGCAGAGTTGGCCGGTCCCAATATCAGCC	49:G>A	49	0.996416	0.985612	0.014388	0.985612	0.014388	0	0.028363	0.028363	0.028363	15.3281	8.4	1	0	0	0	0	0	0	0	0	0	0	0	0	0	0	0	0	0	0	0	0	0	0	0	0	0	0	0	0	0	0	0	0
36348300|F|0-32:G>A-32:G>A	36348300	TGCAGGATCGCCTTCCTGCCTCTAAGCTTGAAGTTTGTTATATTCCCGTCTCCCAGCCTAGACATCGTC	TGCAGGATCGCCTTCCTGCCTCTAAGCTTGAAGTTTGTTATATTCCCGTCTCCCAGCCTAGACATCGTC	32:G>A	32	0.996416	0.985612	0.014388	0.985612	0.014388	0	0.028363	0.028363	0.028363	31.3031	25.6	1	0	0	0	0	0	0	0	0	0	0	0	0	0	0	0	0	0	0	0	0	0	0	0	0	0	0	0	0	0	0	0	0
36348315|F|0-5:G>T-5:G>T	36348315	TGCAGGCAACGGTGGTTTTCTCTTTTACGCGATATGAAATTTTACGATAGATGGTGGGAACCCAGGTTA	TGCAGGCAACGGTGGTTTTCTCTTTTACGCGATATGAAATTTTACGATAGATGGTGGGAACCCAGGTTA	5:G>T	5	0.996416	0.985612	0.014388	0.985612	0.014388	0	0.028363	0.028363	0.028363	10.4313	11.4	1	0	0	0	0	0	0	0	0	0	0	0	0	0	0	0	0	0	0	0	0	0	0	0	0	0	0	0	0	0	0	0	0
36348347|F|0-58:T>C-58:T>C	36348347	TGCAGGCCGTGACCCCGGGCGCCACCAATGTGCGCTGTGTGGTTAGGAACCCCGCTGTTTACGGGGATC	TGCAGGCCGTGACCCCGGGCGCCACCAATGTGCGCTGTGTGGTTAGGAACCCCGCTGTTTACGGGGATC	58:T>C	58	0.996416	0.985612	0.014388	0.985612	0.014388	0	0.028363	0.028363	0.028363	48.7687	38.6	1	0	0	0	0	0	0	0	0	0	0	0	0	0	0	0	0	0	0	0	0	0	0	0	0	0	0	0	0	0	0	0	0
36348476|F|0-19:G>A-19:G>A	36348476	TGCAGGTCTGGAAGCCCGAGAACGAACGACCTGGCAGGCATTTCGTATACACTACGCGTTATACCAAGT	TGCAGGTCTGGAAGCCCGAGAACGAACGACCTGGCAGGCATTTCGTATACACTACGCGTTATACCAAGT	19:G>A	19	0.996416	0.985612	0.014388	0.985612	0.014388	0	0.028363	0.028363	0.028363	18.1594	16	1	0	0	0	0	0	0	0	0	0	0	0	0	0	0	0	0	0	0	0	0	0	0	0	0	0	0	0	0	0	0	0	0
36348723|F|0-20:G>C-20:G>C	36348723	TGCAGTTACTTGCACCTGTGGAGTTGCCTGATCTGTTGCTGGCATGAGCGGAAAATATTCTGAGGCATG	TGCAGTTACTTGCACCTGTGGAGTTGCCTGATCTGTTGCTGGCATGAGCGGAAAATATTCTGAGGCATG	20:G>C	20	0.996416	0.985612	0.014388	0.985612	0.014388	0	0.028363	0.028363	0.028363	51.9875	39.8	1	0	0	0	0	0	0	0	0	0	0	0	0	0	0	0	0	0	0	0	0	0	0	0	0	0	0	0	0	0	0	0	0
36348736|F|0-22:C>G-22:C>G	36348736	TGCAGTTCCCGTCGGGAATGATCCTGGCTCGATGGCAGCCATCTCCGTGATGATATAGGCATGTTATCA	TGCAGTTCCCGTCGGGAATGATCCTGGCTCGATGGCAGCCATCTCCGTGATGATATAGGCATGTTATCA	22:C>G	22	0.996416	0.985612	0.014388	0.985612	0.014388	0	0.028363	0.028363	0.028363	8.01869	7.75	1	0	0	0	0	0	0	0	0	0	0	0	0	0	0	0	0	0	0	0	0	0	0	0	0	0	0	0	0	0	0	0	0
36348780|F|0-25:G>A-25:G>A	36348780	TGCAGTTTCCTAGGTCCCTGTATATGTGGCTGCCACCCTGAGCCCATTGCGTAGGTATCCTTGTGCATC	TGCAGTTTCCTAGGTCCCTGTATATGTGGCTGCCACCCTGAGCCCATTGCGTAGGTATCCTTGTGCATC	25:G>A	25	0.996416	0.985612	0.014388	0.985612	0.014388	0	0.028363	0.028363	0.028363	14.6188	15	1	0	0	0	0	0	0	0	0	0	0	0	0	0	0	0	0	0	0	0	0	0	0	0	0	0	0	0	0	0	0	0	0
36349490|F|0-10:T>C-10:T>C	36349490	TGCAGAGAAGTAGTGCTTGATGTGCGATCCCCAGCGGGATCGTCGAAACCCTGTAGTCTCTGTCTCCGC	TGCAGAGAAGTAGTGCTTGATGTGCGATCCCCAGCGGGATCGTCGAAACCCTGTAGTCTCTGTCTCCGC	10:T>C	10	0.996416	0.985612	0.014388	0.985612	0.014388	0	0.028363	0.028363	0.028363	42.225	38	1	0	0	0	0	0	0	0	0	0	0	0	0	0	0	0	0	0	0	0	0	0	0	0	0	0	0	0	0	0	0	0	0
36349523|F|0-16:T>C-16:T>C	36349523	TGCAGAGTCCAAGAGCTCCCCCACCCGTAGCGACAATGGCAACGATAGTCACGATAGGGTACCTTTCTA	TGCAGAGTCCAAGAGCTCCCCCACCCGTAGCGACAATGGCAACGATAGTCACGATAGGGTACCTTTCTA	16:T>C	16	0.996416	0.985612	0.014388	0.985612	0.014388	0	0.028363	0.028363	0.028363	75.2156	58.4	1	0	0	0	0	0	0	0	0	0	0	0	0	0	0	0	0	0	0	0	0	0	0	0	0	0	0	0	0	0	0	0	0
36349614|F|0-20:T>C-20:T>C	36349614	TGCAGCAGTTGCATAAAGGTTGTTGAACTCCGCAAAATGGAAACTATCCTGCTTTCGAAATATGGTCGC	TGCAGCAGTTGCATAAAGGTTGTTGAACTCCGCAAAATGGAAACTATCCTGCTTTCGAAATATGGTCGC	20:T>C	20	0.996416	0.985612	0.014388	0.985612	0.014388	0	0.028363	0.028363	0.028363	13.2188	10.6	1	0	0	0	0	0	0	0	0	0	0	0	0	0	0	0	0	0	0	0	0	0	0	0	0	0	0	0	0	0	0	0	0
36349882|F|0-16:A>G-16:A>G	36349882	TGCAGGCGTGCAAGGAACGCGGTATCGTACTGCAATCGTATTCTTCTCTTGCCCAGGGCCGGCTTACGG	TGCAGGCGTGCAAGGAACGCGGTATCGTACTGCAATCGTATTCTTCTCTTGCCCAGGGCCGGCTTACGG	16:A>G	16	0.996416	0.985612	0.014388	0.985612	0.014388	0	0.028363	0.028363	0.028363	52.5375	43.8	1	0	0	0	0	0	0	0	0	0	0	0	0	0	0	0	0	0	0	0	0	0	0	0	0	0	0	0	0	0	0	0	0
36350589|F|0-21:A>C-21:A>C	36350589	TGCAGAGTTCCATACAATCAGAGATGTGTTGCCTTCGACGCAAAGCACAATTGCCGAATGCAAAGGGTA	TGCAGAGTTCCATACAATCAGAGATGTGTTGCCTTCGACGCAAAGCACAATTGCCGAATGCAAAGGGTA	21:A>C	21	0.996416	0.985612	0.014388	0.985612	0.014388	0	0.028363	0.028363	0.028363	45.5812	39.2	1	0	0	0	0	0	0	0	-	0	0	0	0	0	0	0	0	0	0	0	0	0	0	0	0	0	0	0	0	0	0	0	0
36350631|F|0-25:C>G-25:C>G	36350631	TGCAGCAATGGGCGTTTGGGAAGTACCGTGACGTCAAGTAGTAAACAACGCAAGAAACTGGGCCAACGT	TGCAGCAATGGGCGTTTGGGAAGTACCGTGACGTCAAGTAGTAAACAACGCAAGAAACTGGGCCAACGT	25:C>G	25	0.996416	0.985612	0.014388	0.985612	0.014388	0	0.028363	0.028363	0.028363	65.575	55.8	1	0	0	0	0	0	0	0	0	0	0	0	0	0	0	0	0	0	0	0	0	0	0	0	0	0	0	0	0	0	0	0	0
36351125|F|0-13:G>A-13:G>A	36351125	TGCAGAATACAGTGAGTCGGACGAGAAGCTGCAATTCCAGAGGCAGTCGTGTGGGTTGGAAGCTGAAGT	TGCAGAATACAGTGAGTCGGACGAGAAGCTGCAATTCCAGAGGCAGTCGTGTGGGTTGGAAGCTGAAGT	13:G>A	13	0.996416	0.985612	0.014388	0.985612	0.014388	0	0.028363	0.028363	0.028363	148.216	65.2	1	0	0	0	0	0	0	0	0	0	0	0	0	0	0	0	0	0	0	0	0	0	0	0	0	0	0	0	0	0	0	0	0
36351309|F|0-43:A>C-43:A>C	36351309	TGCAGTCAGGTGTTCAACCTGCCAAAGGATAGAGTCATCATGAACCATTCGTTTACCAAACTCGGAGGT	TGCAGTCAGGTGTTCAACCTGCCAAAGGATAGAGTCATCATGAACCATTCGTTTACCAAACTCGGAGGT	43:A>C	43	0.996416	0.014388	0.985612	0.014388	0.985612	0	0.028363	0.028363	0.028363	131.2	137.053	1	1	1	1	1	1	1	1	1	1	1	1	1	1	1	1	1	1	1	1	1	1	1	1	1	1	1	1	1	1	1	1	1
36351606|F|0-9:G>T-9:G>T	36351606	TGCAGCTTTGTCCTTGTTCTTGGTGTCGTCATCGTAGTTGCAGAGACCCTCCATAGTATGGAAAACATC	TGCAGCTTTGTCCTTGTTCTTGGTGTCGTCATCGTAGTTGCAGAGACCCTCCATAGTATGGAAAACATC	9:G>T	9	0.996416	0.985612	0.014388	0.985612	0.014388	0	0.028363	0.028363	0.028363	118.778	112	1	0	0	0	0	0	0	0	0	0	0	0	0	0	0	0	0	0	0	0	0	0	0	0	0	0	0	0	0	0	0	0	0
36351871|F|0-15:C>T-15:C>T	36351871	TGCAGGCACTCGGTGCAGGGTTTGAGCCGAACTGATTTGGAGGGCGGCTTCAAGGGCTGTGTGAGAACG	TGCAGGCACTCGGTGCAGGGTTTGAGCCGAACTGATTTGGAGGGCGGCTTCAAGGGCTGTGTGAGAACG	15:C>T	15	0.996416	0.985612	0.014388	0.985612	0.014388	0	0.028363	0.028363	0.028363	112.938	102.6	1	0	0	0	0	0	0	0	0	0	0	0	0	0	0	0	0	0	0	0	0	0	0	0	0	0	0	0	0	0	0	0	0
36352131|F|0-24:A>G-24:A>G	36352131	TGCAGTGGATGCTCGACAACGAAGAGCAGAAGCGATATCCGTATGAGAAGACGTACGAAGAAGCCGAGT	TGCAGTGGATGCTCGACAACGAAGAGCAGAAGCGATATCCGTATGAGAAGACGTACGAAGAAGCCGAGT	24:A>G	24	0.996416	0.985612	0.014388	0.985612	0.014388	0	0.028363	0.028363	0.028363	18.7312	16.8	1	0	0	0	0	0	0	0	0	0	0	0	0	0	0	0	0	0	0	0	0	0	0	0	0	0	0	0	0	0	0	0	0
36352297|F|0-32:A>T-32:A>T	36352297	TGCAGCGTGAAGCCGCAGCCTTTAGGAACGATACCCGTGCCGAACCCGCCGTAGTTGCTGTTACAGATC	TGCAGCGTGAAGCCGCAGCCTTTAGGAACGATACCCGTGCCGAACCCGCCGTAGTTGCTGTTAC	32:A>T	32	0.996416	0.985612	0.014388	0.985612	0.014388	0	0.028363	0.028363	0.028363	63.825	39.2	1	0	0	0	0	0	0	0	0	0	0	0	0	0	0	0	0	0	0	0	0	0	0	0	0	0	0	0	0	0	0	0	0
36352308|F|0-49:A>G-49:A>G	36352308	TGCAGGAAGACCTTGCCGAAAGCCTGGAGTTCCTTCTCTGGGCGTGGCAACGTCGACTTGACGTCTTTA	TGCAGGAAGACCTTGCCGAAAGCCTGGAGTTCCTTCTCTGGGCGTGGCAACGTCGACTTGACGTCTTTA	49:A>G	49	0.996416	0.014388	0.985612	0.014388	0.985612	0	0.028363	0.028363	0.028363	116.2	138.281	1	1	1	1	1	1	1	1	1	1	1	1	1	1	1	1	1	1	1	1	1	1	1	1	1	1	1	1	1	1	1	1	1
36352312|F|0-58:T>C-58:T>C	36352312	TGCAGGAGGCGGCAAGAAGAAGAAGCGCAGCGGCTGCAAAGTCTTGTAAGCATGACCATCCTGGTGTGT	TGCAGGAGGCGGCAAGAAGAAGAAGCGCAGCGGCTGCAAAGTCTTGTAAGCATGACCATCCTGGTGTGT	58:T>C	58	0.996416	0.985612	0.014388	0.985612	0.014388	0	0.028363	0.028363	0.028363	174.056	132.6	1	0	0	0	0	0	0	0	0	0	0	0	0	0	0	0	0	0	0	0	0	0	0	0	0	0	0	0	0	0	0	0	0
36352321|F|0-59:G>A-59:G>A	36352321	TGCAGGTTTCGCATGCAAGAAGTGCAGAAGTAGCTATCCTAAGCCATGTCCTCCTCGCGGCAGTGCCCA	TGCAGGTTTCGCATGCAAGAAGTGCAGAAGTAGCTATCCTAAGCCATGTCCTCCTCGCGGCAGTGCCCA	59:G>A	59	0.996416	0.985612	0.014388	0.985612	0.014388	0	0.028363	0.028363	0.028363	104.3	107.8	1	0	0	0	0	0	0	0	0	0	0	0	0	0	0	0	0	0	0	0	0	0	0	0	0	0	0	0	0	0	0	0	0
36352657|F|0-16:T>C-16:T>C	36352657	TGCAGACGAGAAGGAATAAGAAGAGGCGGATGACGGGCTGTGAGATGGAAATGAATTGGAAGTTACAGA	TGCAGACGAGAAGGAATAAGAAGAGGCGGATGACGGGCTGTGAGATGGAAATGAATTGGAAGTTACAGA	16:T>C	16	0.996416	0.985612	0.014388	0.985612	0.014388	0	0.028363	0.028363	0.028363	251.425	226.6	1	0	0	0	0	0	0	0	0	0	0	0	0	0	0	0	0	0	0	0	0	0	0	0	0	0	0	0	0	0	0	0	0
36352805|F|0-42:A>T-42:A>T	36352805	TGCAGCGGAGGATGCATGATGAATGGACGCAATGATGGATGAAGTAATGTGATTACATGGAGAAATCGA	TGCAGCGGAGGATGCATGATGAATGGACGCAATGATGGATGAAGTAATGTGATTACATGGAGAAATCGA	42:A>T	42	0.996416	0.985612	0.014388	0.985612	0.014388	0	0.028363	0.028363	0.028363	158.297	136.6	1	0	0	0	0	0	0	0	0	0	0	0	0	0	0	0	0	0	0	0	0	0	0	0	0	0	0	0	0	0	0	0	0
36352897|F|0-7:A>C-7:A>C	36352897	TGCAGTGATGTGCCTGAGCTTACCGCGACTAAGCGTTGACCTTCTTTTTGTCTTCTAGCCCGTTACAGA	TGCAGTGATGTGCCTGAGCTTACCGCGACTAAGCGTTGACCTTCTTTTTGTCTTCTAGCCCGTTACAGA	7:A>C	7	0.996416	0.985612	0.014388	0.985612	0.014388	0	0.028363	0.028363	0.028363	173.172	150.2	1	0	0	0	0	0	0	0	0	0	0	0	0	0	0	0	0	0	0	0	0	0	0	0	0	0	0	0	0	0	0	0	0
36352966|F|0-49:G>C-49:G>C	36352966	TGCAGCTGATCATCCCCCAGTCTCAGGTCGGCCGCAAGCACGGTAAGCGGAATGTCTCAGCTTACAGAT	TGCAGCTGATCATCCCCCAGTCTCAGGTCGGCCGCAAGCACGGTAAGCGGAATGTCTCAGCTTAC	49:G>C	49	0.996416	0.985612	0.014388	0.985612	0.014388	0	0.028363	0.028363	0.028363	97.35	75.6	1	0	0	0	0	0	0	0	0	0	0	0	0	0	0	0	0	0	0	0	0	0	0	0	0	0	0	0	0	0	0	0	0
28950086|F|0-6:G>A-6:G>A	28950086	TGCAGAGACACCAGATTTGATTGTCTGTACGTCTTCCAAGTTGACATTTGCGGGAATGGGAATACGGTA	TGCAGAGACACCAGATTTGATTGTCTGTACGTCTTCCAAGTTGACATTTGCGGGAATGGGAATACGGTA	6:G>A	6	0.996416	0.989209	0.017986	0.982014	0.010791	0.007194	0.02135	0.035324	0.028337	103.208	57	1	0	0	0	0	0	0	0	0	0	0	0	0	0	0	0	0	0	0	0	0	0	0	0	0	0	0	0	0	0	0	0	0
36351885|F|0-26:T>C-26:T>C	36351885	TGCAGGGCTCAATCGCAACCAAAGACTAGGTCAATGGAAGGCAGGGTCTGGTTGAGTGTATCCTGGAGA	TGCAGGGCTCAATCGCAACCAAAGACTAGGTCAATGGAAGGCAGGGTCTGGTTGAGTGTATCCTGGAGA	26:T>C	26	0.996416	0.017986	0.989209	0.010791	0.982014	0.007194	0.035324	0.02135	0.028337	75.3333	134.078	1	1	1	1	1	1	1	1	1	1	1	1	1	1	1	1	1	1	1	1	1	1	1	1	1	1	1	1	1	1	1	1	1
28948662|F|0-66:A>G-66:A>G	28948662	TGCAGAGTCTAACTTGATGGCCATGGCTAGAATGCAACACACCAAAACAAGGAAAGAGGAAATGCCAAA	TGCAGAGTCTAACTTGATGGCCATGGCTAGAATGCAACACACCAAAACAAGGAAAGAGGAAATGCCAAA	66:A>G	66	0.996416	0.014388	0.989209	0.010791	0.985612	0.003597	0.028363	0.02135	0.024856	24.4	38.1527	1	1	1	1	1	1	1	1	1	1	1	1	1	1	1	1	1	1	1	1	1	1	1	1	1	1	1	1	1	1	1	1	1
36351890|F|0-12:C>T-12:C>T	36351890	TGCAGGTAACATCAGCAAAATGAAGACTATGGAGAAGCGATATCAAGATGCGGAGGAGCAGGCGGTGTT	TGCAGGTAACATCAGCAAAATGAAGACTATGGAGAAGCGATATCAAGATGCGGAGGAGCAGGCGGTGTT	12:C>T	12	0.996416	0.989209	0.014388	0.985612	0.010791	0.003597	0.02135	0.028363	0.024856	116.143	71.4	1	0	0	0	0	0	0	0	0	0	0	0	0	0	0	0	0	0	0	0	0	0	0	0	0	0	0	0	0	0	0	0	0
36353213|F|0-31:A>G-31:A>G	36353213	TGCAGGCAGGTCCTGCTCTCGTCGGGATAGTACATCTGCTCGGATATTCTGCTTGCCTGGTCTGTAGAG	TGCAGGCAGGTCCTGCTCTCGTCGGGATAGTACATCTGCTCGGATATTCTGCTTGCCTGGTCTGTAGAG	31:A>G	31	0.996416	0.014388	0.989209	0.010791	0.985612	0.003597	0.028363	0.02135	0.024856	3.25	11.648	1	1	1	1	1	1	1	1	1	1	1	1	1	1	1	1	1	1	1	1	1	1	1	1	1	1	1	1	1	1	1	1	1
28945654|F|0-48:A>G-48:A>G	28945654	TGCAGGCGTTATATCATGTCTCTCCTTCTATTTTTCCTTGCTCCGCTGATGTGCACGGGCGCGGTAACG	TGCAGGCGTTATATCATGTCTCTCCTTCTATTTTTCCTTGCTCCGCTGATGTGCACGGGCGCGGTAACG	48:A>G	48	0.996416	0.992806	0.017986	0.982014	0.007194	0.010791	0.014285	0.035324	0.024805	8.8913	3.5	1	0	0	0	0	0	0	0	0	0	0	0	0	0	0	0	0	0	0	0	0	0	0	0	0	0	0	0	0	0	0	0	0
36352054|F|0-46:C>T-46:C>T	36352054	TGCAGAAGGGTATTCTGACCATCTAAGTTGGAGGAGGAGTAGTTGGCTCGAAAGAAAAGCTCGGTCCTA	TGCAGAAGGGTATTCTGACCATCTAAGTTGGAGGAGGAGTAGTTGGCTCGAAAGAAAAGCTCGGTCCTA	46:C>T	46	0.996416	0.017986	0.992806	0.007194	0.982014	0.010791	0.035324	0.014285	0.024805	48.6	66.9907	1	1	1	1	1	1	2	1	1	1	1	1	1	1	1	1	1	1	1	1	1	1	1	1	1	1	1	1	1	1	1	1	1
28945819|F|0-34:G>C-34:G>C	28945819	TGCAGAAAGACTACAAGAGGGAGCGCAAGGGCGCGATGCGCGAGTTACGCAAGGATGCGCATTTCATTG	TGCAGAAAGACTACAAGAGGGAGCGCAAGGGCGCGATGCGCGAGTTACGCAAGGATGCGCATTTCATTG	34:G>C	34	0.996416	0.010791	0.989209	0.010791	0.989209	0	0.02135	0.02135	0.02135	3.5	6.27445	1	1	1	1	1	1	1	1	1	1	1	1	1	1	1	1	1	1	1	1	1	1	1	1	1	1	1	1	1	1	1	1	1
28948936|F|0-20:C>G-20:C>G	28948936	TGCAGCCTCCGAAGCTCCATCATAAGTTTTTGAGATCGCGCCGCCGCTCACTTGCATCCAACTTTAGGG	TGCAGCCTCCGAAGCTCCATCATAAGTTTTTGAGATCGCGCCGCCGCTCACTTGCATCCAACTTTAGGG	20:C>G	20	0.996416	0.989209	0.010791	0.989209	0.010791	0	0.02135	0.02135	0.02135	86.2267	69.3333	1	0	0	0	0	0	0	0	0	0	0	0	0	0	0	0	0	0	0	0	0	0	0	0	0	0	0	0	0	0	0	0	0
28949101|F|0-36:A>G-36:A>G	28949101	TGCAGGAGGTAGCAGCGCCATCTACCAACGCCAGATACCGACTCAGCATTACCCACAACTCGATACGAA	TGCAGGAGGTAGCAGCGCCATCTACCAACGCCAGATACCGACTCAGCATTACCCACAACTCGATACGAA	36:A>G	36	0.996416	0.010791	0.989209	0.010791	0.989209	0	0.02135	0.02135	0.02135	18.75	21.9688	1	1	1	1	1	1	1	1	1	1	1	1	1	1	1	1	1	1	1	1	1	1	1	1	1	1	1	1	1	1	1	1	1
28949565|F|0-8:A>C-8:A>C	28949565	TGCAGTCCATTTTAGGATATAGTATGGAATCTTTCATAAGTGGCGAATCCCAGAGGAGAAAGGCTCGTT	TGCAGTCCATTTTAGGATATAGTATGGAATCTTTCATAAGTGGCGAATCCCAGAGGAGAAAGGCTCGTT	8:A>C	8	0.996416	0.989209	0.010791	0.989209	0.010791	0	0.02135	0.02135	0.02135	18.7422	19	1	0	0	0	0	0	0	0	0	0	0	0	0	0	0	0	0	0	0	0	0	0	0	0	0	0	0	0	0	0	0	0	0
28949938|F|0-10:A>G-10:A>G	28949938	TGCAGCGACGATGAGCTGGCAACAATGCCAACTCAACATCTTGATTTTGTGTTCTGGACCACAAGCTTA	TGCAGCGACGATGAGCTGGCAACAATGCCAACTCAACATCTTGATTTTGTGTTCTGGACCACAAGCTTA	10:A>G	10	0.996416	0.010791	0.989209	0.010791	0.989209	0	0.02135	0.02135	0.02135	43.5	40.0594	1	1	1	1	1	1	1	1	1	1	1	1	1	1	1	1	1	1	1	1	1	1	1	1	1	1	1	1	1	1	1	1	1
36346104|F|0-62:T>G-62:T>G	36346104	TGCAGCTGTTGCCAGCAAGATCCTTGAGCTTGTTGGTGGAGGTCGTACCACTGTTCCTGAGGTCGTTGC	TGCAGCTGTTGCCAGCAAGATCCTTGAGCTTGTTGGTGGAGGTCGTACCACTGTTCCTGAGGTCGTTGC	62:T>G	62	0.996416	0.989209	0.010791	0.989209	0.010791	0	0.02135	0.02135	0.02135	7.76324	4.75	1	0	0	0	0	0	0	0	0	0	0	0	0	0	0	0	0	0	0	0	0	0	0	0	0	0	0	0	0	0	0	0	0
36349927|F|0-38:T>C-38:T>C	36349927	TGCAGGGTATTGGTGGTTATTCAGCATCTTGTCAAGCCTTTGCGTCTTCTGGAGTATTCCCGGAGATGA	TGCAGGGTATTGGTGGTTATTCAGCATCTTGTCAAGCCTTTGCGTCTTCTGGAGTATTCCCGGAGATGA	38:T>C	38	0.996416	0.010791	0.989209	0.010791	0.989209	0	0.02135	0.02135	0.02135	43.5	56.377	1	1	1	1	1	1	1	1	1	1	1	1	1	1	1	1	1	1	1	1	1	1	1	1	1	1	1	1	1	1	1	1	1
36352253|F|0-68:A>T-68:A>T	36352253	TGCAGACGGGCCATAGCCGGTTTGACCGCAAATTGATTTTTACGCCCCGAGTGGTAGCCACCACCCCCA	TGCAGACGGGCCATAGCCGGTTTGACCGCAAATTGATTTTTACGCCCCGAGTGGTAGCCACCACCCCCA	68:A>T	68	0.996416	0.989209	0.010791	0.989209	0.010791	0	0.02135	0.02135	0.02135	214.679	201.667	1	0	0	0	0	0	0	0	0	0	0	0	0	0	0	0	0	0	0	0	0	0	0	0	0	0	0	0	0	0	0	0	0
36352309|F|0-55:C>T-55:C>T	36352309	TGCAGGACAGGACTTCACTAGGTAGCTAGCATGCACGCCTTGTTAGATTCCCTCGCCGTCTCTCACTGT	TGCAGGACAGGACTTCACTAGGTAGCTAGCATGCACGCCTTGTTAGATTCCCTCGCCGTCTCTCACTGT	55:C>T	55	0.996416	0.989209	0.010791	0.989209	0.010791	0	0.02135	0.02135	0.02135	114.981	106.75	1	0	0	0	0	0	0	0	0	0	0	0	0	0	0	0	0	0	0	0	0	0	0	0	0	0	0	0	0	0	0	0	0
28946508|F|0-48:G>A-48:G>A	28946508	TGCAGCAATGTTCTTGTATCGGTCCTCGATGATATCCCAGTATTCGGCGTTCTTCTTGGCAACCCATGG	TGCAGCAATGTTCTTGTATCGGTCCTCGATGATATCCCAGTATTCGGCGTTCTTCTTGGCAACCCATGG	48:G>A	48	0.996416	0.017986	0.996403	0.003597	0.982014	0.014388	0.035324	0.007168	0.021246	3.33333	9.57895	1	1	1	1	1	1	1	1	1	1	1	1	1	1	1	1	1	1	1	1	1	1	1	1	1	1	1	1	2	1	1	1	1
28945341|F|0-32:T>C-32:T>C	28945341	TGCAGCTCGTCCTTGACCACATCGTTGGGGAATGTGACATCGTTCCAGACCTCAGGGTTGGTAATGCTG	TGCAGCTCGTCCTTGACCACATCGTTGGGGAATGTGACATCGTTCCAGACCTCAGGGTTGGTAATGCTG	32:T>C	32	0.996416	0.010791	0.992806	0.007194	0.989209	0.003597	0.02135	0.014285	0.017817	4.33333	7.98447	1	1	1	1	1	1	1	1	1	1	1	1	1	1	1	1	1	1	1	1	1	1	1	1	1	1	1	1	1	1	1	1	1
28946981|F|0-51:C>T-51:C>T	28946981	TGCAGGATTGTCGTTGTGGCACAGTCTACCATCCAATGGCCGCTGAATCCACGGCCGCATACTGGATTC	TGCAGGATTGTCGTTGTGGCACAGTCTACCATCCAATGGCCGCTGAATCCACGGCCGCATACTGGATTC	51:C>T	51	0.996416	0.992806	0.010791	0.989209	0.007194	0.003597	0.014285	0.02135	0.017817	20.4876	22.25	1	0	0	0	0	0	0	0	0	0	0	0	0	0	0	0	0	0	0	0	0	0	0	0	0	0	0	0	0	0	0	0	1
28946503|F|0-5:C>T-5:C>T	28946503	TGCAGCAACGTTATCGCGCAGCGCCTCAAAGCATGGAATGAGTCTAAGCCCTTTGTCTTCGACCGCGTG	TGCAGCAACGTTATCGCGCAGCGCCTCAAAGCATGGAATGAGTCTAAGCCCTTTGTCTTCGACCGCGTG	5:C>T	5	0.996416	0.996403	0.014388	0.985612	0.003597	0.010791	0.007168	0.028363	0.017766	30.7747	8.75	1	0	0	0	0	0	0	0	0	0	0	0	0	0	0	0	0	0	0	0	0	0	0	0	0	0	0	0	0	0	0	0	0
36346313|F|0-63:A>G-63:A>G	36346313	TGCAGTACAACCATTGCGACTAAGCTAAGAATGACATTGGTAGAGAAATGACGACCTGGACACATGGTT	TGCAGTACAACCATTGCGACTAAGCTAAGAATGACATTGGTAGAGAAATGACGACCTGGACACATGGTT	63:A>G	63	0.996416	0.996403	0.014388	0.985612	0.003597	0.010791	0.007168	0.028363	0.017766	8.79938	5.5	1	0	0	0	0	0	0	0	0	0	0	0	0	0	0	0	0	0	0	0	0	0	0	0	0	0	0	0	0	0	0	0	0
28945838|F|0-33:A>G-33:A>G	28945838	TGCAGACATGTTTTTTATGATCAAAACCACCCTACAAATCACGTCACATTCACACCAAAAAGATAGCCC	TGCAGACATGTTTTTTATGATCAAAACCACCCTACAAATCACGTCACATTCACACCAAAAAGATAGCCC	33:A>G	33	0.996416	0.007194	0.992806	0.007194	0.992806	0	0.014285	0.014285	0.014285	7	9.06832	1	1	1	1	1	1	1	1	1	1	1	1	1	1	1	1	1	1	1	1	1	1	1	1	1	1	1	1	1	1	1	1	1
28946050|F|0-8:G>T-8:G>T	28946050	TGCAGTTTGGCTTTGACTCACAGATGAGTCTTGTTATGCTTGTTACCGTCGCATTTGAAGTTGGGTATA	TGCAGTTTGGCTTTGACTCACAGATGAGTCTTGTTATGCTTGTTACCGTCGCATTTGAAGTTGGGTATA	8:G>T	8	0.996416	0.007194	0.992806	0.007194	0.992806	0	0.014285	0.014285	0.014285	17.5	10.6988	1	1	1	1	1	1	1	1	1	1	1	1	1	1	1	1	1	1	1	1	1	1	1	1	1	1	1	1	1	1	1	1	1
28946888|F|0-62:A>G-62:A>G	28946888	TGCAGCAATCTAGAATGCAAACGGTCTTGTACTACCGAACACGTGGAGGTCAAGTCTAGTTTATTTATT	TGCAGCAATCTAGAATGCAAACGGTCTTGTACTACCGAACACGTGGAGGTCAAGTCTAGTTTATTTATT	62:A>G	62	0.996416	0.992806	0.007194	0.992806	0.007194	0	0.014285	0.014285	0.014285	8.40994	10	1	0	0	0	0	0	0	0	0	0	0	0	0	0	0	0	0	0	0	0	0	0	0	0	0	0	0	0	0	0	0	0	0
28947023|F|0-31:G>C-31:G>C	28947023	TGCAGTAGAAATACCATGTCTTCGTATTCAGGCTACCGAGTGCCCAATGTAGTAATCATCAGCTCAATC	TGCAGTAGAAATACCATGTCTTCGTATTCAGGCTACCGAGTGCCCAATGTAGTAATCATCAGCTCAATC	31:G>C	31	0.996416	0.992806	0.007194	0.992806	0.007194	0	0.014285	0.014285	0.014285	11.6502	11	1	0	0	0	0	0	0	0	0	0	0	0	0	0	0	0	0	0	0	0	0	0	0	0	0	0	0	0	0	0	0	0	0
28947369|F|0-30:G>C-30:G>C	28947369	TGCAGTGCATTCGTCAAAGTCAACAAGCAGGTTGTCCTCACGAATGACGACTTTCCGCAGACTGCCGAA	TGCAGTGCATTCGTCAAAGTCAACAAGCAGGTTGTCCTCACGAATGACGACTTTCCGCAGACTGCCGAA	30:G>C	30	0.996416	0.992806	0.007194	0.992806	0.007194	0	0.014285	0.014285	0.014285	29.582	19	1	0	0	0	0	0	0	0	0	0	0	0	0	0	0	0	0	0	0	0	0	0	0	0	0	0	0	0	0	0	0	0	0
28948351|F|0-20:G>C-20:G>C	28948351	TGCAGCCTACTCATGATTAGGATACTAAACTTTTGCGATACTGTCCCTACATTGTACTCACCAGTGACC	TGCAGCCTACTCATGATTAGGATACTAAACTTTTGCGATACTGTCCCTACATTGTACTCACCAGTGACC	20:G>C	20	0.996416	0.992806	0.007194	0.992806	0.007194	0	0.014285	0.014285	0.014285	43.8235	42.5	1	0	0	0	0	0	0	0	0	0	0	0	0	0	0	0	0	0	0	0	0	0	0	0	0	0	0	0	0	0	0	0	0
28949194|F|0-18:T>C-18:T>C	28949194	TGCAGGACACAAAGGATATTGAGAAGAAGACTCTTGATATGAAATTAGGATGCCGTGTTGGTAATGACG	TGCAGGACACAAAGGATATTGAGAAGAAGACTCTTGATATGAAATTAGGATGCCGTGTTGGTAATGACG	18:T>C	18	0.996416	0.007194	0.992806	0.007194	0.992806	0	0.014285	0.014285	0.014285	53	49.3065	1	1	1	1	1	1	1	1	1	1	1	1	1	1	1	1	1	1	1	1	1	1	1	1	1	1	1	1	1	1	1	1	1
36345786|F|0-26:C>T-26:C>T	36345786	TGCAGAGCTTACTGTGTATGTCAGAGCTTGGTTTGTACCTACAGGACGGACAAAACAAGTGGGAGCCCG	TGCAGAGCTTACTGTGTATGTCAGAGCTTGGTTTGTACCTACAGGACGGACAAAACAAGTGGGAGCCCG	26:C>T	26	0.996416	0.992806	0.007194	0.992806	0.007194	0	0.014285	0.014285	0.014285	10.1149	16.5	1	0	0	0	0	0	0	0	0	0	0	0	0	0	0	0	0	0	0	0	0	0	0	0	0	0	0	0	0	0	0	0	0
36349626|F|0-10:T>G-10:T>G	36349626	TGCAGCATGTTGCACCACTCATACATAAATCAAAAATGCAAATGATAAATTACGTAACTACTATGGTAC	TGCAGCATGTTGCACCACTCATACATAAATCAAAAATGCAAATGATAAATTACGTAACTACTATGGTAC	10:T>G	10	0.996416	0.007194	0.992806	0.007194	0.992806	0	0.014285	0.014285	0.014285	16	10.5062	1	1	1	1	1	1	1	1	1	1	1	1	1	1	1	1	1	1	1	1	1	1	1	1	1	1	1	1	1	1	1	1	1
36351868|F|0-44:A>G-44:A>G	36351868	TGCAGGAGCAATGAGCATCACTGGTGGGGTAGCTCCGGCTATATATAGAGCTAACGCTATCAAACCATA	TGCAGGAGCAATGAGCATCACTGGTGGGGTAGCTCCGGCTATATATAGAGCTAACGCTATCAAACCATA	44:A>G	44	0.996416	0.992806	0.007194	0.992806	0.007194	0	0.014285	0.014285	0.014285	117.201	103.5	1	0	0	0	0	0	0	0	0	0	0	0	0	0	0	0	0	0	0	0	0	0	0	0	0	0	0	0	0	0	0	0	0
41804873|F|0-37:T>G-37:T>G	41804873	TGCAGCCTGGGCTACTACTTGTTGCTGTGCGGCAGCGTGTGCCGCATTGTTCTCCATGCTTGCGGGAGC	TGCAGCCTGGGCTACTACTTGTTGCTGTGCGGCAGCGTGTGCCGCATTGTTCTCCATGCTTGCGGGAGC	37:T>G	37	0.996416	0.007194	0.992806	0.007194	0.992806	0	0.014285	0.014285	0.014285	18.6667	20.1615	1	1	1	1	1	1	1	1	1	1	1	1	1	1	1	1	1	1	1	1	1	1	1	1	1	1	1	1	1	1	1	1	1
28947275|F|0-16:C>T-16:C>T	28947275	TGCAGCTACTGACAAGCCTGCAAAATGCCCCTCATCTGCATACTTACATACCCCCTGACGCCGTGGCTG	TGCAGCTACTGACAAGCCTGCAAAATGCCCCTCATCTGCATACTTACATACCCCCTGACGCCGTGGCTG	16:C>T	16	0.996416	0.996403	0.010791	0.989209	0.003597	0.007194	0.007168	0.02135	0.014259	27.5741	8	1	0	0	0	0	0	0	0	0	2	0	0	0	0	0	0	0	0	0	0	0	0	0	0	0	0	0	0	0	0	0	0	0
36349506|F|0-65:C>T-65:C>T	36349506	TGCAGAGCCATTAGTGTTCCGTCTGTGGTGGTGCGGTGGCATAATCGTACGCGGAGCCTTTCTTGCTGT	TGCAGAGCCATTAGTGTTCCGTCTGTGGTGGTGCGGTGGCATAATCGTACGCGGAGCCTTTCTTGCTGT	65:C>T	65	0.996416	0.996403	0.010791	0.989209	0.003597	0.007194	0.007168	0.02135	0.014259	11.9506	6	1	0	0	0	0	0	0	0	0	0	0	0	0	0	0	0	0	0	0	0	0	0	0	0	0	0	0	0	0	0	0	0	0
41805276|F|0-23:T>A-23:T>A	41805276	TGCAGAAGGAGAGGTTGTAAGTTTTGTTGGTTTGTATGTTGGATTCTAGACAAGGGTTTGGATATGGTA	TGCAGAAGGAGAGGTTGTAAGTTTTGTTGGTTTGTATGTTGGATTCTAGACAAGGGTTTGGATATGGTA	23:T>A	23	0.996416	0.996403	0.010791	0.989209	0.003597	0.007194	0.007168	0.02135	0.014259	104.228	44.3333	1	0	0	0	0	0	0	0	0	0	0	0	0	0	0	0	0	0	0	0	0	0	0	0	0	0	0	0	0	0	0	0	0
28949342|F|0-5:A>T-5:A>T	28949342	TGCAGACCGTCGACCCTTTACAGATCGGAAGAGCGGTTCAGCAGGAATGCCGAGACCGATCTCGTATGC	TGCAGACCGTCGACCCTTTAC	5:A>T	5	0.996416	1	0.014388	0.985612	0	0.014388	0	0.028363	0.014181	204.954	52	1	0	0	0	0	0	0	0	0	0	0	0	0	0	0	0	0	0	0	0	0	0	0	0	0	0	0	0	0	0	0	0	0
28946259|F|0-32:T>C-32:T>C	28946259	TGCAGCTGATGAGCTTCTCTCGACCCGATATCTTTGGGTAGCACACACTTGGCCGATCACGCGATGCGA	TGCAGCTGATGAGCTTCTCTCGACCCGATATCTTTGGGTAGCACACACTTGGCCGATCACGCGATGCGA	32:T>C	32	0.996416	0.007194	0.996403	0.003597	0.992806	0.003597	0.014285	0.007168	0.010727	7	12.2415	1	1	1	1	1	1	1	1	1	1	1	1	1	1	1	1	1	1	1	1	1	1	1	1	1	1	1	1	1	1	1	1	1
28947015|F|0-55:G>A-55:G>A	28947015	TGCAGGTTGATTTGCCGTGTGCGGTTTGCCTGGCCCCGAGCGTTGCGGGGACAGCGACGGCTGGGAAAA	TGCAGGTTGATTTGCCGTGTGCGGTTTGCCTGGCCCCGAGCGTTGCGGGGACAGCGACGGCTGGGAAAA	55:G>A	55	0.996416	0.996403	0.007194	0.992806	0.003597	0.003597	0.007168	0.014285	0.010727	12.3426	6	1	0	0	0	0	0	0	0	0	0	0	0	0	0	0	0	0	0	0	0	0	0	0	0	0	0	0	0	0	0	0	0	0
28948383|F|0-59:G>A-59:G>A	28948383	TGCAGACCCCGACGTGGATTTTTCTGTTTTCTTTTCGTTGTTTAGCCTTTTGACATTTTGCCTGGGCAA	TGCAGACCCCGACGTGGATTTTTCTGTTTTCTTTTCGTTGTTTAGCCTTTTGACATTTTGCCTGGGCAA	59:G>A	59	0.996416	0.996403	0.007194	0.992806	0.003597	0.003597	0.007168	0.014285	0.010727	27.0463	9.5	1	0	0	0	0	0	0	0	0	0	0	0	0	0	0	0	0	0	0	0	0	0	0	0	0	0	0	0	0	0	0	0	0
28948733|F|0-21:T>G-21:T>G	28948733	TGCAGGCCTGTTCTGTCGTGATTCCTAAGATTCACGATCAGCGCTGCAACCAAGACTCCCCAGGCTATG	TGCAGGCCTGTTCTGTCGTGATTCCTAAGATTCACGATCAGCGCTGCAACCAAGACTCCCCAGGCTATG	21:T>G	21	0.996416	0.996403	0.007194	0.992806	0.003597	0.003597	0.007168	0.014285	0.010727	43.5062	30.5	1	0	0	0	0	0	0	0	0	0	0	0	0	0	0	0	0	0	0	0	0	0	0	0	0	0	0	0	0	0	0	0	0
36346195|F|0-61:G>A-61:G>A	36346195	TGCAGGCGATGCAGCAAGTGTGACAGCCTGATATAAGTTCAAGGGGCCGTCCGCCGAGAGTGCCGTCGC	TGCAGGCGATGCAGCAAGTGTGACAGCCTGATATAAGTTCAAGGGGCCGTCCGCCGAGAGTGCCGTCGC	61:G>A	61	0.996416	0.996403	0.007194	0.992806	0.003597	0.003597	0.007168	0.014285	0.010727	9.55108	5.5	1	0	0	0	0	0	0	0	0	0	0	0	0	0	2	0	0	0	0	0	0	0	0	0	0	0	0	0	0	0	0	0	0
36347796|F|0-39:C>T-39:C>T	36347796	TGCAGATGTAACTAGATCAAGTGGATTTGGTTCGGTCTGCCTTGTACAAACAACCACTCGGACTGTCTG	TGCAGATGTAACTAGATCAAGTGGATTTGGTTCGGTCTGCCTTGTACAAACAACCACTCGGACTGTCTG	39:C>T	39	0.996416	0.996403	0.007194	0.992806	0.003597	0.003597	0.007168	0.014285	0.010727	67.8704	38.5	1	0	0	0	0	0	0	0	0	0	0	0	0	0	0	0	0	0	0	0	0	0	0	0	0	0	0	0	0	0	0	0	0
36352447|F|0-66:A>G-66:A>G	36352447	TGCAGCTATGTGACGTGCCCACTCGTCTTTTGTGCAGATGTAAACCCAATCTCCATCATAAAATTTACA	TGCAGCTATGTGACGTGCCCACTCGTCTTTTGTGCAGATGTAAACCCAATCTCCATCATAAAATTTACA	66:A>G	66	0.996416	0.007194	0.996403	0.003597	0.992806	0.003597	0.014285	0.007168	0.010727	133	31.9475	1	1	1	1	1	1	1	1	1	1	1	1	1	1	1	1	1	1	1	1	1	1	1	1	1	1	1	1	1	1	1	1	1
36353057|F|0-49:A>G-49:A>G	36353057	TGCAGCCAGCAAAACTTCATGTGCCAACGACACTCAATATCATGCCTAAACCATTACAGATCGGAAGAG	TGCAGCCAGCAAAACTTCATGTGCCAACGACACTCAATATCATGCCTAAACCATTAC	49:A>G	49	0.996416	0.007194	0.996403	0.003597	0.992806	0.003597	0.014285	0.007168	0.010727	227.333	267.771	1	1	1	1	1	1	1	1	1	1	1	1	1	1	1	1	1	1	1	1	1	1	1	1	1	1	1	1	1	1	1	1	1
100032136|F|0-8:C>G-8:C>G	100032136	TGCAGGGGCTTGTGGCTGTGCTCGATTGGTTTACCGCCTTTCCGGACCTTCGGAGGATACCGCAGAGTT	TGCAGGGGCTTGTGGCTGTGCTCGATTGGTTTACCGCCTTTCCGGACCTTCGGAGGATACCGCAGAGTT	8:C>G	8	0.996416	0.003597	0.996403	0.003597	0.996403	0	0.007168	0.007168	0.007168	102	97.7809	1	1	1	1	1	1	1	1	1	1	1	1	1	1	1	1	1	1	1	1	1	1	1	1	1	1	1	1	1	1	1	1	1
100034690|F|0-21:T>G-21:T>G	100034690	TGCAGAACTGTCGTGAAAAGCTTTGGCAAGCCTCTGGTGGTTGCGCAAGAACTAGAACTCTCTTCTGCA	TGCAGAACTGTCGTGAAAAGCTTTGGCAAGCCTCTGGTGGTTGCGCAAGAACTAGAACTCTCTTCTGCA	21:T>G	21	0.996416	0.996403	0.003597	0.996403	0.003597	0	0.007168	0.007168	0.007168	161.009	132	1	0	0	0	0	0	0	0	0	0	0	0	0	0	0	0	0	0	0	0	0	0	0	0	0	0	0	0	0	0	0	0	0
28945162|F|0-51:C>T-51:C>T	28945162	TGCAGGATTGGACGAGAGCGTATTTGGCAATCCCAACTACCCCTCTCCGAACGAGATCATCGCTGTAGG	TGCAGGATTGGACGAGAGCGTATTTGGCAATCCCAACTACCCCTCTCCGAACGAGATCATCGCTGTAGG	51:C>T	51	0.996416	0.996403	0.003597	0.996403	0.003597	0	0.007168	0.007168	0.007168	9.29938	9	1	0	0	0	0	0	0	0	0	0	0	0	0	0	0	0	0	0	0	0	0	0	0	0	0	0	0	0	0	0	0	0	0
28945652|F|0-24:T>C-24:T>C	28945652	TGCAGGCGCCACACCCCTTGTCATTACCGATATTGACGAGGGCCGCCTGAAATTCGCAAAGGAACTCGT	TGCAGGCGCCACACCCCTTGTCATTACCGATATTGACGAGGGCCGCCTGAAATTCGCAAAGGAACTCGT	24:T>C	24	0.996416	0.996403	0.003597	0.996403	0.003597	0	0.007168	0.007168	0.007168	4.7875	3	1	0	0	0	0	0	0	0	0	0	0	0	0	0	0	0	0	0	0	0	0	0	0	0	0	0	0	0	0	0	0	0	0
28946369|F|0-16:C>A-16:C>A	28946369	TGCAGTGGTGTGATACCAAAGGCGAAGACGGCGTTGAAGAGGAAGACTAGTGCGACAAAGGCATTGCCG	TGCAGTGGTGTGATACCAAAGGCGAAGACGGCGTTGAAGAGGAAGACTAGTGCGACAAAGGCATTGCCG	16:C>A	16	0.996416	0.996403	0.003597	0.996403	0.003597	0	0.007168	0.007168	0.007168	24.1698	22	1	0	0	0	0	0	0	0	0	0	0	0	0	0	0	0	0	0	0	0	0	0	0	0	0	0	0	0	0	0	0	1	0
[truncated: 3,943 more rows]
[truncated: 241 more columns]

## Sheet: Table S1b
Table S1b. Raw SilicoDArT data. Isolate names are across the top row, and marker names (CloneID) are in the first column. Metadata information is in the third excel sheet.
[truncated: 6,323 more rows]
[truncated: 233 more columns]

[truncated: 1 more sheets: Metadata]
