# Supplementary material for: Widespread genetic heterogeneity and genotypic grouping associated with fungicide resistance among barley spot form net blotch isolates in Australia
Source: G3 (Bethesda). 2023 Apr 1;13(5):jkad076. doi: 10.1093/g3journal/jkad076 (PMC10151411; doi:10.1093/g3journal/jkad076)
Supplement: jkad076_Supplementary_Data [file jkad076_supplementary_data.zip › Table S2.xlsx]

## Sheet: Table S2
Table S2: Collection site data, forma and mating type of Pyrenophora teres isolates used in this study.
Isolate ID	Form	Collection date	Collector	Supplier	Host cultivar	State	GPS latitude	GPS longitude	Locality position	MAT type	Study comparison
ptm18-156	Ptm	2018-08-29	Leigh Norton	AgVic	Unknown	NSW	-29.6348	150.85	*	2	Regional and Combined
ptm18-158	Ptm	2018-09-28	Leigh Norton	AgVic	Unknown	NSW	-28.8959	150.078	*	2	Regional and Combined
ptm19-086	Ptm	2019-07-05	Angus Elder	AgVic	Commander	NSW	-29.1054	150.309	*	1	Regional and Combined
ptm18-157	Ptm	2018-09-19	Judy McIlroy	AgVic	Dash	Qld	-27.8515	152.336	*	2	Regional and Combined
ptm19-203	Ptm	2019-10-02	Judy	AgVic	Flinders	Qld	-27.5489	152.327	*	2	Regional and Combined
ptm18-160	Ptm	2018-09-19	Judy McIlroy	AgVic	Unknown	Qld	-27.8515	152.336		2	Regional and Combined
ptm19-080	Ptm	2019-07-05	Russell Wood	AgVic	Grout	Qld	-26.7502	150.627	*	1	Regional and Combined
ptm19-202	Ptm	2019-09-25	Janet	AgVic	Unknown	Qld	-26.6105	153.023	*	1	Regional and Combined
143/16a	Ptm	2017-01-01	Hugh Wallwork	AgVic	Westminster	SA	-37.1193	140.189	*	2	Regional and Combined
22/17	Ptm	2017	Unknown	SARDI	Spartacus CL	SA	-33.1327	136.411	*	1	Regional and Combined
25/17	Ptm	2017	Hugh Wallwork	SARDI	Spartacus CL	SA	-34.3338	140.817	*	2	Regional and Combined
29/18	Ptm	2018	Hugh Wallwork	SARDI	Rosalind	SA	-33.8393	138.011	*	1	Regional and Combined
34/17	Ptm	2017	Hugh Wallwork	SARDI	Unknown	SA	-33.8944	136.583	*	1	Regional and Combined
39/18	Ptm	2018	Martyn Chandler	SARDI	Spartacus CL	SA	-34.471	140.575	*	1	Regional and Combined
41/17	Ptm	2017	Hugh Wallwork	SARDI	Unknown	SA	-35.247	140.952	*	1	Regional and Combined
48/18	Ptm	2018	Blake Gontar	SARDI	Spartacus CL	SA	-34.3351	135.892	*	2	Regional and Combined
59/17	Ptm	2017	Hugh Wallwork	SARDI	Spartacus	SA	-33.9397	136.228	*	2	Regional and Combined
61/18	Ptm	2018	Hugh Wallwork	SARDI	RGT Planet	SA	-36.1051	140.377	*	1	Regional and Combined
68/18	Ptm	2018	Zack Zweck	SARDI	Fleet	SA	-36.0269	140.342	*	2	Regional and Combined
71/17	Ptm	2017	Hugh Wallwork	SARDI	SFR 85-009	SA	-36.1435	140.343	*	1	Forma, Regional and Combined
72/17	Ptm	2017	Hugh Wallwork	SARDI	Westminster	SA	-37.1192	140.195	*	2	Regional and Combined
86/16a	Ptm	2017-01-01	Hugh Wallwork	AgVic	Charger	SA	-33.3999	138.172	*	2	Regional and Combined
87/16a	Ptm	2017-01-01	Hugh Wallwork	AgVic	Maltstar	SA	-34.2128	138.007	*	1	Regional and Combined
ptm19-374	Ptm	2019-11-01	Hugh and Tara	AgVic	Rosalind	SA	-33.9397	136.228	*	2	Regional and Combined
ptm19-375	Ptm	2019-11-01	Mark and Tara	AgVic	Scope	SA	-35.4029	139.533	*	2	Regional and Combined
ptm19-376	Ptm	2019-11-01	Mark and Hugh	AgVic	Rosalind	SA	-33.3999	138.172	*	1	Regional and Combined
ptm19-377	Ptm	2019-11-01	Mark and Hugh	AgVic	Scope	SA	-33.8393	138.011	*	1	Regional and Combined
ptm19-378	Ptm	2019-11-01	Mark and Hugh	AgVic	Spartacus CL	SA	-33.8393	138.011	*	1	Regional and Combined
30/17	Ptt	2017	Dom Meany	SARDI	Spartacus CL	SA	-34.6674	137.756	*	1	Forma
3/19	Ptt	2019	Zack Zweck	SARDI	Spartacus CL	SA	-34.0703	137.582	*	1	Forma
106/16a	Ptm	2017-01-01	Hugh Wallwork	AgVic	Scope	Vic	-35.4868	142.913	*	2	Forma, Regional and Combined
ptm19-198	Ptm	2019-09-28	Grant Hollaway	AgVic	Flinders	Vic	-36.3974	145.524	*	2	Regional and Combined
Ptm17-038	Ptm	2017-09-19	Mark McLean	AgVic	Unknown	Vic	-36.7129	142.869		1	Regional and Combined
Ptm17-044	Ptm	2017-08-24	Grant Hollaway	AgVic	Unknown	Vic	-35.688	142.091	*	1	Regional and Combined
Ptm17-045	Ptm	2017-08-24	Grant Hollaway	AgVic	Hindmarsh	Vic	-35.0549	142.9	*	1	Regional and Combined
Ptm17-047	Ptm	2017-09-19	Mark McLean	AgVic	Unknown	Vic	-36.2441	142.556		2	Regional and Combined
Ptm17-052	Ptm	2017-10-18	Mark McLean	AgVic	Westminster	Vic	-37.6393	143.078	*	2	Regional and Combined
Ptm17-054	Ptm	2017-10-17	Mark McLean	AgVic	Unknown	Vic	-37.9465	143.264		2	Regional and Combined
Ptm17-056	Ptm	2017-09-25	Mark McLean	AgVic	Unknown	Vic	-36.7833	142.342	*	1	Regional and Combined
Ptm17-057	Ptm	2017-09-19	Mark McLean	AgVic	Unknown	Vic	-36.2366	142.687	*	2	Regional and Combined
Ptm17-059	Ptm	2017-09-29	Mark McLean	AgVic	Unknown	Vic	-35.7178	143.086		1	Regional and Combined
Ptm17-075	Ptm	2017-10-17	Mark McLean	AgVic	Unknown	Vic	-38.0838	143.938		1	Regional and Combined
ptm18-013	Ptm	2018-09-03	Mark McLean	AgVic	Unknown	Vic	-36.9903	142.874	*	1	Regional and Combined
ptm18-015	Ptm	2018-08-02	Mark McLean	AgVic	Unknown	Vic	-36.4793	142.363		1	Regional and Combined
ptm18-019	Ptm	2018-09-03	Mark McLean	AgVic	Unknown	Vic	-35.9877	142.416		1	Regional and Combined
ptm18-024	Ptm	2018-09-14	Mark McLean	AgVic	Unknown	Vic	-36.5057	142.105		2	Forma,Regional and Combined
ptm18-025	Ptm	2018-09-14	Mark McLean	AgVic	Unknown	Vic	-36.699	142.168		1	Regional and Combined
ptm18-026	Ptm	2018-10-01	Mark McLean	AgVic	Unknown	Vic	-36.6202	142.471		1	Regional and Combined
ptm18-136	Ptm	2018-09-14	Mark McLean	AgVic	Unknown	Vic	-36.6619	141.275		1	Regional and Combined
ptm19-047	Ptm	2019-08-28	Grant Hollaway	AgVic	Unknown	Vic	-35.4333	142.223		2	Regional and Combined
ptm19-055	Ptm	2019-09-05	Mark Mclean	AgVic	Unknown	Vic	-36.4079	142.018		1	Regional and Combined
ptm19-057	Ptm	2019-09-05	Mark Mclean	AgVic	Unknown	Vic	-35.194	141.369	*	1	Regional and Combined
ptm19-059	Ptm	2019-08-30	Mark Mclean	AgVic	Unknown	Vic	-35.2935	143.342		2	Regional and Combined
ptm19-060	Ptm	2019-08-29	Mark Mclean	AgVic	Unknown	Vic	-36.0691	142.485		2	Regional and Combined
ptm19-061	Ptm	2019-09-05	Mark Mclean	AgVic	Unknown	Vic	-35.2363	140.98		2	Regional and Combined
ptm19-065	Ptm	2019-08-30	Mark Mclean	AgVic	Unknown	Vic	-34.3481	142.195		1	Regional and Combined
ptm19-069	Ptm	2019-09-05	Mark Mclean	AgVic	Unknown	Vic	-35.9517	141.98		1	Regional and Combined
ptm19-197	Ptm	2019-10-22	Grant Hollaway	AgVic	Unknown	Vic	-36.0309	146.008	*	2	Regional and Combined
ptm19-200	Ptm	2019-10-04	Hari Dadu	AgVic	Unknown	Vic	-35.8245	142.177	*	1	Regional and Combined
ptm19-207	Ptm	2019-10-18	Mark McLean	AgVic	Unknown	Vic	-38.1079	144.147		2	Regional and Combined
ptm19-420	Ptm	2020-02-27	Blue	AgVic	Unknown	WA	-33.7341	122.785	*	1	Regional and Combined
19PTM025	Ptm	2019-09-02	Unknown	CCDM	La Trobe	WA	-33.6847	122.244	*	2	Regional and Combined
19PTX020	Ptm	2019-07-15	Unknown	CCDM	Bass	WA	-33.7544	116.681	*	1	Regional and Combined
19PTX057	Ptm	2019-07-24	Unknown	CCDM	RGT Planet	WA	-34.0178	118.716		1	Regional and Combined
19PTX060	Ptm	2019-07-29	Unknown	CCDM	Rosalind	WA	-34.6098	118.374		1	Regional and Combined
19PTX065	Ptm	2019-07-30	Unknown	CCDM	RGT Planet	WA	-33.5644	118.254		2	Regional and Combined
19PTX069	Ptm	2019-07-30	Unknown	CCDM	Spartacus CL	WA	-32.6121	116.742	*	1	Regional and Combined
19PTX070	Ptm	2019-07-29	Unknown	CCDM	Spartacus CL	WA	-33.7544	117.306	*	1	Regional and Combined
19PTX074	Ptm	2019-08-05	Unknown	CCDM	La Trobe	WA	-33.0734	121.765	*	2	Regional and Combined
19PTX081	Ptm	2019-08-05	Unknown	CCDM	Rosalind	WA	-34.4755	117.477		1	Regional and Combined
19PTX082	Ptm	2019-08-01	Unknown	CCDM	Spartacus CL	WA	-34.1788	118.172		1	Regional and Combined
19PTX085	Ptm	2019-08-14	Unknown	CCDM	Flinders	WA	-34.1354	118.979		2	Regional and Combined
19PTX091	Ptm	2019-08-18	Unknown	CCDM	Spartacus CL	WA	-33.1459	117.406		2	Regional and Combined
19PTX093	Ptm	2019-08-14	Unknown	CCDM	La Trobe	WA	-33.2088	121.279		1	Regional and Combined
19PTX147	Ptm	2019-09-09	Unknown	CCDM	Spartacus CL	WA	-31.4359	117.286		2	Regional and Combined
19PTX153	Ptm	2019-09-13	Unknown	CCDM	Spartacus CL	WA	-31.421	118.478	*	2	Regional and Combined
19PTX158	Ptm	2019-09-13	Unknown	CCDM	RGT Planet	WA	-32.1211	116.77		2	Regional and Combined
19PTX164	Ptm	2019-09-18	Unknown	CCDM	Spartacus CL	WA	-31.2089	116.583		1	Regional and Combined
19PTX168	Ptm	2019-09-19	Unknown	CCDM	Spartacus CL	WA	-31.0445	117.061		2	Regional and Combined
19PTX172	Ptm	2019-09-19	Unknown	CCDM	Spartacus CL	WA	-31.2487	116.906		2	Regional and Combined
19PTX180	Ptm	2019-09-19	Unknown	CCDM	RGT Planet	WA	-31.8454	117.941		2	Regional and Combined
19PTX190	Ptm	2019-10-01	Unknown	CCDM	RGT Planet	WA	-32.4934	117.5	*	2	Regional and Combined
20P3001	Ptm	2020-09-23	Kealan Hassett	CCDM	RGT Planet	WA	-34.5167	117.891		2	Forma, Regional and Combined
20P3002	Ptm	2020-09-23	Kealan Hassett	CCDM	RGT Planet	WA	-34.5167	117.891		2	Regional and Combined
20P3003	Ptm	2020-09-23	Kealan Hassett	CCDM	RGT Planet	WA	-34.5167	117.891		1	Regional and Combined
20P3004	Ptm	2020-09-23	Kealan Hassett	CCDM	RGT Planet	WA	-34.5167	117.891		2	Regional and Combined
P2X1Y5	Ptm	2020-09-25	Kealan Hassett and Jordi Muria Gonzalez	CCDM	RGT Planet	WA	-30.8137	116.151		1	Field and Combined
P2X1Y8	Ptm	2020-09-25	Kealan Hassett and Jordi Muria Gonzalez	CCDM	RGT Planet	WA	-30.8137	116.151		1	Field and Combined
P2X1Y9	Ptm	2020-09-25	Kealan Hassett and Jordi Muria Gonzalez	CCDM	RGT Planet	WA	-30.8137	116.151		1	Field and Combined
P2X2Y1 (2)	Ptm	2020-09-25	Kealan Hassett and Jordi Muria Gonzalez	CCDM	RGT Planet	WA	-30.8137	116.151		2	Field and Combined
P2X2Y3	Ptm	2020-09-25	Kealan Hassett and Jordi Muria Gonzalez	CCDM	RGT Planet	WA	-30.8137	116.151		2	Field and Combined
P2X2Y7	Ptm	2020-09-25	Kealan Hassett and Jordi Muria Gonzalez	CCDM	RGT Planet	WA	-30.8137	116.151		1	Field and Combined
P2X2Y8	Ptm	2020-09-25	Kealan Hassett and Jordi Muria Gonzalez	CCDM	RGT Planet	WA	-30.8137	116.151		1	Field and Combined
P2X2Y9	Ptm	2020-09-25	Kealan Hassett and Jordi Muria Gonzalez	CCDM	RGT Planet	WA	-30.8137	116.151		1	Field and Combined
P2X3Y2	Ptm	2020-09-25	Kealan Hassett and Jordi Muria Gonzalez	CCDM	RGT Planet	WA	-30.8137	116.151		2	Field and Combined
P2X3Y6	Ptm	2020-09-25	Kealan Hassett and Jordi Muria Gonzalez	CCDM	RGT Planet	WA	-30.8137	116.151		1	Field and Combined
P2X3Y7	Ptm	2020-09-25	Kealan Hassett and Jordi Muria Gonzalez	CCDM	RGT Planet	WA	-30.8137	116.151		1	Field and Combined
P2X3Y8	Ptm	2020-09-25	Kealan Hassett and Jordi Muria Gonzalez	CCDM	RGT Planet	WA	-30.8137	116.151		1	Field and Combined
P2X4Y1	Ptm	2020-09-25	Kealan Hassett and Jordi Muria Gonzalez	CCDM	RGT Planet	WA	-30.8137	116.151		1	Field and Combined
P2X4Y5	Ptm	2020-09-25	Kealan Hassett and Jordi Muria Gonzalez	CCDM	RGT Planet	WA	-30.8137	116.151		2	Field and Combined
P2X4Y6	Ptm	2020-09-25	Kealan Hassett and Jordi Muria Gonzalez	CCDM	RGT Planet	WA	-30.8137	116.151		1	Field and Combined
P2X4Y9	Ptm	2020-09-25	Kealan Hassett and Jordi Muria Gonzalez	CCDM	RGT Planet	WA	-30.8137	116.151		1	Field and Combined
P2X5Y10	Ptm	2020-09-25	Kealan Hassett and Jordi Muria Gonzalez	CCDM	RGT Planet	WA	-30.8137	116.151		1	Field and Combined
P2X5Y4	Ptm	2020-09-25	Kealan Hassett and Jordi Muria Gonzalez	CCDM	RGT Planet	WA	-30.8137	116.151		1	Field and Combined
P2X5Y6 (2)	Ptm	2020-09-25	Kealan Hassett and Jordi Muria Gonzalez	CCDM	RGT Planet	WA	-30.8137	116.151		1	Field and Combined
P2X5Y7 (2)	Ptm	2020-09-25	Kealan Hassett and Jordi Muria Gonzalez	CCDM	RGT Planet	WA	-30.8137	116.151		2	Field and Combined
P2X5Y9 (2)	Ptm	2020-09-25	Kealan Hassett and Jordi Muria Gonzalez	CCDM	RGT Planet	WA	-30.8137	116.151		2	Field and Combined
P2X6Y4	Ptm	2020-09-25	Kealan Hassett and Jordi Muria Gonzalez	CCDM	RGT Planet	WA	-30.8137	116.151		1	Field and Combined
P2X6Y5	Ptm	2020-09-25	Kealan Hassett and Jordi Muria Gonzalez	CCDM	RGT Planet	WA	-30.8137	116.151		2	Field and Combined
P2X6Y6	Ptm	2020-09-25	Kealan Hassett and Jordi Muria Gonzalez	CCDM	RGT Planet	WA	-30.8137	116.151		1	Field and Combined
P2X6Y7 (2)	Ptm	2020-09-25	Kealan Hassett and Jordi Muria Gonzalez	CCDM	RGT Planet	WA	-30.8137	116.151		2	Field and Combined
P2X6Y8	Ptm	2020-09-25	Kealan Hassett and Jordi Muria Gonzalez	CCDM	RGT Planet	WA	-30.8137	116.151		2	Field and Combined
P2X6Y9	Ptm	2020-09-25	Kealan Hassett and Jordi Muria Gonzalez	CCDM	RGT Planet	WA	-30.8137	116.151		2	Field and Combined
P3X1Y1	Ptm	2020-09-23	Kealan Hassett and Jordi Muria Gonzalez	CCDM	RGT Planet	WA	-34.4795	117.86		1	Field and Combined
P3X1Y1 (2)	Ptm	2020-09-23	Kealan Hassett and Jordi Muria Gonzalez	CCDM	RGT Planet	WA	-34.4795	117.86		1	Field and Combined
P3X1Y10	Ptm	2020-09-23	Kealan Hassett and Jordi Muria Gonzalez	CCDM	RGT Planet	WA	-34.4795	117.86		1	Field and Combined
P3X1Y2	Ptm	2020-09-23	Kealan Hassett and Jordi Muria Gonzalez	CCDM	RGT Planet	WA	-34.4795	117.86		2	Field and Combined
P3X1Y3	Ptm	2020-09-23	Kealan Hassett and Jordi Muria Gonzalez	CCDM	RGT Planet	WA	-34.4795	117.86		1	Field and Combined
P3X1Y4	Ptm	2020-09-23	Kealan Hassett and Jordi Muria Gonzalez	CCDM	RGT Planet	WA	-34.4795	117.86		2	Field and Combined
P3X1Y7	Ptm	2020-09-23	Kealan Hassett and Jordi Muria Gonzalez	CCDM	RGT Planet	WA	-34.4795	117.86		1	Field and Combined
P3X2Y1	Ptm	2020-09-23	Kealan Hassett and Jordi Muria Gonzalez	CCDM	RGT Planet	WA	-34.4795	117.86		1	Field and Combined
P3X2Y10	Ptm	2020-09-23	Kealan Hassett and Jordi Muria Gonzalez	CCDM	RGT Planet	WA	-34.4795	117.86		1	Field and Combined
P3X2Y3	Ptm	2020-09-23	Kealan Hassett and Jordi Muria Gonzalez	CCDM	RGT Planet	WA	-34.4795	117.86		1	Field and Combined
P3X2Y4	Ptm	2020-09-23	Kealan Hassett and Jordi Muria Gonzalez	CCDM	RGT Planet	WA	-34.4795	117.86		2	Field and Combined
P3X2Y6	Ptm	2020-09-23	Kealan Hassett and Jordi Muria Gonzalez	CCDM	RGT Planet	WA	-34.4795	117.86		1	Field and Combined
P3X2Y9	Ptm	2020-09-23	Kealan Hassett and Jordi Muria Gonzalez	CCDM	RGT Planet	WA	-34.4795	117.86		1	Field and Combined
P3X3Y10	Ptm	2020-09-23	Kealan Hassett and Jordi Muria Gonzalez	CCDM	RGT Planet	WA	-34.4795	117.86		1	Field and Combined
P3X3Y4	Ptm	2020-09-23	Kealan Hassett and Jordi Muria Gonzalez	CCDM	RGT Planet	WA	-34.4795	117.86		2	Field and Combined
P3X3Y5	Ptm	2020-09-23	Kealan Hassett and Jordi Muria Gonzalez	CCDM	RGT Planet	WA	-34.4795	117.86		1	Field and Combined
P3X3Y6	Ptm	2020-09-23	Kealan Hassett and Jordi Muria Gonzalez	CCDM	RGT Planet	WA	-34.4795	117.86		1	Field and Combined
P3X3Y7	Ptm	2020-09-23	Kealan Hassett and Jordi Muria Gonzalez	CCDM	RGT Planet	WA	-34.4795	117.86		1	Field and Combined
P3X4Y1	Ptm	2020-09-23	Kealan Hassett and Jordi Muria Gonzalez	CCDM	RGT Planet	WA	-34.4795	117.86		2	Field and Combined
P3X4Y10	Ptm	2020-09-23	Kealan Hassett and Jordi Muria Gonzalez	CCDM	RGT Planet	WA	-34.4795	117.86		1	Field and Combined
P3X4Y2	Ptm	2020-09-23	Kealan Hassett and Jordi Muria Gonzalez	CCDM	RGT Planet	WA	-34.4795	117.86		2	Field and Combined
P3X4Y3	Ptm	2020-09-23	Kealan Hassett and Jordi Muria Gonzalez	CCDM	RGT Planet	WA	-34.4795	117.86		2	Field and Combined
P3X4Y4	Ptm	2020-09-23	Kealan Hassett and Jordi Muria Gonzalez	CCDM	RGT Planet	WA	-34.4795	117.86		2	Field and Combined
P3X4Y5	Ptm	2020-09-23	Kealan Hassett and Jordi Muria Gonzalez	CCDM	RGT Planet	WA	-34.4795	117.86		2	Field and Combined
P3X4Y6	Ptm	2020-09-23	Kealan Hassett and Jordi Muria Gonzalez	CCDM	RGT Planet	WA	-34.4795	117.86		2	Field and Combined
P3X4Y8	Ptm	2020-09-23	Kealan Hassett and Jordi Muria Gonzalez	CCDM	RGT Planet	WA	-34.4795	117.86		2	Field and Combined
P3X4Y9	Ptm	2020-09-23	Kealan Hassett and Jordi Muria Gonzalez	CCDM	RGT Planet	WA	-34.4795	117.86		2	Field and Combined
P3X5Y1	Ptm	2020-09-23	Kealan Hassett and Jordi Muria Gonzalez	CCDM	RGT Planet	WA	-34.4795	117.86		2	Field and Combined
P3X5Y10	Ptm	2020-09-23	Kealan Hassett and Jordi Muria Gonzalez	CCDM	RGT Planet	WA	-34.4795	117.86		2	Field and Combined
P3X5Y4	Ptm	2020-09-23	Kealan Hassett and Jordi Muria Gonzalez	CCDM	RGT Planet	WA	-34.4795	117.86		2	Field and Combined
P3X5Y5	Ptm	2020-09-23	Kealan Hassett and Jordi Muria Gonzalez	CCDM	RGT Planet	WA	-34.4795	117.86		2	Field and Combined
P3X5Y8	Ptm	2020-09-23	Kealan Hassett and Jordi Muria Gonzalez	CCDM	RGT Planet	WA	-34.4795	117.86		1	Field and Combined
P3X6Y1	Ptm	2020-09-23	Kealan Hassett and Jordi Muria Gonzalez	CCDM	RGT Planet	WA	-34.4795	117.86		1	Field and Combined
P3X6Y10 (2)	Ptm	2020-09-23	Kealan Hassett and Jordi Muria Gonzalez	CCDM	RGT Planet	WA	-34.4795	117.86		2	Field and Combined
P3X6Y2	Ptm	2020-09-23	Kealan Hassett and Jordi Muria Gonzalez	CCDM	RGT Planet	WA	-34.4795	117.86		1	Field and Combined
P3X6Y6	Ptm	2020-09-23	Kealan Hassett and Jordi Muria Gonzalez	CCDM	RGT Planet	WA	-34.4795	117.86		1	Filtered
P3X6Y8	Ptm	2020-09-23	Kealan Hassett and Jordi Muria Gonzalez	CCDM	RGT Planet	WA	-34.4795	117.86		2	Field and Combined
P6X1Y1	Ptm	2020-10-07	Kealan Hassett and Jordi Muria Gonzalez	CCDM	RGT Planet	WA	-33.6346	121.892		2	Field and Combined
P6X1Y10	Ptm	2020-10-07	Kealan Hassett and Jordi Muria Gonzalez	CCDM	RGT Planet	WA	-33.6346	121.892		2	Field and Combined
P6X1Y4	Ptm	2020-10-07	Kealan Hassett and Jordi Muria Gonzalez	CCDM	RGT Planet	WA	-33.6346	121.892		2	Field and Combined
P6X1Y8	Ptm	2020-10-07	Kealan Hassett and Jordi Muria Gonzalez	CCDM	RGT Planet	WA	-33.6346	121.892		1	Field and Combined
P6X2Y8	Ptm	2020-10-07	Kealan Hassett and Jordi Muria Gonzalez	CCDM	RGT Planet	WA	-33.6346	121.892		1	Field and Combined
P6X3Y10	Ptm	2020-10-07	Kealan Hassett and Jordi Muria Gonzalez	CCDM	RGT Planet	WA	-33.6346	121.892		2	Field and Combined
P6X3Y4	Ptm	2020-10-07	Kealan Hassett and Jordi Muria Gonzalez	CCDM	RGT Planet	WA	-33.6346	121.892		1	Field and Combined
P6X4Y7	Ptm	2020-10-07	Kealan Hassett and Jordi Muria Gonzalez	CCDM	RGT Planet	WA	-33.6346	121.892		2	Field and Combined
P6X5Y8 (2)	Ptm	2020-10-07	Kealan Hassett and Jordi Muria Gonzalez	CCDM	RGT Planet	WA	-33.6346	121.892		1	Field and Combined
P6X6Y4	Ptm	2020-10-07	Kealan Hassett and Jordi Muria Gonzalez	CCDM	RGT Planet	WA	-33.6346	121.892		2	Field and Combined
P6X6Y5	Ptm	2020-10-07	Kealan Hassett and Jordi Muria Gonzalez	CCDM	RGT Planet	WA	-33.6346	121.892		1	Field and Combined
S2X1Y2	Ptm	2020-09-25	Kealan Hassett and Jordi Muria Gonzalez	CCDM	Spartacus CL	WA	-30.8137	116.151		1	Field and Combined
S2X1Y3	Ptm	2020-09-25	Kealan Hassett and Jordi Muria Gonzalez	CCDM	Spartacus CL	WA	-30.8137	116.151		1	Field and Combined
S2X1Y3 (2)	Ptm	2020-09-25	Kealan Hassett and Jordi Muria Gonzalez	CCDM	Spartacus CL	WA	-30.8137	116.151		1	Field and Combined
S2X1Y4	Ptm	2020-09-25	Kealan Hassett and Jordi Muria Gonzalez	CCDM	Spartacus CL	WA	-30.8137	116.151		1	Field and Combined
S2X1Y5 (2)	Ptm	2020-09-25	Kealan Hassett and Jordi Muria Gonzalez	CCDM	Spartacus CL	WA	-30.8137	116.151		2	Field and Combined
S2X1Y7	Ptm	2020-09-25	Kealan Hassett and Jordi Muria Gonzalez	CCDM	Spartacus CL	WA	-30.8137	116.151		2	Field and Combined
S2X1Y9 (2)	Ptm	2020-09-25	Kealan Hassett and Jordi Muria Gonzalez	CCDM	Spartacus CL	WA	-30.8137	116.151		1	Field and Combined
S2X2Y1	Ptm	2020-09-25	Kealan Hassett and Jordi Muria Gonzalez	CCDM	Spartacus CL	WA	-30.8137	116.151		1	Field and Combined
S2X2Y10	Ptm	2020-09-25	Kealan Hassett and Jordi Muria Gonzalez	CCDM	Spartacus CL	WA	-30.8137	116.151		1	Field and Combined
S2X2Y2	Ptm	2020-09-25	Kealan Hassett and Jordi Muria Gonzalez	CCDM	Spartacus CL	WA	-30.8137	116.151		2	Field and Combined
S2X2Y4	Ptm	2020-09-25	Kealan Hassett and Jordi Muria Gonzalez	CCDM	Spartacus CL	WA	-30.8137	116.151		2	Field and Combined
S2X2Y5	Ptm	2020-09-25	Kealan Hassett and Jordi Muria Gonzalez	CCDM	Spartacus CL	WA	-30.8137	116.151		2	Field and Combined
S2X2Y9	Ptm	2020-09-25	Kealan Hassett and Jordi Muria Gonzalez	CCDM	Spartacus CL	WA	-30.8137	116.151		1	Field and Combined
S2X3Y1	Ptm	2020-09-25	Kealan Hassett and Jordi Muria Gonzalez	CCDM	Spartacus CL	WA	-30.8137	116.151		1	Field and Combined
S2X3Y10	Ptm	2020-09-25	Kealan Hassett and Jordi Muria Gonzalez	CCDM	Spartacus CL	WA	-30.8137	116.151		2	Field and Combined
S2X3Y3	Ptm	2020-09-25	Kealan Hassett and Jordi Muria Gonzalez	CCDM	Spartacus CL	WA	-30.8137	116.151		1	Field and Combined
S2X3Y8	Ptm	2020-09-25	Kealan Hassett and Jordi Muria Gonzalez	CCDM	Spartacus CL	WA	-30.8137	116.151		2	Field and Combined
S2X4Y1	Ptm	2020-09-25	Kealan Hassett and Jordi Muria Gonzalez	CCDM	Spartacus CL	WA	-30.8137	116.151		1	Field and Combined
S2X4Y3	Ptm	2020-09-25	Kealan Hassett and Jordi Muria Gonzalez	CCDM	Spartacus CL	WA	-30.8137	116.151		1	Field and Combined
S2X4Y6 (2)	Ptm	2020-09-25	Kealan Hassett and Jordi Muria Gonzalez	CCDM	Spartacus CL	WA	-30.8137	116.151		1	Field and Combined
S2X5Y1	Ptm	2020-09-25	Kealan Hassett and Jordi Muria Gonzalez	CCDM	Spartacus CL	WA	-30.8137	116.151		2	Field and Combined
S2X5Y10 (2)	Ptm	2020-09-25	Kealan Hassett and Jordi Muria Gonzalez	CCDM	Spartacus CL	WA	-30.8137	116.151		2	Field and Combined
S2X5Y2	Ptm	2020-09-25	Kealan Hassett and Jordi Muria Gonzalez	CCDM	Spartacus CL	WA	-30.8137	116.151		1	Field and Combined
S2X5Y3	Ptm	2020-09-25	Kealan Hassett and Jordi Muria Gonzalez	CCDM	Spartacus CL	WA	-30.8137	116.151		2	Field and Combined
S2X5Y9	Ptm	2020-09-25	Kealan Hassett and Jordi Muria Gonzalez	CCDM	Spartacus CL	WA	-30.8137	116.151		2	Field and Combined
S2X6Y3	Ptm	2020-09-25	Kealan Hassett and Jordi Muria Gonzalez	CCDM	Spartacus CL	WA	-30.8137	116.151		2	Field and Combined
S2X6Y5	Ptm	2020-09-25	Kealan Hassett and Jordi Muria Gonzalez	CCDM	Spartacus CL	WA	-30.8137	116.151		1	Field and Combined
S2X6Y8 (2)	Ptm	2020-09-25	Kealan Hassett and Jordi Muria Gonzalez	CCDM	Spartacus CL	WA	-30.8137	116.151		1	Field and Combined
S3X1Y1	Ptm	2020-09-23	Kealan Hassett and Jordi Muria Gonzalez	CCDM	Spartacus CL	WA	-34.515	118.014		1	Field and Combined
S3X1Y2	Ptm	2020-09-23	Kealan Hassett and Jordi Muria Gonzalez	CCDM	Spartacus CL	WA	-34.515	118.014		1	Field and Combined
S3X1Y4	Ptm	2020-09-23	Kealan Hassett and Jordi Muria Gonzalez	CCDM	Spartacus CL	WA	-34.515	118.014		1	Field and Combined
S3X1Y7	Ptm	2020-09-23	Kealan Hassett and Jordi Muria Gonzalez	CCDM	Spartacus CL	WA	-34.515	118.014		1	Field and Combined
S3X2Y1	Ptm	2020-09-23	Kealan Hassett and Jordi Muria Gonzalez	CCDM	Spartacus CL	WA	-34.515	118.014		2	Field and Combined
S3X3Y10	Ptm	2020-09-23	Kealan Hassett and Jordi Muria Gonzalez	CCDM	Spartacus CL	WA	-34.515	118.014		1	Field and Combined
S3X3Y2	Ptm	2020-09-23	Kealan Hassett and Jordi Muria Gonzalez	CCDM	Spartacus CL	WA	-34.515	118.014		1	Field and Combined
S3X3Y4	Ptm	2020-09-23	Kealan Hassett and Jordi Muria Gonzalez	CCDM	Spartacus CL	WA	-34.515	118.014		2	Field and Combined
S3X3Y5	Ptm	2020-09-23	Kealan Hassett and Jordi Muria Gonzalez	CCDM	Spartacus CL	WA	-34.515	118.014		1	Field and Combined
S3X3Y5 (2)	Ptm	2020-09-23	Kealan Hassett and Jordi Muria Gonzalez	CCDM	Spartacus CL	WA	-34.515	118.014		1	Field and Combined
S3X3Y6	Ptm	2020-09-23	Kealan Hassett and Jordi Muria Gonzalez	CCDM	Spartacus CL	WA	-34.515	118.014		1	Field and Combined
S3X3Y7	Ptm	2020-09-23	Kealan Hassett and Jordi Muria Gonzalez	CCDM	Spartacus CL	WA	-34.515	118.014		1	Field and Combined
S3X3Y7 (2)	Ptm	2020-09-23	Kealan Hassett and Jordi Muria Gonzalez	CCDM	Spartacus CL	WA	-34.515	118.014		1	Field and Combined
S3X4Y10	Ptm	2020-09-23	Kealan Hassett and Jordi Muria Gonzalez	CCDM	Spartacus CL	WA	-34.515	118.014		1	Field and Combined
S3X4Y3	Ptm	2020-09-23	Kealan Hassett and Jordi Muria Gonzalez	CCDM	Spartacus CL	WA	-34.515	118.014		1	Field and Combined
S3X4Y4	Ptm	2020-09-23	Kealan Hassett and Jordi Muria Gonzalez	CCDM	Spartacus CL	WA	-34.515	118.014		1	Field and Combined
S3X4Y5	Ptm	2020-09-23	Kealan Hassett and Jordi Muria Gonzalez	CCDM	Spartacus CL	WA	-34.515	118.014		2	Field and Combined
S3X4Y9 (2)	Ptm	2020-09-23	Kealan Hassett and Jordi Muria Gonzalez	CCDM	Spartacus CL	WA	-34.515	118.014		1	Field and Combined
S3X5Y10 (2)	Ptm	2020-09-23	Kealan Hassett and Jordi Muria Gonzalez	CCDM	Spartacus CL	WA	-34.515	118.014		1	Field and Combined
S3X5Y2 (2)	Ptm	2020-09-23	Kealan Hassett and Jordi Muria Gonzalez	CCDM	Spartacus CL	WA	-34.515	118.014		2	Field and Combined
S3X5Y3	Ptm	2020-09-23	Kealan Hassett and Jordi Muria Gonzalez	CCDM	Spartacus CL	WA	-34.515	118.014		2	Filtered
S3X5Y5	Ptm	2020-09-23	Kealan Hassett and Jordi Muria Gonzalez	CCDM	Spartacus CL	WA	-34.515	118.014		2	Field and Combined
S3X5Y6 (2)	Ptm	2020-09-23	Kealan Hassett and Jordi Muria Gonzalez	CCDM	Spartacus CL	WA	-34.515	118.014		1	Field and Combined
S3X5Y9	Ptm	2020-09-23	Kealan Hassett and Jordi Muria Gonzalez	CCDM	Spartacus CL	WA	-34.515	118.014		1	Field and Combined
S3X6Y1	Ptm	2020-09-23	Kealan Hassett and Jordi Muria Gonzalez	CCDM	Spartacus CL	WA	-34.515	118.014		1	Field and Combined
S3X6Y5	Ptm	2020-09-23	Kealan Hassett and Jordi Muria Gonzalez	CCDM	Spartacus CL	WA	-34.515	118.014		2	Field and Combined
S3X6Y6	Ptm	2020-09-23	Kealan Hassett and Jordi Muria Gonzalez	CCDM	Spartacus CL	WA	-34.515	118.014		1	Field and Combined
S3X6Y7	Ptm	2020-09-23	Kealan Hassett and Jordi Muria Gonzalez	CCDM	Spartacus CL	WA	-34.515	118.014		1	Field and Combined
S6X1Y10	Ptm	2020-10-07	Kealan Hassett and Jordi Muria Gonzalez	CCDM	Spartacus CL	WA	-33.6847	122.244		2	Field and Combined
S6X1Y2	Ptm	2020-10-07	Kealan Hassett and Jordi Muria Gonzalez	CCDM	Spartacus CL	WA	-33.6847	122.244		2	Field and Combined
S6X1Y5	Ptm	2020-10-07	Kealan Hassett and Jordi Muria Gonzalez	CCDM	Spartacus CL	WA	-33.6847	122.244		2	Field and Combined
S6X1Y6	Ptm	2020-10-07	Kealan Hassett and Jordi Muria Gonzalez	CCDM	Spartacus CL	WA	-33.6847	122.244		1	Field and Combined
S6X1Y8	Ptm	2020-10-07	Kealan Hassett and Jordi Muria Gonzalez	CCDM	Spartacus CL	WA	-33.6847	122.244		2	Field and Combined
S6X2Y1	Ptm	2020-10-07	Kealan Hassett and Jordi Muria Gonzalez	CCDM	Spartacus CL	WA	-33.6847	122.244		1	Field and Combined
S6X2Y10	Ptm	2020-10-07	Kealan Hassett and Jordi Muria Gonzalez	CCDM	Spartacus CL	WA	-33.6847	122.244		1	Field and Combined
S6X2Y4	Ptm	2020-10-07	Kealan Hassett and Jordi Muria Gonzalez	CCDM	Spartacus CL	WA	-33.6847	122.244		1	Field and Combined
S6X2Y5	Ptm	2020-10-07	Kealan Hassett and Jordi Muria Gonzalez	CCDM	Spartacus CL	WA	-33.6847	122.244		1	Field and Combined
S6X2Y7	Ptm	2020-10-07	Kealan Hassett and Jordi Muria Gonzalez	CCDM	Spartacus CL	WA	-33.6847	122.244		1	Field and Combined
S6X2Y8 (2)	Ptm	2020-10-07	Kealan Hassett and Jordi Muria Gonzalez	CCDM	Spartacus CL	WA	-33.6847	122.244		2	Field and Combined
S6X3Y1	Ptm	2020-10-07	Kealan Hassett and Jordi Muria Gonzalez	CCDM	Spartacus CL	WA	-33.6847	122.244		2	Field and Combined
S6X3Y10	Ptm	2020-10-07	Kealan Hassett and Jordi Muria Gonzalez	CCDM	Spartacus CL	WA	-33.6847	122.244		1	Field and Combined
S6X3Y5	Ptm	2020-10-07	Kealan Hassett and Jordi Muria Gonzalez	CCDM	Spartacus CL	WA	-33.6847	122.244		2	Field and Combined
S6X3Y6	Ptm	2020-10-07	Kealan Hassett and Jordi Muria Gonzalez	CCDM	Spartacus CL	WA	-33.6847	122.244		1	Field and Combined
S6X3Y7	Ptm	2020-10-07	Kealan Hassett and Jordi Muria Gonzalez	CCDM	Spartacus CL	WA	-33.6847	122.244		2	Field and Combined
S6X3Y8	Ptm	2020-10-07	Kealan Hassett and Jordi Muria Gonzalez	CCDM	Spartacus CL	WA	-33.6847	122.244		1	Field and Combined
S6X4Y1	Ptm	2020-10-07	Kealan Hassett and Jordi Muria Gonzalez	CCDM	Spartacus CL	WA	-33.6847	122.244		1	Field and Combined
S6X4Y4	Ptm	2020-10-07	Kealan Hassett and Jordi Muria Gonzalez	CCDM	Spartacus CL	WA	-33.6847	122.244		2	Field and Combined
S6X4Y5	Ptm	2020-10-07	Kealan Hassett and Jordi Muria Gonzalez	CCDM	Spartacus CL	WA	-33.6847	122.244		2	Field and Combined
S6X4Y8	Ptm	2020-10-07	Kealan Hassett and Jordi Muria Gonzalez	CCDM	Spartacus CL	WA	-33.6847	122.244		1	Field and Combined
S6X4Y9	Ptm	2020-10-07	Kealan Hassett and Jordi Muria Gonzalez	CCDM	Spartacus CL	WA	-33.6847	122.244		2	Field and Combined
S6X5Y1	Ptm	2020-10-07	Kealan Hassett and Jordi Muria Gonzalez	CCDM	Spartacus CL	WA	-33.6847	122.244		2	Field and Combined
S6X5Y10	Ptm	2020-10-07	Kealan Hassett and Jordi Muria Gonzalez	CCDM	Spartacus CL	WA	-33.6847	122.244		1	Field and Combined
S6X5Y3	Ptm	2020-10-07	Kealan Hassett and Jordi Muria Gonzalez	CCDM	Spartacus CL	WA	-33.6847	122.244		1	Field and Combined
S6X5Y4	Ptm	2020-10-07	Kealan Hassett and Jordi Muria Gonzalez	CCDM	Spartacus CL	WA	-33.6847	122.244		2	Field and Combined
S6X5Y5	Ptm	2020-10-07	Kealan Hassett and Jordi Muria Gonzalez	CCDM	Spartacus CL	WA	-33.6847	122.244		2	Field and Combined
S6X5Y6	Ptm	2020-10-07	Kealan Hassett and Jordi Muria Gonzalez	CCDM	Spartacus CL	WA	-33.6847	122.244		1	Field and Combined
S6X5Y7	Ptm	2020-10-07	Kealan Hassett and Jordi Muria Gonzalez	CCDM	Spartacus CL	WA	-33.6847	122.244		1	Field and Combined
S6X5Y8	Ptm	2020-10-07	Kealan Hassett and Jordi Muria Gonzalez	CCDM	Spartacus CL	WA	-33.6847	122.244		1	Field and Combined
S6X6Y1	Ptm	2020-10-07	Kealan Hassett and Jordi Muria Gonzalez	CCDM	Spartacus CL	WA	-33.6847	122.244		1	Field and Combined
S6X6Y3	Ptm	2020-10-07	Kealan Hassett and Jordi Muria Gonzalez	CCDM	Spartacus CL	WA	-33.6847	122.244		1	Field and Combined
S6X6Y6	Ptm	2020-10-07	Kealan Hassett and Jordi Muria Gonzalez	CCDM	Spartacus CL	WA	-33.6847	122.244		2	Field and Combined
S6X6Y7	Ptm	2020-10-07	Kealan Hassett and Jordi Muria Gonzalez	CCDM	Spartacus CL	WA	-33.6847	122.244		1	Field and Combined
S6X6Y8	Ptm	2020-10-07	Kealan Hassett and Jordi Muria Gonzalez	CCDM	Spartacus CL	WA	-33.6847	122.244		2	Field and Combined
SG1 #	Ptm	1996	Ian Goss	CCDM	Unknown	WA	-30.444	115.615	*	-	Forma
T2	Ptm	2020-08-28	Kealan Hassett	CCDM	Spartacus CL	WA	-31.9529	116.87		2	Regional and Combined
T3	Ptm	2020-08-28	Kealan Hassett	CCDM	Spartacus CL	WA	-31.9529	116.87		2	Regional and Combined
TX1Y1	Ptm	2020-08-28	Kealan Hassett	CCDM	Spartacus CL	WA	-31.9529	116.87		2	Regional and Combined
W1-1 #	Ptt	2009	Simon Ellwood	CCDM	Unknown	WA	-30.8304	116.701	*	-	Forma
S3X1Y6	Ptt	2020-09-23	Kealan Hassett	CCDM	Spartacus CL	WA	-34.515	118.014		1	Forma
