# Supplementary material for: Widespread genetic heterogeneity and genotypic grouping associated with fungicide resistance among barley spot form net blotch isolates in Australia
Source: G3 (Bethesda). 2023 Apr 1;13(5):jkad076. doi: 10.1093/g3journal/jkad076 (PMC10151411; doi:10.1093/g3journal/jkad076)
Supplement: jkad076_Supplementary_Data [file jkad076_supplementary_data.zip › Table S3.xlsx]

## Sheet: Table S3
Table S3: Ptm DAPC SNP markers contributing to population structure that match gene models in Ptm SG1 and the annotations of corresponding orthologous genes in Ptr.
Marker chromosome location in SG1a	Positionb	SNP position and allelec	E-Valued	Contributione	DArT Sequencef	Distance from nearest predicted CDS (bp)g	Description in Ptrh
CHR06	2361504	63:C/T	1.83e-28	0.00451129	TGCAGCCACCGGTTGAAGTTAGCCCGCCTAGTCACGCGCGACGCAACCAGGCGCTCACCAATATAACTG	750 (8500)	Hypothetical protein
CHR06	2338742	31:G/A	1.83e-28	0.00395259	TGCAGTCTGGCTCTCTCGCCGTCTTTTCGCCGGTCGCCTTGACCGACGACGTCAAAGCCAAGGTCTCGG	* (31000)	Conserved hypothetical protein
CHR05	1609755	67:T/C	3.92e-30	0.00367839	TGCAGTCTCAATGGGTGGGCGCTAAGCTCGAGGCTAAGCCTGAAAAGTACAAAAGGGTAAGCCTCCCTG	850	Arabinose-proton symporter
CHR03	580034	19:T/C	4.04e-10	0.00337602	TGCAGCAAGAGTAGACATCTATAGGCTGGCTTACAGATCGGAAGAGCGGTTCAGCAGGAATGCCGAGAC	*	Predicted protein
CHR03	563758	22:A/T	3.92e-30	0.00337372	TGCAGAGGCATCTGCTGCTGCCATTGTACTGGTGTAGGTAGGTCAATTTCTGGGGTCACAACTCAAGTA	*	N/A
CHR03	246487	45:A/G	3.92e-30	0.00335998	TGCAGCATAAGTACATTTGGTGCACCAAACTTTCCTCCCCCCTCCATCTCTTCCACCAGCTTCCTCCTT	*	Predicted protein
CHR02	1662605	8:C/A	3.92e-30	0.00334402	TGCAGTATCTAATCTCCACCAACCGCCTCGAAGAGCTCAAACGCTGGCCCAGCTCCCTAAAAGCATATC	* {1300}	Conserved hypothetical protein
CHR02	1661296	30:C/T	3.92e-30	0.0032987	TGCAGATGCCAAGTGGCTATTGGACGACAACACACGGGAGCGATTGGCCGAGTTGTACACTATTCGCCA	* {2700}	Pumilio domain containing protein
CHR01	3856186	8:A/G	5.18e-14	0.00327572	TGCAGCGTATCGACCCTTTCCCATCGGTCTCTCCGTATTACAGATCGGAAGAGCGGTTCAGCAGGAATG	815	Conserved hypothetical protein
CHR01	4862856	26:T/C	3.92e-30	0.00326457	TGCAGCATGCCGGAATCCTTTGCCTTTAGGATGTCGCTTTAGCTGATGCTAGAAGTCTGGTGGCGGTAA	4000	N/A
CHR06	2388678	64:G/A	1.83e-28	0.00326403	TGCAGTCTCTTCTACGTCGTACCCCTGCATTGCTACAGGTACCTTGACATTTTCTCACCTCGGAGCAGT	300 (16000)	N/A
CHR02	1767234	41:T/G	3.92e-30	0.00319206	TGCAGCTGACCAACAAAGAGATTTAGTCCGTAGATGGCAAATGGAATCAGCAAACTCAGTGAGACAAAC	*	Calcium-channel protein CCH1
CHR10	701796	30:G/A	3.92e-30	0.00314002	TGCAGCTATATAATGAGGGAATAGAAGACCGATTTCCCTATCAAAAGCGAAGCTTCGCATATTGTGGTT	2000	Nonselective cation channel
CHR05	906800	22:G/A	3.92e-30	0.00308866	TGCAGGACGTGACGCTTATGGAGGGTGGCCGGCGCGTTCATGAGTTTGAAGAAAATGGCGAAAATGATA	*	Hypothetical protein
CHR03	970283	39:C/G	3.92e-30	0.00304745	TGCAGGTCGTGGTGGAAGAGAAGGTCCAATGGGTCGAGTCCGAGAGTCTAGAGAAGTATTTGCAGGAAG	*	HC-toxin synthase
CHR02	3039775	8:A/C	3.92e-30	0.00304422	TGCAGTATATTACAAATACAAACGCTACGAAATACTCTGACCTCCTACCCCCTACCCCCTTTCACTACC	250	Conserved hypothetical protein
CHR02	232361	53:T/A	3.92e-30	0.00303874	TGCAGAAGCCACTTCGACCTATTTGGGTTACGCAAAAGTCTTCTCTCCCAGAATCTCCACCTTCCTTCC	*	tRNA A64-2'-O-ribosylphosphate transferase
CHR02	234031	34:T/C	1.83e-28	0.00303309	TGCAGGCCGTCTATAACGCAACAGGCTCTATCGCTGGTACGGAAGTTATGGGAGTGTTACTGGTCGTCC	*	Conserved hypothetical protein
